# Supplementary material for: Discovery of the molecular mechanisms of the novel chalcone-based Magnaporthe oryzae inhibitor C1 using transcriptomic profiling and co-expression network analysis
Source: Springerplus. 2016 Oct 22;5(1):1851. doi: 10.1186/s40064-016-3385-9 (PMC5075332; doi:10.1186/s40064-016-3385-9)
Supplement: Supplementary file 2 — Additional file 2. The probe name, expression level and annotations of transcriptome microarray results in current researches. [file 40064_2016_3385_MOESM2_ESM.xls]

## Sheet: Sheet1
ProbeName	B4:gProcessedSignal(raw)	B5:gProcessedSignal(raw)	B6:gProcessedSignal(raw)	D10:gProcessedSignal(raw)	D11:gProcessedSignal(raw)	D12:gProcessedSignal(raw)	D10:gFEFlags	B6:gFEFlags	B5:gFEFlags	B4:gFEFlags	D12:gFEFlags	D11:gFEFlags	ControlType	GB_ACC	CHROMOSOMAL_LOCATION	SEQUENCE
A_98_P110715	974.822	2744.19	1429.6	1194.04	759.533	964.86	Detected	Detected	Detected	Detected	Detected	Detected	FALSE		unmapped	CTCGATTCTACAGTCTTTTCCTCTATATTCTTGTTTTAAATATCCTTTCTAGATGGGTTC
A_98_P123069	4019.55	2377.3	2282.64	1653.45	1311.92	2112.57	Detected	Detected	Detected	Detected	Detected	Detected	FALSE	XM_003712976	unmapped	GCGCAGCGACGACTTCCAAGCCGCCATGCTGACGACCCACAACCGCTTCCGATCGCAGCA
A_98_P100585	25408.5	49585.9	51011.4	25578.9	21272.6	24324.3	Detected	Detected	Detected	Detected	Detected	Detected	FALSE		unmapped	GCAATCGCGTAGACTTGCCAGGCTAAGTCGGTCCTTATCTTCCCAACACTATTACGCCAC
A_98_P144929	7882.96	15177.3	11992.8	1047.4	658.689	102.345	Detected	Detected	Detected	Detected	Detected	Detected	FALSE	BM862442	unmapped	TGGACTCACGTCAGCACGCAACAACACGACCATATATAAGGACTTGCCGACCAACCTTGC
A_98_P209323	16396.7	23995.2	23114.8	12890.9	10857.4	10845.9	Detected	Detected	Detected	Detected	Detected	Detected	FALSE	XM_003718850	unmapped	CCTACTACCTGCAGTACCAGAACCGCAAGGCCGAGTACTTCTCTGCCATCTGGAACGTCA
A_98_P214143	6287.43	10737.7	15636.9	7115.97	8081.49	5684.75	Detected	Detected	Detected	Detected	Detected	Detected	FALSE	XM_003715070	unmapped	ATGAATCCCTCAATCAAGCCTGTGTCACCAGACTCGGAGTGCCCTGGGCTAGTTGAGTCT
A_98_P155667	462.486	468.269	560.201	329.526	285.928	285.202	Detected	Detected	Detected	Detected	Detected	Detected	FALSE	XM_003711738	unmapped	GACACATACATCAACCCGGACGACTACGTGATGGTCTATAAACCGTCTTCGACGGTTGAG
A_98_P233752	42739.3	95114.7	78869.8	48973.6	38152.6	51631	Detected	Detected	Detected	Detected	Detected	Detected	FALSE	XM_003719664	unmapped	AGGTCATTCCTGCTTAAGAAGATCAACAAGACAACCATTGACCCCTCAAAACTGCTCGGA
A_98_P149682	7122.05	9563.24	6802.09	5361.86	3809.36	3390.72	Detected	Detected	Detected	Detected	Detected	Detected	FALSE	XM_003713382	unmapped	CCGTCGCTGAGTTCAAGATCCCGGTCGAACTCATACGTGAGGGTGCTGTCTGCATCAACT
A_98_P123728	4154.16	4661.48	4042.25	3517.14	2449.15	3142.77	Detected	Detected	Detected	Detected	Detected	Detected	FALSE	DC964428	unmapped	CGAGGCGGTTCACGACGACTGCGCCGAAGTTGGACAAGGCAGAGAATGACAAACCATCTA
A_98_P168655	388.175	364.482	349.346	272.779	266.579	239.391	Detected	Detected	Detected	Detected	Detected	Detected	FALSE	XM_003709497	unmapped	TTTATTCTTGGGCTGGTAATGCTCACGATATTGTTTTGGCTGGGACTGTGCATCACGCAA
A_98_P146496	82.3975	171.777	164.312	59.0966	52.3302	67.8255	Detected	Detected	Detected	Not Detected	Detected	Detected	FALSE		unmapped	CCATAGTGCTGAGCGGCTTTGGCTATTGCCTGGTTGGCACCTTTGAGCAAAAACTCGCCT
A_98_P100910	122.019	125.516	109.323	64.6047	74.2322	42.6766	Detected	Detected	Detected	Detected	Not Detected	Detected	FALSE		unmapped	CAATTACACGGACTTAAAAAGTCCGCAACCGGCGAATGCGATGCCTGGAGTCTGACGTGA
A_98_P223891	11924.5	19871.1	14716.6	9899.21	5773.92	6172.82	Detected	Detected	Detected	Detected	Detected	Detected	FALSE	XM_003714959	unmapped	CTTTTGGCTTCTTTTTGTGGGCCATCTTTACCGTCCTGCTCGTGCTGGAAGGTCTGGAGT
A_98_P208391	3358.16	3343.81	2828.16	2682.22	2506.92	1699.64	Detected	Detected	Detected	Detected	Detected	Detected	FALSE	XM_003715871	unmapped	ACAAAGGGCGTCTGGAGGATCAAGGATGAAGTGCTGGCCAAGACCGATAAGCCTGTCAGG
A_98_P123552	295.836	373.619	255.294	121.752	97.3694	72.2544	Detected	Detected	Detected	Detected	Detected	Detected	FALSE	XM_003715507	unmapped	CAAGAGGCTTATACCGCTCGGGGCAACGCTTTCGCAGATTGCCGACCAAATAAATCCCTT
A_98_P215626	2112.69	2650.29	2037.31	1010.29	689.143	788.581	Detected	Detected	Detected	Detected	Detected	Detected	FALSE	XM_003711129	unmapped	CGTTCATCGATCTGTCGGCACTAAAAGATGTTGACTTTACCCTCTATGCCACTGGAATGA
A_98_P220845	58.0464	106.785	77.6347	64.5022	34.0023	62.4909	Detected	Detected	Detected	Detected	Detected	Not Detected	FALSE	XM_003718076	unmapped	GCTGAGCAGGTCGTATGGCAAACCAAAGATGTCAACATCTCGGTATGCAAGGGGCTGTCA
A_98_P177204	2063.01	3410.08	2322.08	1735.22	1965.75	1679.32	Detected	Detected	Detected	Detected	Detected	Detected	FALSE	XM_360360	unmapped	AGGAAAGTGAAGACTGGAGGATCCGTGGATACAACCCTCTCACGTCTCCCGATCTCCTCC
A_98_P166199	314.7	674.365	609.709	360.524	130.378	206.319	Detected	Detected	Detected	Detected	Detected	Detected	FALSE	XM_001410525	unmapped	ACATTGTTGTCAAGGCGTTAGCCAACACTTGGCACGTTACCAAGATTTCGCTACTGAGCA
A_98_P183434	1170.71	2285.31	2516.49	1582.9	1040.05	1263.53	Detected	Detected	Detected	Detected	Detected	Detected	FALSE	XM_362890	unmapped	CTGTGTGGCTTCCCACCTTTCTACGATGAGAGCATCGAGATCCTTACGGAGAAAGTCGCC
A_98_P134049	37769	50493.3	54194.4	29196	32712.2	30430.7	Detected	Detected	Detected	Detected	Detected	Detected	FALSE	BM870441	unmapped	TGAAGCAGGTCAAGGTTCTTGGCGTCATGGCTCTTCTTGACGAGGAGGAGACCGACTGGA
A_98_P159303	1266.38	2939.11	1673.14	1410.58	1085.16	1104.79	Detected	Detected	Detected	Detected	Detected	Detected	FALSE	XM_003715687	unmapped	TGTCGTCCGTCACTTCAAGAATGGTATAAACGTGGGCTTTCTCGGTCACCCTTCCGACGT
A_98_P145671	2036.37	2818.13	3851.02	1159.32	1654.96	1074.15	Detected	Detected	Detected	Detected	Detected	Detected	FALSE	XM_003710737	unmapped	ACGCACAGGCTCGGTCCGAGGCCATTGCCGATGCTCAGAACGGGGGCACCACCGACCCGG
A_98_P167215	212.129	333.334	209.986	51.253	50.5879	42.5526	Detected	Detected	Detected	Detected	Not Detected	Detected	FALSE		unmapped	GTGTATCCCTGTGTAAATGCTCAACACACGACAGGTATATGAAAAGAAAAGAAAAGGCAA
A_98_P171070	409.098	380.069	418.93	254.523	254.825	163.038	Detected	Detected	Detected	Detected	Detected	Detected	FALSE		unmapped	AGACCGCCGGCCTGATAAAAGGCCCGTCGTCAGCGATAACCTGGAGTGCGGTTATATGTA
A_97_P122121	101.576	87.6402	71.5697	53.3206	36.8075	66.5292	Detected	Detected	Detected	Detected	Detected	Not Detected	FALSE	AK067480	chr5:4136266-4136207	CACACACATATGCAATCTGTGAACTAAGAAGTTGTGATGTGTTCAGAGCTGTAACATAAG
A_98_P220284	17410.1	32778.4	35402.2	11176.5	11446.9	6258.03	Detected	Detected	Detected	Detected	Detected	Detected	FALSE	DC968096	unmapped	GTTATGGTTCATGCTATGCGGAAGCATCCATCTAGTGCTTGAAGGACACTTTGCTCTCAA
A_98_P141329	2584.69	5480.71	3492.44	1081.92	837.552	1305.03	Detected	Detected	Detected	Detected	Detected	Detected	FALSE	DC986360	unmapped	TCTTCCTTGATACTGCAGGAGTTTATCGAATGCAGACGAAAAGATGCCCACTGCAAGCCG
A_98_P105114	10616.5	16321.5	11725.5	9797.21	9672.27	6230.17	Detected	Detected	Detected	Detected	Detected	Detected	FALSE	XM_003718558	unmapped	ACTGTGAGCCAATACCCTAACTATTTCGGTGAGATCTCACTCTGGACCGGTATTGCAACT
A_98_P175445	5165.44	12493.1	8238.35	4932.09	6258.34	6338.12	Detected	Detected	Detected	Detected	Detected	Detected	FALSE	XM_003713671	unmapped	TCAAAGCTGATTTTGTTCAAGGATTCCGTGCCCTCATTGAAGAGGACAAGACCAGAAGCT
A_98_P181886	105.312	122.51	109.625	99.1981	45.2483	65.561	Detected	Detected	Detected	Detected	Detected	Detected	FALSE	XM_003717143	unmapped	TTGAGAACATCATGTGTGCTGTGTTTCCATCATCGACAGATAGGTTCCTACTCGGAGTCA
A_98_P123039	352.662	180.941	459.64	130.62	79.2101	101.099	Detected	Detected	Detected	Detected	Detected	Detected	FALSE		unmapped	ATACGCTTTGTTCATCCAATCGTCGATGGGGGGACCTTTTATGAATTGATGCCGAAAGCT
A_98_P167904	1872.14	2721.55	1463.87	1502.29	932.638	1048.7	Detected	Detected	Detected	Detected	Detected	Detected	FALSE	XM_003714667	unmapped	CATGCCGTCTTCCGTTGCTTTCAGATCCATCGGTTACAAATCCGTACCTTTGCCGAGCTT
A_98_P201542	3472.49	4975.85	2610.43	2357.37	2753.6	2338.29	Detected	Detected	Detected	Detected	Detected	Detected	FALSE	XM_003714815	unmapped	CATCGATACTTGTTCCAGCTCTTCCGCGAACCTAAAGGGGGCCTGGGACACCTGACCAAA
A_98_P109335	4324.36	4934.29	2338.24	620.595	740.383	348.796	Detected	Detected	Detected	Detected	Detected	Detected	FALSE	XM_003712547	unmapped	AGCAGCTCGAGGCGCTCAAGTACTTTGTCAAGAAGACGTCGGGGGTTATCAGCATCTCCC
A_98_P121209	171115	194038	229893	98466.2	95856.2	86231.7	Detected	Detected	Detected	Detected	Detected	Detected	FALSE	XM_003713174	unmapped	ACGAATCCGAAATCGACCTTTACCGCACCGAGCTCATAAAGTGGGCGCAGACCGAGTCGA
A_98_P179326	19518.9	25440.4	22732.1	4114.65	14530.7	3492.37	Detected	Detected	Detected	Detected	Detected	Detected	FALSE		unmapped	GGTTAGAACGGCGACAGTATCGTCCGTGATGATAGAATCATGGAAACAAGCTTAGGCTTT
A_98_P191381	6626.09	15923.2	11654.5	7579.35	5351.54	6093.45	Detected	Detected	Detected	Detected	Detected	Detected	FALSE		unmapped	TTATCAGCCCAGATTCTGCCCACCAACAGCTACGAATGCAGGACTTCTCGGCAGCTACAC
A_98_P145069	12461.6	13979.9	11677.8	9675.19	6658.43	6252.67	Detected	Detected	Detected	Detected	Detected	Detected	FALSE	XM_003718584	unmapped	GTTAGGTGCACTTAATGCACAATTGGAAGACACTCCACTCTACCGTCTGGCTAGTCATCT
A_98_P160548	619.745	1073.99	1053.75	749.153	449.615	676.782	Detected	Detected	Detected	Detected	Detected	Detected	FALSE		unmapped	GCGTAGCTAGCTGCGGCTGGATCAAGGAGAAGAGCGAGTCGTATTATGATTCATCGCCAT
A_98_P184251	4086.35	8648.36	7590.98	3296.21	3360.51	2467.03	Detected	Detected	Detected	Detected	Detected	Detected	FALSE	XM_003715089	unmapped	ATGCATCATCATGAGGAACTGGGCCGAGTTCCCTGATTGTCTGCGTAAGATTGAGGCCGG
A_98_P230599	6729.54	21182.9	7742.45	6466.06	5197.21	5216.24	Detected	Detected	Detected	Detected	Detected	Detected	FALSE	XM_003712331	unmapped	AGCTCCGGCCTGAGGACTACGAGGATGTGACGGACTGGAAGATGGTCGGCTTCCGGTACA
A_98_P199135	6350.51	14881.2	8435.74	4834.55	3900.09	3185.52	Detected	Detected	Detected	Detected	Detected	Detected	FALSE	XM_003718557	unmapped	TTTACGACAATGGCTTTCCTGTTACTACTCGACTCGGGTAACAAAAGGGGAAACATTGCG
A_98_P154452	210.166	190.419	208.436	113.873	119.909	107.783	Detected	Detected	Detected	Detected	Detected	Detected	FALSE		unmapped	CCGCTGCCTGCTGTACAGAGTCCAGTTCCAGTCAATTTACCGAAAAGGATTTGTCATCGG
A_97_P124214	59.4334	35.7324	43.5206	34.3803	19.6283	21.9686	Not Detected	Detected	Detected	Not Detected	Not Detected	Not Detected	FALSE		chr12:2312108-2312167	GTGGTGTTTTCGAAGTGTGTTTGTTACTTTGTTTGAGTGTTTATTTACGGTTTTGTATGC
A_98_P203000	316.741	264.05	273.643	236.597	195.313	145.846	Detected	Detected	Detected	Detected	Detected	Detected	FALSE	XM_003717772	unmapped	ACCCTGTTGTTTATCACGTCTAGCAAGACATAACATTTACACAAGACTTTTGTTTTCGTT
A_98_P229815	249.667	2002.47	241.428	133.166	45.7685	93.9949	Detected	Detected	Detected	Detected	Detected	Detected	FALSE	XM_003710104	unmapped	CATCCAGGGTCTCTTGTTTATTGGCCTCATCCTTGGAACCCTCGTGTCAGAGGTGCTCTT
A_98_P151964	316.708	273.682	302.267	27.393	46.1083	14.827	Not Detected	Detected	Detected	Detected	Not Detected	Detected	FALSE		unmapped	GTTCCACTTGTCTCGTCATCTACCTTATCAAGTAACGAGAGTGGAATGGATTATTTGGGC
A_98_P210454	263.851	327.425	263.23	185.749	193.782	220.731	Detected	Detected	Detected	Detected	Detected	Detected	FALSE	XM_003719718	unmapped	GGTAGGAAACAAAACGAACAACACGCGTATGCGGTGCGCTTGCCTCACTATAACCTCATC
A_98_P140576	1435.63	3165.9	2082.67	2005.78	1076.69	1323.55	Detected	Detected	Detected	Detected	Detected	Detected	FALSE	XM_003712812	unmapped	ATGGTCGCATCAAGCTGCGTAACTGGATCAACGAGACGCTAGTCTACGAAGGTCTGGGTA
A_98_P192424	61.1309	127.529	69.8949	38.1232	45.3785	48.1305	Not Detected	Detected	Detected	Not Detected	Not Detected	Detected	FALSE	XM_003711550	unmapped	AAGCTACCTCAGACTGTTCAAGGAGCCTCAGGAGAAGGGAGAGAAGCGCCACTCGGTACT
A_98_P229527	21778.6	33157.7	32308.4	16011.7	14137.5	14651	Detected	Detected	Detected	Detected	Detected	Detected	FALSE	XM_363226	unmapped	ACCTGACGAAGCTGAGAGGTGTTGCAATGACGCACTCCGTCTAGGCTACCGACACATCGA
A_98_P153444	9195.57	21662.7	17372.9	13654	7163.22	9444.69	Detected	Detected	Detected	Detected	Detected	Detected	FALSE	XM_003719030	unmapped	GCACCGACTTTGCAACATCAAAGGGCAGGAACTACCATCAAGGACCGGAGTGGTTGTGGC
A_98_P237267	1130.59	1813.18	2147.97	1294.3	950.099	791.793	Detected	Detected	Detected	Detected	Detected	Detected	FALSE	XM_003720871	unmapped	CAAGGGCCCGTTTACCAGGGACTCGACTTTTATTGTCAGCCCTTTCACCTCGGGACTGAA
A_98_P125683	5953.33	7229.7	6402.14	3510.49	3444.74	2321	Detected	Detected	Detected	Detected	Detected	Detected	FALSE	XM_003717864	unmapped	CCGTTTGGTGGCTTCTATGGCATCTACAAGAGCATCAAGAGCAGGGATTTCTTGCTCCAC
A_98_P191482	6958.29	12122.4	11465.9	7050.18	3858.96	6504.23	Detected	Detected	Detected	Detected	Detected	Detected	FALSE	DC989874	unmapped	CGTATGTTGTGTCACTGTGCTTCTATACCAGACCTTCAAAAACTCGAAGCAAAAAGCTCG
A_98_P145549	719.929	990.728	901.27	670.57	669.635	452.724	Detected	Detected	Detected	Detected	Detected	Detected	FALSE	XM_003720593	unmapped	ATGGCAAGCGTCAACCTAATAACCGCTTTCAAAGCCGTGTGCTCCATCTTCACGGCAGCC
A_98_P111981	7297.64	11294.8	7981.72	7439.69	4650.19	4015.25	Detected	Detected	Detected	Detected	Detected	Detected	FALSE		unmapped	CGAGGCTGGATCGAGTCACCTGTGCCTAGCACCTTTGTTATGATACCGCAGAGAAAATCA
A_98_P197616	6047.05	11091	10464.8	2274.81	4051.83	1892.32	Detected	Detected	Detected	Detected	Detected	Detected	FALSE	XM_003716268	unmapped	AAGGACATGTGGGTGTTTTTAAGAAAGCGAGATCTCATTTTTCTTTGGATAGTCAGCCGG
A_98_P227613	6022.79	12017.1	11763.5	8237.81	7089.91	5141.78	Detected	Detected	Detected	Detected	Detected	Detected	FALSE	XM_003712390	unmapped	CAATTCGGATCAAACCCTGCTAGTCTTACAGCGATTAGCAGGTATATATTTTTATGGGAT
A_98_P139814	267.201	369.925	507.013	140.009	115.759	189.296	Detected	Detected	Detected	Detected	Detected	Detected	FALSE		unmapped	AACCGATGATTAGATGGTAGGGTAGACAAGTCGAGAGCGTATTGAACCAAGACACATGCT
A_98_P175780	4231.44	6043.02	5857.07	1667.53	2947.58	1261.95	Detected	Detected	Detected	Detected	Detected	Detected	FALSE	XM_003711618	unmapped	GAAAGCCCTGCTACATGGAAGAATATGGAGTACCCCCTTCCAAGGGACATTGTGAGGTTG
A_98_P153786	3380.52	3225.74	4623.27	2147.16	2718.39	2398.68	Detected	Detected	Detected	Detected	Detected	Detected	FALSE	XM_003708849	unmapped	GCCAAGGCAATATAACTATCGTGGTTCCAGACTCCAAGAATGTGATTGACAGCGTAACGA
A_98_P124181	3223.74	12337.4	7004.97	4070.43	1773.85	2667.07	Detected	Detected	Detected	Detected	Detected	Detected	FALSE		unmapped	GGGTATAAGTCAACCCTGATATGTACGGCAAATAATCGATAAGACCGGACCATATGCGGT
A_98_P208844	11089.6	15821.8	15187.7	6591.77	8675.67	7144.98	Detected	Detected	Detected	Detected	Detected	Detected	FALSE	XM_003720291	unmapped	GATAGCAACACCCATGGGAAAGCCACTATACGAACGGCTAGGGTTTGTGGCTATTGGCGA
A_98_P196079	15166.1	20967.1	15211.3	8626.16	10369.9	11025.1	Detected	Detected	Detected	Detected	Detected	Detected	FALSE	XM_003718235	unmapped	CGAAGTACGGATATGTACGAAGTATGTACGGAGTTACCGCCCAGTCTGTTGGTGGATTAA
A_98_P163123	328.768	521.657	339.59	178.498	94.4863	119.19	Detected	Detected	Detected	Detected	Detected	Detected	FALSE	XM_003712413	unmapped	ACTGCCGTATCACAACCTTCCTCGGTACCCGTCACAACTTCAGTGGCCTCTACAGAAGAT
A_98_P125311	3710.76	6131.7	5842.23	3161.31	2818.93	3373.09	Detected	Detected	Detected	Detected	Detected	Detected	FALSE	XM_368583	unmapped	TTTTGTCGTCATTGCCTTTAGCATCGTCCACACTAAGGGCAGATCAACAAAGACCACATT
A_98_P160982	20400.6	28042	35814.1	22067.2	15778.3	18780	Detected	Detected	Detected	Detected	Detected	Detected	FALSE	XM_003709297	unmapped	TCCAGAGGCCCTCACTCAACGCGTTATTGGTGATGAACATTCGCCAAACATGTGGCGCAT
A_98_P218656	30236.5	23955.1	30700	18945.9	18950	18522.4	Detected	Detected	Detected	Detected	Detected	Detected	FALSE	XM_003714929	unmapped	CTGCTACTCCGACTGCCTGCTCAACGGCGGTGGTGACTGGGAGTGCATCTGCGTCTGCGT
A_98_P193947	494.378	471.692	609.96	251.132	183.053	254.376	Detected	Detected	Detected	Detected	Detected	Detected	FALSE	XM_003713238	unmapped	TGTGCGTCACGTCACGATCAAGACTGGGTGGGTCTTTATGTGCAGCGGCTACTACGATTA
A_98_P243636	44.5664	105.419	54.658	46.8828	35.2111	40.7906	Not Detected	Detected	Detected	Not Detected	Not Detected	Not Detected	FALSE	XM_003716406	unmapped	ACTTCGACAGAACAGAAAACCCCAGCTGCATCATTCCCGGGTTTTCGGACAACATCCGCA
A_98_P181963	140.045	308.376	313.735	211.852	115.672	145.692	Detected	Detected	Detected	Detected	Detected	Detected	FALSE	XM_003711515	unmapped	GTTGAACGTGTTTACAGGCTTGACGTGTATATACATATTCGCCCGCGGCCCTCAAGCAGG
A_98_P180736	31946.5	39057.5	42588.5	26612.1	23771.6	21341.4	Detected	Detected	Detected	Detected	Detected	Detected	FALSE	BM869532	unmapped	TTCCATGAAAGTTGGCGAGAAGGCCACTCTGGACATTACTGCTGACTACGGCTACGGAGC
A_98_P101734	1384.31	1695.87	809.477	773.416	880.942	729.68	Detected	Detected	Detected	Detected	Detected	Detected	FALSE	XM_003720864	unmapped	CTCCTCACTGGAAGGCCAACACTGTAGACACTGGGTTTCAACGATCGCGTGCAGTGTACT
A_98_P212615	691.349	1851.87	1089.46	758.904	399.307	609.558	Detected	Detected	Detected	Detected	Detected	Detected	FALSE	XM_003716280	unmapped	CTCAAGCACCAACAAGACCCCGATCATACAGCGTGTCGAGATACCCCTGACATTTGACGG
A_98_P251159	214.686	371.929	227.645	41.7376	45.9702	70.63	Detected	Detected	Detected	Detected	Detected	Detected	FALSE	XM_003713982	unmapped	TCGCCCTTTTCTCACTGGGATGAGACTTGAAGGACAGGGCCATGTCCCAAAGGCCAAGCA
A_98_P242281	18438.6	19349.1	20205.3	7704.36	11941.2	10439.7	Detected	Detected	Detected	Detected	Detected	Detected	FALSE	XM_003715016	unmapped	TCTTCGTGACGCAGTTTGCCAATGGGGTTGCGGTCGAGGACTGTCAAGAAGTTGTATATG
A_98_P244449	492.607	860.755	526.308	439.024	514.056	361.91	Detected	Detected	Detected	Detected	Detected	Detected	FALSE	XM_003715983	unmapped	ATGGCCTTTATTGCTCCCGAAAACGCTGTAGAAACTGCTGCTGCTCTCATCGGTGAATCG
A_98_P145114	485.721	1404.79	1065.6	323.199	318.892	483.242	Detected	Detected	Detected	Detected	Detected	Detected	FALSE	XM_003710441	unmapped	CTTCCTGCATCTGGTCTGCATCTTTGTCCCGGTTATATTTGCAGTACCGGCTATCTGGAT
A_98_P161300	11759.9	25762	21335.8	12087.6	12662.5	13053.9	Detected	Detected	Detected	Detected	Detected	Detected	FALSE	XM_003717014	unmapped	CCGCAGCAAACAGGCCCTTGAGAACTTTGAGTTTCTCTTTCCCGGCTCCGTCTCTGTCCT
A_98_P187345	5448.08	21479.6	19092.2	4235.58	4599.47	4868.09	Detected	Detected	Detected	Detected	Detected	Detected	FALSE	XM_003717584	unmapped	ACGACAAGCGGTCCATTCCCATTCTCAACCAGTCTGGTTCCCCAGAGATGCTTGGCTGGT
A_98_P242985	333.817	504.34	342.298	369.106	218.877	214.718	Detected	Detected	Detected	Detected	Detected	Detected	FALSE	XM_003709679	unmapped	TGCATACGGGGCAATGTCATCAGAAGGGCGATTCTTTATGGCCACAGACTTTCTGGACCT
A_98_P144425	1027.09	2874.48	1928.39	1177.14	551.729	766.981	Detected	Detected	Detected	Detected	Detected	Detected	FALSE	XM_003719338	unmapped	CGGAGGAACGCAACAACTACATGGTGCCGACCGTTTTCTTCGGCATCATCAGCTTCGGCT
A_98_P212455	20796.4	16214	14436.5	11380.9	11322.8	10740.4	Detected	Detected	Detected	Detected	Detected	Detected	FALSE	BG809726	unmapped	TTTTTTGTTTAATTTTCAAACCGTATACCAAACACCTACGTCAATTTAGTCCTCCGTGGC
A_98_P218746	92.6961	63.3682	83.0111	43.2047	37.0361	72.6025	Not Detected	Detected	Detected	Detected	Detected	Not Detected	FALSE		unmapped	CTCTGTAGGCTACGAGACCAGCTCCTCTGCAAGTCATGTCCACGAGTGATGATTGTTGCG
A_98_P111178	4613.37	5115.65	8327.84	3044.31	2289.4	2893.82	Detected	Detected	Detected	Detected	Detected	Detected	FALSE		unmapped	ATTTCTGTCGCCCTAAGGTTTTAGAGTATTCGTATCGTCTTTGAATCGACGAAAAGGGGT
A_98_P237751	514.773	2036.27	318.844	107.221	122.242	108.69	Detected	Detected	Detected	Detected	Detected	Detected	FALSE	XM_003710102	unmapped	CAGGGAGCTGAGGACCATCCTGAGGGGTTTGGAGGACTTGAACCTGATTGCTGCGGATAT
A_97_P104500	89.1932	58.6253	77.9075	43.1625	26.9927	55.9064	Not Detected	Detected	Detected	Detected	Not Detected	Not Detected	FALSE	AK059984	chr6:3870052-3870111	TTGTTGTGTGTTATCGTCCTATTTCTTATCAGCAAGAACCCTTCTTAGTGATTATATGGT
A_98_P150540	12565	16029.7	32456.2	12880.3	12534.1	12557.1	Detected	Detected	Detected	Detected	Detected	Detected	FALSE	XM_003717294	unmapped	AGACAGATCTGACGGCTCACGTTTGTCACGATTGCTGTTGAGATTTCAAAATACTTTGAA
A_98_P244770	4135.42	11262.9	5713.59	3202.15	3101.33	4492.42	Detected	Detected	Detected	Detected	Detected	Detected	FALSE	XM_003710577	unmapped	ACGCGTGCCGATAACATGAAGCAGCACCTTGAGACTCACTACAAGGACCGCAACCGATCA
A_98_P105517	10152.2	16004.2	13621	11932.4	9159.72	7264.74	Detected	Detected	Detected	Detected	Detected	Detected	FALSE	XM_003711219	unmapped	CCAAGAGCAAGAACCTCCCCTACTACTTCAACACCTCCAACACCACGTCGCGGTGGGAGC
A_98_P155177	691.292	2063.65	1839.52	511.268	498.702	524.324	Detected	Detected	Detected	Detected	Detected	Detected	FALSE	XM_003713910	unmapped	GGGGCTCCCTCTCAAGAGAAGCCAGGTTGTGGTCGACGCAATGGTCAAGGATGTCATTGT
A_98_P137983	1146.4	1515.44	1457.57	711.479	708.899	778.133	Detected	Detected	Detected	Detected	Detected	Detected	FALSE	XM_003711942	unmapped	GATGCTCATGTGTGCCCTGATGTTGTCAAAGAGCAAGGTGAGAAGGACTGCAACAAGCTG
A_98_P125084	645.087	1400.59	999.068	604.209	507.653	348.634	Detected	Detected	Detected	Detected	Detected	Detected	FALSE	XM_003709406	unmapped	CAGGCATATTCGTCTATACTGTGATCAACTCTCTCATCTGGATCGTGATGTTTGTGAGTG
A_98_P238599	1867.79	7730.43	2972.84	2571.34	1360.8	1048.92	Detected	Detected	Detected	Detected	Detected	Detected	FALSE	XM_003710739	unmapped	GGACGCAGATGCAGATGGTGAACTTTGTCGAGGTGTGGTTGAGCGAGTGGAAAAAGCTGT
A_98_P158039	5422.65	6289.19	6459.26	2739.19	1931.18	2658.21	Detected	Detected	Detected	Detected	Detected	Detected	FALSE	XM_003716568	unmapped	TCAAGGATGGCTTGAAGAAGGTCGACCGCGTCGTAAGCGACAAGCTCGTCGACGGAATCA
A_98_P219539	227.93	468.692	394.125	161.024	96.1009	176.343	Detected	Detected	Detected	Detected	Detected	Detected	FALSE		unmapped	AGATCAGATCCCTATCTGCACCATTGCTGTACATCAATTGGACAGGCGATTTCGGAGTTT
A_98_P177064	3002.18	4370.25	2357.36	1736.19	1134.91	1184.92	Detected	Detected	Detected	Detected	Detected	Detected	FALSE	XM_001406294	unmapped	GCGACCATTGTGGTTGCGGAGAAGGATCTTGCTGACCAGTGTCTCTTTCGTTCTCGCTTC
A_98_P141171	79.531	68.6434	70.3369	29.2248	39.9918	26.6307	Not Detected	Detected	Detected	Not Detected	Not Detected	Not Detected	FALSE	XM_003712982	unmapped	TTCCCTGGGCCTTCGTGTAGCCTGTAGTAGAGTAAGGCAGTTTGGCAACCCGACGATAGC
A_98_P250999	2698.68	5466.78	4435.28	3127.63	1566.6	2494.87	Detected	Detected	Detected	Detected	Detected	Detected	FALSE	XM_003718362	unmapped	TGGTTGGAACTTCGGCTCCCAGCCCACATCTTGGACAGGGCTACCGACATGGCATGATTA
A_98_P115108	1700.58	1769.98	1647.83	1302.49	896.909	895.316	Detected	Detected	Detected	Detected	Detected	Detected	FALSE	XM_003716736	unmapped	TATTGATCAGCAAGAAATCCGGAGGAGATGGTCCCGTTAAATCAAGCTGCATCCCCAAAT
A_98_P234370	6382.56	7940.79	7516.19	5532.34	3552.95	2737.05	Detected	Detected	Detected	Detected	Detected	Detected	FALSE	XM_003715531	unmapped	ATGGTAATCTACTACCTGTTCTCGAACCGGGCGAGCCACGGCTCGTCTGGTTACGAACCT
A_98_P242993	30.643	38.7763	33.2469	21.939	14.3637	22.7471	Not Detected	Detected	Detected	Not Detected	Not Detected	Not Detected	FALSE		unmapped	ACGCTGCATCACAGATTGGTACTTACCTTAGTTTGTTGAATTTTGAGTCTTGTGCTGCTG
A_98_P138069	6873.52	13472.5	10070	6628.45	5816.17	6873.97	Detected	Detected	Detected	Detected	Detected	Detected	FALSE	XM_003717933	unmapped	GTCTCAACGCTCTTTCGGACGTCATTTACCACCTTGAGTCTTACGACGTGACCACGATCC
A_98_P168489	2531.76	6606.32	2014.38	777.871	612.257	588.261	Detected	Detected	Detected	Detected	Detected	Detected	FALSE	XM_003715605	unmapped	CCACGATTCTTGACGACCGCGACATGACCAAGATTGACGTGGTCATCAACTGCGCTGGCA
A_98_P198229	33.7676	100.942	86.7529	69.0374	31.5764	33.8991	Detected	Detected	Detected	Not Detected	Not Detected	Not Detected	FALSE	XM_003714239	unmapped	AGGGAGTACCTGGACCTGGTCACCCTCCAGAAATTCGCCGAGGAGGTTGGCATGTTTGAT
A_98_P149877	3596.95	4089.69	3996.45	1383.31	2584.1	1963.4	Detected	Detected	Detected	Detected	Detected	Detected	FALSE	AI069386	unmapped	CAACGGGCCCATTCGAGATCTCAGTCGTCGCATCAGTTGAAACTGAAAACCGGGGTTGGG
A_98_P204489	2963.32	5413.29	3714.95	3823.7	2163.23	2530.63	Detected	Detected	Detected	Detected	Detected	Detected	FALSE	XM_003712786	unmapped	ATTCCATGTCATCGATACATTCGGCCATAAGTTGTCGGGATGTCGAAGGAAACGAGATAC
A_98_P167359	1188.8	1328.19	1443.34	426.942	668.232	491.539	Detected	Detected	Detected	Detected	Detected	Detected	FALSE	XM_003717433	unmapped	TTGGTCTCTTGGCTCATTCCTCAGCTCGCAACAAGACAATCAGACAACCGCAGAGGTCTC
A_98_P188660	58.7276	71.5148	144.664	26.8568	26.5973	57.9195	Not Detected	Detected	Detected	Not Detected	Detected	Not Detected	FALSE	XM_003709078	unmapped	CGGTGCTTGCGAGAGCGTACTTTGATCTCCCATGAGGAATCTGTAGAGAACGGGTCCACC
A_98_P163025	11254.7	11671.8	7813.4	9424.37	5506.46	6179.93	Detected	Detected	Detected	Detected	Detected	Detected	FALSE	XM_003715304	unmapped	ACAAGAGCAAGAATCTTGGCGAGGTCATGAAGACAGTGCTCCGTCCTGATGGCCCTCTGG
A_98_P170157	4434.21	7580.62	5339.92	3718.62	3688.5	3640.01	Detected	Detected	Detected	Detected	Detected	Detected	FALSE	XM_368710	unmapped	GCCGACTGGCTTCATGTCGACATTATGGATGGTCACTTCGTACCCAACATCACCTTTGGC
A_98_P144096	497.358	804.857	782.574	598.822	524.549	279.784	Detected	Detected	Detected	Detected	Detected	Detected	FALSE	XM_003711932	unmapped	GGGGCACCAATGAGCTTATCACCTCGTTTGACGGCATGAACATCTCTCTTCCAGACCGCA
A_98_P140997	8053.13	8723.55	7507.12	7594.44	4434.9	4205.69	Detected	Detected	Detected	Detected	Detected	Detected	FALSE		unmapped	CTTTGTGTATTTTGTAGCGCAAAGGACGCACTTTTGTTAGGGTTTCCCTCTCATTCGCCT
A_98_P113758	544.557	468.49	533.723	208.205	184.775	286.757	Detected	Detected	Detected	Detected	Detected	Detected	FALSE	XM_003717366	unmapped	CAAGAAATATCAGGTGGGGACAAATCAACAACAACCCACAACCCAAAATTGGGCAAGTCA
A_98_P174916	1536.14	3122.9	2600.38	1841.34	1190.32	1156.04	Detected	Detected	Detected	Detected	Detected	Detected	FALSE	XM_003710044	unmapped	GCGGCTGTCATGTCCAAGCTCACGCGCGAATTCTGTAAAGGCAGCGGTATGTCATCGCAT
A_98_P219402	117.167	114.835	135.658	88.5957	74.6636	96.1734	Detected	Detected	Detected	Detected	Detected	Detected	FALSE	XM_003715465	unmapped	CGTGTTCCTTTCTACTACGTAGACCTAGGGGAAAGAGTGGAGGAAAAAAGAAAGCCAACA
A_98_P243671	2398.25	2916.27	2681.89	2951.9	1261.34	1327.13	Detected	Detected	Detected	Detected	Detected	Detected	FALSE		unmapped	CGCCTTGGTTCCCTGATCTTCTCAACTTGACTAGAAGAGTGAGAAAAAACCGCTGGAAAT
A_97_P147720	93.7681	82.2631	99.8613	82.9572	33.298	65.8662	Detected	Detected	Detected	Detected	Detected	Not Detected	FALSE		chr3:35323517-35323576	GAGATTTGTTGAGTTCAGATGTATATACACACACAGATGTAATATAATTCTTTCATTCAT
A_98_P172077	74653.1	57013.6	72675.9	45141.7	39920.8	39917.1	Detected	Detected	Detected	Detected	Detected	Detected	FALSE	XM_003714520	unmapped	AGCACCTGTAAGAGATTTAGGGAACAGAATTACCGAAGATTGCAATTCTGACATCTTGAC
A_98_P120267	56.4966	99.6682	73.7655	68.7805	32.2792	34.1603	Detected	Detected	Detected	Not Detected	Not Detected	Not Detected	FALSE		unmapped	GGGGACCTGTTAGCTCCTCCTTAATCCCCAACCATGTCAGCATATACAGCCAATTCGTCG
A_98_P208219	6104.15	10496.7	8186.68	3666.69	3214.65	4023.62	Detected	Detected	Detected	Detected	Detected	Detected	FALSE	XM_003713544	unmapped	ACAGCGTCAACAGGATCGTGGGCTCGCCCGGCTTCAACATCTTTGCCGAGTATCTGATGA
A_98_P190629	40436.9	59974.9	61539.7	40225.2	36889.1	36092.4	Detected	Detected	Detected	Detected	Detected	Detected	FALSE	XM_003713886	unmapped	ACCCGATGAACACGCATGAGTATAATAAGCTTGATGGATATCATAGATAGATACAAAAGA
A_98_P116439	24.3172	36.9584	46.8429	22.5196	23.43	23.4603	Not Detected	Detected	Detected	Not Detected	Not Detected	Not Detected	FALSE		unmapped	CCGGAGCCACAGCTCCTGTTGTGCCAGTGTGGCACGACGGGCACTTGATCGCCGAGCTTG
A_98_P167420	7196.27	9068.94	6610.72	4490.87	3350.24	3943.54	Detected	Detected	Detected	Detected	Detected	Detected	FALSE	XM_003713705	unmapped	CTCAAGGACGTCGACAAGGGACCCAAAGGTGCACACGTCGTGAAGCTTGACAAGGAGGAT
A_98_P224865	5095.51	8110.16	5443.33	3420.93	3190.55	3033.49	Detected	Detected	Detected	Detected	Detected	Detected	FALSE	XM_366975	unmapped	AGGCCGTCTCGGGTGCCGGCTACCCGGGTGTGTCGTCCATGGACATCATCGACAACGTGG
A_98_P188132	99.5581	150.221	96.1978	73.7017	49.6745	52.9516	Detected	Detected	Detected	Detected	Not Detected	Detected	FALSE		unmapped	TAAAGTTTGTGACACGGGTCCGATAAAAAGACGAAAAGGACTTGGCTTGCTTGCGTTCGT
A_98_P229354	5075.2	10796.9	9865.32	5526.91	3902.45	5072.58	Detected	Detected	Detected	Detected	Detected	Detected	FALSE	XM_003713482	unmapped	AACGTTGCTATTTCCAGCGATGCATTCTTTCCCTTCACCGACAATGTGTACCGTGCGGCC
A_98_P211505	1636.69	3063.8	2496.6	1419.02	1032.69	1781.03	Detected	Detected	Detected	Detected	Detected	Detected	FALSE	XM_003713589	unmapped	CTGCCCCGGGCCAAGAGTGGACGCACCAGGGGCCCATGTACTTCATCCTGGGCCGCAAGA
A_98_P134189	54698.4	56927.5	56273.1	35270.5	32464.8	29108.8	Detected	Detected	Detected	Detected	Detected	Detected	FALSE	XM_003715072	unmapped	CCATGAAAAACAAGACAGCTCCCTCAAGGAGAAGCAACCTGACTATATCGCACGCAGGTA
A_98_P212929	5187.52	18584.9	5443.49	3306.68	1813.05	2090.53	Detected	Detected	Detected	Detected	Detected	Detected	FALSE	XM_003709645	unmapped	TGCGGTGGGTCTCACACCACTCTCGAGGCACTGTTGAGGTACAGGGAAGAGTTTGGAGTA
A_98_P167392	114802	149068	151347	74609	79348.6	70339.6	Detected	Detected	Detected	Detected	Detected	Detected	FALSE	XM_003712011	unmapped	CCTTCGTTTCGTCTTGGCTCGTGACTATCATAGTCGGCAACCTTGTGTTTTGTGTTCATT
A_98_P164259	154.112	317.316	217.485	55.1358	53.9106	31.724	Detected	Detected	Detected	Detected	Not Detected	Detected	FALSE		unmapped	GCGATGTACAGCATTCAGTGGTTTCACAAGCTCGAAGACTCTGTTTGCTACTGGTGGCGG
A_98_P228633	181.543	406.914	303.676	168.275	131.15	170.505	Detected	Detected	Detected	Detected	Detected	Detected	FALSE	XM_003718333	unmapped	TTGTCAAGAAGAGGTTGATGCAACAAATCAGACCCAAGCTGTTGTTGCAGCTACACCACA
A_98_P182175	3820.81	3392.61	5994.23	1562.94	1517.96	1426.89	Detected	Detected	Detected	Detected	Detected	Detected	FALSE	XM_003714917	unmapped	ATGGGTGGGAGGTGCACCAGGAGAAGGGAGAACTCGCCTAGGGTGAACAAGGAGACGGGG
A_98_P133562	636.822	1768.88	1265.76	496.569	658.114	764.971	Detected	Detected	Detected	Detected	Detected	Detected	FALSE		unmapped	GGTCCAGGCAAAGTGCATTTCGAACTCCTCAGACATCTTTGGCGATGCGTCATTGAGACC
A_98_P101622	7441.32	8583.59	6603.11	4529.04	3392.84	4050.05	Detected	Detected	Detected	Detected	Detected	Detected	FALSE	XM_003713705	unmapped	TCTCAAGGACGTCGACAAGGGACCCAAAGGTGCACACGTCGTGAAGCTTGACAAGGAGGA
A_98_P138001	19651.5	36878.4	28429.4	24049.2	11752.3	12775.8	Detected	Detected	Detected	Detected	Detected	Detected	FALSE	XM_003718466	unmapped	CGAGGGGCACCAGACCATTCACGACAACATCATCAATGGTGTTGGGAGTGTGAGGCACAC
A_98_P109623	7128.51	16646.6	13527	7227.11	8457.5	7325.67	Detected	Detected	Detected	Detected	Detected	Detected	FALSE	XM_003712340	unmapped	AAAGGATATCAGCCAAGACGTTAAGCAGACCTGGGATATTACATGGTCGCTCATCCAGAA
A_98_P237625	16176	38379.1	30106.5	15305.8	14502.7	17900	Detected	Detected	Detected	Detected	Detected	Detected	FALSE	XM_003711935	unmapped	GGACGCAACAGTTCCATCATGCCAACTCCCATACAAGGTTATCACTACCCTGGGCAGTTT
A_98_P180970	46.5761	57.7493	50.9227	15.234	32.7941	13.855	Not Detected	Detected	Detected	Not Detected	Not Detected	Not Detected	FALSE	XM_003720286	unmapped	TCCGATCAAGACGGTTGCAATTGGATTCGGGCTTGATTACCATGATGTTAATCGTCAATG
A_98_P152500	227.095	258.969	214.224	180.174	111.53	96.1066	Detected	Detected	Detected	Detected	Detected	Detected	FALSE		unmapped	AAGAAGGACAAATGTACAGAGCGGTTCACGAGTGATTTCCGAAGTCAGTCAGGTAGCTAA
A_98_P120224	4355.73	8905.58	3597.98	2138.09	1928.74	1786.94	Detected	Detected	Detected	Detected	Detected	Detected	FALSE	XM_003719628	unmapped	AGGGATAGGGATCATTTCCACTATCTGCTACAGCTGGATTATGCAGACCGAACAGGCCCT
A_97_P106619	58.7852	50.4498	45.8477	44.8897	28.9358	35.6184	Detected	Detected	Detected	Not Detected	Not Detected	Not Detected	FALSE	AF231026	chr1:36153105-36153164	TCAATGAGCTACACGAATGATGTGTGTTGTTGTAAAATGGCAAAACAATTGTGTGGGCGT
A_98_P240753	6756.29	5445.6	4887.84	4680.46	3973.18	3241.61	Detected	Detected	Detected	Detected	Detected	Detected	FALSE	XM_003713268	unmapped	CGCCCAACTGCCCGGCCGAGGACCAGACCACGTCGGTCGTGACCGAGACATACGCCGTCT
A_98_P235443	3960.03	5474.59	6717.55	3802.85	3239.14	3906.3	Detected	Detected	Detected	Detected	Detected	Detected	FALSE	XM_369060	unmapped	CAACACTTTTGATGCCGCTTGGAACTTCAACCCACAGGATGAGCCTCTGGTGACTCCAGG
A_98_P206617	1404.41	1725.36	2494.32	945.544	734.895	1079.68	Detected	Detected	Detected	Detected	Detected	Detected	FALSE	XM_003719600	unmapped	GCACTGATCTCAAGCTTCAATCCGACGAGAAGTCTGTTCTTCTTCTTGCCCTTGAGTCGA
A_98_P182253	699.295	700.788	1414.14	587.518	431.53	744.881	Detected	Detected	Detected	Detected	Detected	Detected	FALSE	XM_003717285	unmapped	AAGTGGATGTGGTTCAAGAGGGAATTGCAATATGCACCCATCTTCAGGAAACGACACAAC
A_98_P123628	23.8071	49.924	45.6822	19.0414	11.5768	12.4034	Not Detected	Detected	Detected	Not Detected	Not Detected	Not Detected	FALSE		unmapped	GGGCAAAGTGATCAGCCTTTAAATATCCTTACCATCCTTACCATATCCAACAGTACTGCC
A_98_P209519	1988.65	3447.53	3639.79	514.79	1086.39	690.431	Detected	Detected	Detected	Detected	Detected	Detected	FALSE	XM_003720261	unmapped	CTATCGGACTATAAAGAGCAATAACAAAATGTCTCACGGTGTATTTGACAATTTTGGGCG
A_98_P237545	19231.7	21814.7	16132.5	19262.3	10365.9	12382.9	Detected	Detected	Detected	Detected	Detected	Detected	FALSE	XM_003718043	unmapped	ACCGCTTTTGGTGGTGGCATGTATGACTTTACGAGAACCGCTACCTCCAACCTCCGTCAG
A_98_P112300	857.275	1756.98	748.027	856.562	761.386	600.274	Detected	Detected	Detected	Detected	Detected	Detected	FALSE	XM_003713294	unmapped	CCGCAAAAATCTGTTATATATATAGTATTGCAATGTTTGGTTCCATTTGCCATCATCCAG
A_98_P164749	36941.1	44664.4	56083	26269.1	23238.2	24897.6	Detected	Detected	Detected	Detected	Detected	Detected	FALSE	XM_003719118	unmapped	CAGCCCGAGTTGACAGCGGTATTGACGTTAGCGGGGATAACGATGTGCTAACGAGGAAGG
A_98_P192695	15580.1	18212.8	23931.2	2178.71	2072	62.4388	Detected	Detected	Detected	Detected	Detected	Detected	FALSE	BM863341	unmapped	GACTTTACAAAGACTTCTGTCCTTATCCATGAATCCGGAGACTTTACCAGATGTGCAGAG
A_98_P146993	232.705	181.099	283.826	140.354	130.962	142.347	Detected	Detected	Detected	Detected	Detected	Detected	FALSE		unmapped	AAACAAGAACAAAGTTGACTTTGACGCTCCTCTTGAATTTCGGTTGCAAAAAACGCCGAG
A_98_P207006	573.978	1505.49	820.087	496.347	537.041	408.756	Detected	Detected	Detected	Detected	Detected	Detected	FALSE	XM_003715709	unmapped	GCGGCGCTGTACGACAAGACGGCGCGCACCAACCTCGACGGGTGCTTCTACGTGGTGCAG
A_98_P140528	1890.61	2189	1958.31	1827.38	1124.02	1171.64	Detected	Detected	Detected	Detected	Detected	Detected	FALSE	XM_003716551	unmapped	CAACGAGGATTTTGTCAACATTGTCGTCTTCATGCCAGAGTATCGCTCCATCGGAGGCGT
A_98_P211802	220.274	427.828	184.209	155.83	88.7186	110.398	Detected	Detected	Detected	Detected	Detected	Detected	FALSE	XM_003720840	unmapped	GCGACAGCTTCATGCGCTCCGTCTACACCGTCTTTGACCAGACCAGCAACATGGTCTTCA
A_98_P119223	2163.65	1457.3	1363.37	1276.22	1064.64	867.384	Detected	Detected	Detected	Detected	Detected	Detected	FALSE		unmapped	AAGAGGCGTCAACTCCCCCCTGACAGGCTTATCGGTCTTGGCCAGCACTTCATCCTTGAT
A_98_P114566	3599.93	6147.95	6744.46	4574.59	3160.14	3606.72	Detected	Detected	Detected	Detected	Detected	Detected	FALSE	BM863353	unmapped	CACACCGTCGAAATATTGATTCACAAGTTGAGCATCCCTAATAACACAACTCCCAGCAGA
A_98_P232090	80.2027	61.9473	79.0906	64.7294	31.7807	57.1186	Detected	Detected	Detected	Detected	Detected	Not Detected	FALSE		unmapped	GGTCACACACTAATACATGAGCTTACCCATCTGAAAACAATTAGGGGGACAAATGATTTC
A_98_P110440	4141.16	10703.7	6855.59	3950.91	4033.04	3424.73	Detected	Detected	Detected	Detected	Detected	Detected	FALSE	XM_003712726	unmapped	TAACGCCGGCACCAAGGAGATGGGCGAGGCCATCATTGCAGAGCTAAACAAGCTGCTGTA
A_98_P136380	158.237	153.325	116.902	130.881	88.0982	81.7618	Detected	Detected	Detected	Detected	Detected	Detected	FALSE	DC959286	unmapped	AAATCAAGCATTTACCGGAATGAGAATCGGAAAAGCATACCCAAAAAACGCATAACATAG
A_98_P189489	2184.44	4357.13	2048.84	1874.6	1380.42	855.922	Detected	Detected	Detected	Detected	Detected	Detected	FALSE	XM_003709899	unmapped	TGGAAGCAGATTCACGACAAGATGCTCGCACGGTTCGAGCCAGAGGGTAAGGCTACAGCA
A_98_P122079	333.072	446.425	357.793	248.945	178.423	174.916	Detected	Detected	Detected	Detected	Detected	Detected	FALSE	XM_003714116	unmapped	GATACCATCGATCAGCCTCAGCAGAGATGGAAGCAATATCAGCATACAGTCTTGCAACCT
A_98_P151976	7706.81	14259.7	12498.9	8285.33	6380.45	7449.35	Detected	Detected	Detected	Detected	Detected	Detected	FALSE	XM_003709890	unmapped	ATGACAACCATGAGGTCCGCATCTTCAAGAACCAGGACATCTCCAAGTTGCGACGCGCCT
A_98_P229319	128385	189382	203068	87370.6	113900	116796	Detected	Detected	Detected	Detected	Detected	Detected	FALSE	XM_003715429	unmapped	AGCAGGAGGACATTGGCGGTCTCGGGAACCCAGACATGCTCTACTGCCACTTTGACGTTT
A_98_P145500	5469.4	5544.49	4971.66	318.291	551.427	32.4894	Detected	Detected	Detected	Detected	Not Detected	Detected	FALSE	XM_003711598	unmapped	TTGCTCAATGCTACAGATAAGTCGAGATCAGTGCTTTAGACATGATTTGGAATACCGGGA
A_98_P159681	42871.1	78428.3	72868.7	6722.23	10203.9	468.439	Detected	Detected	Detected	Detected	Detected	Detected	FALSE	XM_003713021	unmapped	CGTGTACGCCAGCGGACCGCTCGAGATGGTGGGTGATTTGCGCGTTGCGGTCGCCAGGCA
A_98_P134930	1444.33	1475.52	1210.49	717.15	870.213	1122.85	Detected	Detected	Detected	Detected	Detected	Detected	FALSE		unmapped	CACTGTCCGCATACTATAGGCGTACTGTAACGAGAGGGCAAAGAGGTACTGGAAAGAGGA
A_98_P228583	4337.91	9140.09	7399.52	4446.37	2739.25	1913.78	Detected	Detected	Detected	Detected	Detected	Detected	FALSE	XM_003721441	unmapped	ATGCCGGTGTATGCATACAAGGCGATACATGACGAGAACACCAACATTCGAACTACAGAT
A_98_P191402	28933.6	34921.1	42329.5	33559.4	16094.8	14201.2	Detected	Detected	Detected	Detected	Detected	Detected	FALSE	XM_003720890	unmapped	AAACCCAGGACCGGCCATTCCGCAAGACTTCAAGGCCACCGAGGAGGGTACCAAGGAGGA
A_98_P186139	5160.45	8108.79	6113.79	2697.96	2173.69	2835.31	Detected	Detected	Detected	Detected	Detected	Detected	FALSE	XM_003718492	unmapped	TACGCTGATCTTATTCTCCCGAATCAGTTTGAGGCCGAAGTCCTTTCTGAGGTCAAGATA
A_98_P194694	1749.38	4122.57	4188.57	1429.63	1407.31	1427.81	Detected	Detected	Detected	Detected	Detected	Detected	FALSE	XM_003718930	unmapped	CCACTAGCTCAGCAAATGATCTATATAATAATAGGTGCAGCTTGTTAAAAGGTGTCCAGC
A_98_P205339	1509.99	1827.18	1357.57	310.501	362.199	273.194	Detected	Detected	Detected	Detected	Detected	Detected	FALSE	XM_003718208	unmapped	CGTCGCCGGGGCCATGTGCGAGTTCTTTGACACTTATTATATATTCAGCCCCTTGGCTGC
A_98_P169394	32822.7	36679.8	34909.3	28559.8	20561.3	23718.1	Detected	Detected	Detected	Detected	Detected	Detected	FALSE	XM_003714591	unmapped	TACAGTGAGGCTTTGAAGATCTATCTTGCCAAGTACCGTGAGCAGAACCAATCAACACGC
A_98_P188298	4425.15	5314.61	4385.79	4060.32	2205.55	3342.08	Detected	Detected	Detected	Detected	Detected	Detected	FALSE	XM_003713175	unmapped	AGCATATAGCCAACTAAATGAGACTTGTATATATTACTCTACGGACAAGTATGCAGACCT
A_98_P113553	68785.8	76811.9	75302.5	9669.5	13483.5	963.967	Detected	Detected	Detected	Detected	Detected	Detected	FALSE	XM_003713020	unmapped	TTCTGGCACACCAACAAAGTCAACCCAAAAACAAACAGTCAAAATGTCGCACCATAGCAG
A_98_P245795	4986.36	9160.2	9965.11	1844.96	3098.96	3492.19	Detected	Detected	Detected	Detected	Detected	Detected	FALSE	XM_003709373	unmapped	CCGGCACTTGCCTCGGGCGAGGAGGACTCTTGCGATGCCGATGATCTTGAGGAGGACGAG
A_98_P196523	1314.95	1649.39	1214.97	395.138	1054.4	335.486	Detected	Detected	Detected	Detected	Detected	Detected	FALSE	XM_003713536	unmapped	CATGATATCCGGCTGCCGCAAGTTCTACTTTGTTCAGTCCGGCGACGGGTGTTGGGTCAT
A_98_P231333	53.6171	68.2983	80.3901	40.2119	27.6847	28.0159	Not Detected	Detected	Detected	Not Detected	Not Detected	Not Detected	FALSE	XM_003718955	unmapped	CCAGGTAGTTATGGTAGGAGGTCTCTGTATAAAGAAGGAGAGACCGAATCGGGAAAGATT
A_98_P219698	78.6918	257.706	127.726	81.4414	77.314	91.8434	Detected	Detected	Detected	Detected	Detected	Detected	FALSE		unmapped	ATCCTAAAAGAGGCCAAAGAAGTCCTAGCCGCGGCCACGACGTGCTTTGGTGGACAACCA
A_98_P224706	9519.65	22927.1	19979.7	10750.8	7274.7	9518.11	Detected	Detected	Detected	Detected	Detected	Detected	FALSE	XM_003716755	unmapped	CAACCAGAACTCATTCTGGTATGCAAGGCGTCAATTGAACCTGACCGAGGACAATCTTTT
A_98_P199112	15224.4	35529.4	17734	11752.6	11076.2	10933.1	Detected	Detected	Detected	Detected	Detected	Detected	FALSE	XM_003719915	unmapped	TTCAGCAACCGCGAAATATATGAGGTGACCAAGAAGCACTTTGGAGACAAGTACGCCGAC
A_98_P175367	16347.7	26502	29973.8	18164.7	12351.4	16570.1	Detected	Detected	Detected	Detected	Detected	Detected	FALSE	XM_003718512	unmapped	GCCCTTTGAGTGCAATGAGTGCGGCAAGAAGTTCTCTCGTTCGGACAACTTGACCCAGCA
A_98_P237554	5079.57	18135.5	10922.8	5994.99	4543.98	4238.28	Detected	Detected	Detected	Detected	Detected	Detected	FALSE	XM_367750	unmapped	CAAGATTGAGCAGGGTCCCGAGAGTGGAAGCGTCATCTTTACGACAGTCGAGCCACAACC
A_98_P166053	1648.1	2061.55	2607.9	614.334	939.607	763.785	Detected	Detected	Detected	Detected	Detected	Detected	FALSE	XM_003710824	unmapped	ACGTCGTCCAAGCCAACATCACCTGGAGTTTCCGATCAAAGAGATATCTTGGCGTCCACG
A_97_P114694	66.1895	56.8366	64.4337	47.6288	30.3714	32.4657	Detected	Detected	Detected	Not Detected	Not Detected	Not Detected	FALSE		chr1:1364693-1364634	AGCTTAATTACGTGTTTAAATTGTGTGTTGTCTCGTGTGAACGATGGTCTAGCCAGTGAC
A_98_P165290	4482.24	6594.31	4882.34	236.321	425.471	21.2661	Detected	Detected	Detected	Detected	Not Detected	Detected	FALSE	XM_003711600	unmapped	CGCGCGGAAGAGTTGAGTCCCATCCCGGTTGTGAAAAAGAAGGCTCAACTTTTCTGCGTG
A_98_P101998	16536.8	29399.4	31221.9	16360.6	13686.5	15994.8	Detected	Detected	Detected	Detected	Detected	Detected	FALSE	XM_003714571	unmapped	GTCAACGAGTTCAAGAGTATCAAGAAGTTCAGGTACTTCAACACCAACAACATCTGGATG
A_98_P106830	44607.2	55855.6	66269.4	45163.6	32022.9	41031.6	Detected	Detected	Detected	Detected	Detected	Detected	FALSE		unmapped	AATTGCTGTGATGTGTTTGTGTGCATGTCGTCAAGAGTCGTATCGGGCATAAATGTCGAA
A_98_P249784	88.7661	148.078	174.599	153.809	42.5782	63.4356	Detected	Detected	Detected	Detected	Detected	Detected	FALSE		unmapped	GAGATGACTTCTAAGTAGGTGACAGTGGAAATATAGATGAGGCTTCCAAAAACGAGATGG
A_98_P206909	16680.9	30885.4	27237	17198.4	12732	17877.8	Detected	Detected	Detected	Detected	Detected	Detected	FALSE		unmapped	ATTGTAGACCTTGATAGATTTCTCCGCCCTATGTCCCGAGAAACAACCTAAAACCCCTTT
A_98_P140306	5646.4	5189.79	9929.38	4247.13	4021.72	4212.58	Detected	Detected	Detected	Detected	Detected	Detected	FALSE	XM_003712732	unmapped	CAGCAGAACCCTAATGCATCCTCATATGCTGGGCAATCTCGATCGGACAACTACGGCGGC
A_98_P227682	10249.8	19234.3	11510.4	13669.1	4374.32	4453.06	Detected	Detected	Detected	Detected	Detected	Detected	FALSE	BU639575	unmapped	GGCATCGTCAGCATCTTCAACGTCCTCATCAACTGCATCACCTGTGGTTACGCAAGGCGC
A_98_P102230	3091.38	2608.02	3555.98	1129.6	1749.73	1554.33	Detected	Detected	Detected	Detected	Detected	Detected	FALSE	XM_003714274	unmapped	TCGCTGCGGTTTGACGACAGTGCAAAGTTTCTCAACTTTGATGGGAGGCCTATTGCTTGG
A_98_P112004	324.33	642.787	437.197	303.281	193.451	156.187	Detected	Detected	Detected	Detected	Detected	Detected	FALSE	XM_003710929	unmapped	GGCTCCCGGAGACTATTATCTACATGCTCCCCTGATTCCCGGGCAGACCGAACCATACAA
A_98_P167537	886.385	1143.93	986.123	563.862	600.954	958.539	Detected	Detected	Detected	Detected	Detected	Detected	FALSE	XM_003719010	unmapped	GCCCTGAGCGCATCCCAGGCCTCGGACGCAGCGACCTACGACTACGTGGTGGTCGGCAGC
A_98_P240600	2960.56	3712.75	3564.73	2229.38	1890.34	2299.71	Detected	Detected	Detected	Detected	Detected	Detected	FALSE	XM_003714031	unmapped	TTCATGTTTGACTATGCAAACGCCCTCGGGGGGAACGCCACCCTCGACACTCCCGTCTGG
A_98_P156300	9207.73	15413.3	10978.2	5688.5	7003.56	7125.56	Detected	Detected	Detected	Detected	Detected	Detected	FALSE	XM_003718727	unmapped	ATGCTCGAGTTTGCAAGATCCTCCGGTACAACCTTGAGCGGATGTCCGAGGGGAAAGAGC
A_98_P250042	300.818	800.833	505.601	498.063	346.161	231.539	Detected	Detected	Detected	Detected	Detected	Detected	FALSE	XM_003711514	unmapped	TGCCTTTATACTGCCCAATTCCAACAAGAAAATCCTGACCTTGACGGAGGAAGAGTGCGA
A_98_P180172	1219.29	1360.23	1186.21	863.279	737.086	864.622	Detected	Detected	Detected	Detected	Detected	Detected	FALSE	XM_003717892	unmapped	AGATTACATGATGTCGCTGTCGATTACCTCAGACTCTTCAGACAGGAGCTTATCCTCCAA
A_98_P225732	17413.8	26199.3	24403.9	9936.45	13317.9	12566.3	Detected	Detected	Detected	Detected	Detected	Detected	FALSE	XM_003711034	unmapped	CCATTGCTACTCCTGAACAGAGGAAGATTCTCGAGGAGAACTATGGTCGCAAGGACAAGG
A_98_P200097	1114.74	2147.81	1503.42	915.338	863.915	1047.84	Detected	Detected	Detected	Detected	Detected	Detected	FALSE	XM_003721189	unmapped	GCTGCTGGACCGCGGCTTCCCGGCCCGGCTCAAGGAGGAGCACACGAGGGGCCAGCCGCT
A_98_P182634	708.963	788.388	651.816	530.3	398.326	435.66	Detected	Detected	Detected	Detected	Detected	Detected	FALSE		unmapped	TGAAGTGGTGGGTGTATTATATGGCGAAACAGATTGAGACTCTCTCCGGAAAGATGCAGA
A_98_P215037	7673.93	7429.21	12264.1	3835.7	4751.79	4986.26	Detected	Detected	Detected	Detected	Detected	Detected	FALSE	XM_003716870	unmapped	TCGGAGTCAGCAAGCACGTAGTCAACTTTACCAATGCAAACGACCCCTTCGCACCAGGCA
A_98_P222540	1627.96	2024.86	2080.33	936.22	910.162	755.207	Detected	Detected	Detected	Detected	Detected	Detected	FALSE	XM_003713959	unmapped	GGATGGGGGCAGGAGGCTGACCGTGGAGATTGTCACGTTTGAGGCCTGGAGGGAGCAGGC
A_98_P121597	881.407	775.981	955.618	569.473	518.571	496.777	Detected	Detected	Detected	Detected	Detected	Detected	FALSE	XM_003720886	unmapped	CCCAGTCCTGAAAACCTACGAGGCATTTCTCGTCGTTTTGTCACGGATCTACGTCAGGTT
A_98_P186216	664.578	3086.8	832.307	438.599	282.592	383.883	Detected	Detected	Detected	Detected	Detected	Detected	FALSE	XM_003709320	unmapped	GCGACTCGCTCAAGATCTTCAAACACTGGACCTCGTGGCTCATCCTGGCCATCCAGATGT
A_98_P241238	3975.64	4585.79	3698.91	1119.02	1377.89	908.291	Detected	Detected	Detected	Detected	Detected	Detected	FALSE	XM_003715683	unmapped	ATCAAGTTGTCAAAACTGAGGATTTGGCTGATAGCAGGTATGCGGACTTTGTACGGCGTT
A_98_P204249	2340.74	4364.43	3175.64	2699.87	1711.22	2017	Detected	Detected	Detected	Detected	Detected	Detected	FALSE	XM_003711554	unmapped	GTCAGTCTTGACGAGTATGTCCTCAACACCGAAGCGCACCCCTTGAGGATCGCCAAGTGA
A_98_P180020	1438.94	1376.37	1491.34	918.53	832.145	843.497	Detected	Detected	Detected	Detected	Detected	Detected	FALSE		unmapped	GAGGAGCTCGGAGATCTATACAAGTGTGTCGACCGGTCATCTTTTCAAGGTGCCCGAAGC
A_98_P231416	462.665	493.028	478.669	351.83	245.582	268.945	Detected	Detected	Detected	Detected	Detected	Detected	FALSE	XM_003719287	unmapped	GCTCCCCAAGTGGGTGGGTGGGTTGATATTTCATCAAGAACGGGAAGTGGGTGAAGTGGC
A_98_P235083	4025.13	14655.9	7613.7	1131.16	3210.9	793.748	Detected	Detected	Detected	Detected	Detected	Detected	FALSE	XM_003719458	unmapped	ACATTGCGCTGGATGTTCTGGGAAAACCATCCCTTTTCTATCGTCTCCTCTAAAGCCACT
A_98_P180379	85.1775	76.2789	70.2005	53.4213	52.9093	52.3948	Detected	Detected	Detected	Detected	Not Detected	Detected	FALSE	BM864495	unmapped	AGGTCCCACCCATTCACATGGGTCCACACAGATAAGACGTTGCAGCCTTGGGACCTGACT
A_98_P178362	9449.57	13011.3	16119.6	7001.04	10022.9	9010.84	Detected	Detected	Detected	Detected	Detected	Detected	FALSE	XM_003708820	unmapped	TGGGTGGTGAGGAAGAGCCTGTGAAGAACTGGGAGATCCCGGGTAGGAAAGCCTCTTCAA
A_98_P249165	12183.8	25534.9	22859.5	6663.94	4897.11	3090.4	Detected	Detected	Detected	Detected	Detected	Detected	FALSE	XM_003711132	unmapped	CTGGAGAGCGTACTCAGTACCAAAAAGATTATGTGCACAAAGAGGATCGACTTCTTGCTC
A_98_P146028	3960.66	6402.69	5083.86	2749.34	3268.01	3157.14	Detected	Detected	Detected	Detected	Detected	Detected	FALSE	XM_003711752	unmapped	CTCCTGTTTACGCGAGGGCCGCTGCTGCTCCCTGCAAGAACCTCGACAAGTACCTCGAGT
A_98_P136583	4592.01	3341.82	4599.61	2856.05	3307.92	2486.68	Detected	Detected	Detected	Detected	Detected	Detected	FALSE		unmapped	AAGGTGTCAATGGATGTGCAAAATCAGTGAAGAGAAAGTTGAGGCAGAGTAGAGAGTTTG
A_98_P235766	18158.5	20624.1	22072.5	11594.7	11087	10445.1	Detected	Detected	Detected	Detected	Detected	Detected	FALSE		unmapped	GACCATCTTTGGATCGGTCGCTTTTACCCCCGTCAAGAATGACATTCTCGGCAACATCAA
A_98_P151066	3820.12	6939.02	4793.43	4930.29	1551.68	1687.47	Detected	Detected	Detected	Detected	Detected	Detected	FALSE	XM_003713127	unmapped	GCGAGCAGACTTCGCACAACGTCCATGACCCCAAGGACCAATACAGCTTGGCAGACCGTG
A_98_P221527	1771.19	1793.57	1961.64	1360.8	963.422	781.754	Detected	Detected	Detected	Detected	Detected	Detected	FALSE	XM_003719117	unmapped	GGATCACGCACCCAGACTTTGAGCTGACAATCGTCAAGAACCTTCTTGACGTCCAACCCA
A_98_P134160	6322.3	5809.71	5316.24	4629.53	2760.01	2973.62	Detected	Detected	Detected	Detected	Detected	Detected	FALSE		unmapped	CGGCAAAGTCTCGCAGCAAATGGACTGAAACGGATTTGCATCGTTTCCTGGGAAGTCGGA
A_98_P101096	17.2187	42.6155	60.4315	9.77141	6.17611	9.05142	Not Detected	Detected	Detected	Not Detected	Not Detected	Not Detected	FALSE	XM_003708782	unmapped	TCAAGTATTGCTTTCGTTTTTATCAATTGTGTAGCAGACTATTTGTCATCACGTACATGC
A_98_P107752	6004.07	10803.4	6892.8	3473.84	4275.89	3923.63	Detected	Detected	Detected	Detected	Detected	Detected	FALSE	XM_003712831	unmapped	GCTTGACTCTGCGTTATCAGGAGGACTATGACCATTCGTACTTCTTCATGGCCTCTTTTA
A_98_P142233	1324.34	2831.58	2347.62	644.462	681.133	325.842	Detected	Detected	Detected	Detected	Detected	Detected	FALSE	XM_003715745	unmapped	TGCTGTCCTACGACTTTATCCACGGCTTCGGCGTCGAAAAGTTTGTCGACCTGCCGCACA
A_98_P199978	6686.63	10250.5	12586.4	5740.27	4411.31	3829.04	Detected	Detected	Detected	Detected	Detected	Detected	FALSE	XM_003719152	unmapped	TATTTCTTTTCTTTCCTATACCTTTTTATTTTTCTGGAAAGGATCACAGTACAGCGCAGC
A_98_P206294	1740.81	2650.89	2613.1	790.634	1213.87	876.528	Detected	Detected	Detected	Detected	Detected	Detected	FALSE	XM_003720522	unmapped	CTCGTGGCGCTCTCGTCGACGCCCGCATTGTTTGTGCTCTCGCTCGTCGTCTTCTCCGTC
A_98_P223699	75666	73861.3	86544.9	40932.1	55079.9	54924.4	Detected	Detected	Detected	Detected	Detected	Detected	FALSE	XM_003719289	unmapped	GTGCAGGCTTGGTATGAAGAGGTGAGGAATGTGCGTTATGCTTCGGATATCTTTGACTGA
A_98_P119342	34438.4	27254.7	33796	14637	14740.7	16482.4	Detected	Detected	Detected	Detected	Detected	Detected	FALSE	XM_003711130	unmapped	TAGGGATTCGGGGGTGCATGACACTTCAGCCTCTCCAGATAAGACGGAGATGATGAATGC
A_98_P235572	102.097	77.694	106.385	30.766	60.2473	32.4867	Not Detected	Detected	Detected	Detected	Not Detected	Detected	FALSE		unmapped	GCTCCTTTGGAACCGTCAGCTGGATGGAAATGGTCCGTCCATGCCACAGTGAATCCTCAG
A_98_P233727	1050.07	1658.98	1874.28	1064.57	514.087	807.834	Detected	Detected	Detected	Detected	Detected	Detected	FALSE	XM_003718911	unmapped	TGTTTGCGTCAGACGGCGTCTGGGATAACCTCTTCAACCAGGATATCCTCCGGGTCGTCT
A_98_P192303	4216.08	7907.46	5555.96	2990.69	3001.52	2791.92	Detected	Detected	Detected	Detected	Detected	Detected	FALSE	XM_003717874	unmapped	AGCGACAACATCATCAGCTTCTACACCAAGCGCTATGGAAGCAACCCGCTCATTATCCAG
A_98_P245310	714.275	601.694	606.501	644.825	396.096	266.513	Detected	Detected	Detected	Detected	Detected	Detected	FALSE	XM_003718628	unmapped	TTGTACCAATGGCTGCGAACCCCTTTTCAAGTGCTGTAAAATACCTCCTCCTCCTCCTAC
A_98_P236139	9046.44	4370.02	6165.92	3818.42	3522.16	2219.02	Detected	Detected	Detected	Detected	Detected	Detected	FALSE		unmapped	GTGCTAGCAACGTGTCTATCCAAAGCTGTGATTAATCGAAGGAGGGTAATAGAGTTGAAT
A_98_P133074	16814.9	30587.4	24512.4	18116.5	16801.4	13811.6	Detected	Detected	Detected	Detected	Detected	Detected	FALSE	DC961009	unmapped	TGGTTGCCGATTTCAAGGTCCAACATGAGATTCTCAGTGGTCTGCACTACGTTCAGGTCG
A_98_P196321	1787.67	2205.74	1903.26	245.325	314.602	186.476	Detected	Detected	Detected	Detected	Detected	Detected	FALSE	XM_003715674	unmapped	GTCAGGCTGTGGATCAACAAGAAGCAGAGCAACATGGATCAGCTGCAGGGCATGATTGCC
A_98_P221263	9208.15	8363.6	16296.1	6198.37	4657.28	7558.35	Detected	Detected	Detected	Detected	Detected	Detected	FALSE		unmapped	GCGGGATGTTGTAGTATGCTATTGTGAAAAGCTACTATCTTTGTAAACTGTAGACGGCAA
A_98_P208456	1922.7	2915.79	2070.11	1651.39	1066.44	1245.68	Detected	Detected	Detected	Detected	Detected	Detected	FALSE	BM868965	unmapped	TGGGGGTGATTTTCTTTGTTAAAGGTTGCGAATATATTTGCGAGACAACCAAAAACAAAA
A_98_P109881	19262	15387.5	47724.4	14373.5	7361.53	8127.38	Detected	Detected	Detected	Detected	Detected	Detected	FALSE	XM_003718176	unmapped	TCCTGTAGGCACGGAAAAGGTGTCAAATACGGAAAGGGACCCTGAGGAGAACTGGAAGAA
A_98_P193548	516.689	924.589	1054.01	438.47	501.714	685.471	Detected	Detected	Detected	Detected	Detected	Detected	FALSE	XM_003718401	unmapped	TTGAGCCGGGAGATGCAAAACATCGTAGCGGTCCTGCGCAGGAAGCACTGGGACTACTTT
A_98_P173140	1675.55	4242.45	2514.02	666.521	1485.79	993.131	Detected	Detected	Detected	Detected	Detected	Detected	FALSE		unmapped	GGTGCTTGAGCATCAGCCCCTACTTTAATGGTCACTTCATCTCCGTCGAAGAAGCCATGG
A_98_P148455	788.768	1392.03	1010.65	463.163	310.926	421.115	Detected	Detected	Detected	Detected	Detected	Detected	FALSE	XM_003710062	unmapped	AAGCGGTCATGGCTTTTGAATCTCCTCAAGTTCGGGTGGTTGGGTACAGATGGAGTCGCC
A_98_P132671	16338	27909.1	22908.8	10792.7	12255.2	13765.5	Detected	Detected	Detected	Detected	Detected	Detected	FALSE	XM_003712528	unmapped	ATGGCCATTGGAAACTCGCTCTTTGACGAGGCAGGATCCAAGACCGTCCCTGAGCTCATG
A_98_P103208	614.394	1917.6	1616.67	909.703	455.99	594.988	Detected	Detected	Detected	Detected	Detected	Detected	FALSE	XM_003713861	unmapped	GTCCTTCAGCTCAGATTCTCAATCTCCGCGAAAAGATGAGGGAAACTCAGACGGTCTCTC
A_98_P174844	198.061	277.801	156.115	90.8045	61.692	57.6009	Detected	Detected	Detected	Detected	Detected	Detected	FALSE	XM_003715564	unmapped	CAACCCCTCCAAGACCCTCAGCAAGTTTGCCATGTACACGGTGGAGAAGCTGCTGTCCAT
A_98_P208234	2231.88	3336.05	2289.07	1805.49	1339.31	2178.05	Detected	Detected	Detected	Detected	Detected	Detected	FALSE	XM_003718000	unmapped	CTGGGGTGACAACTCTTCCGGTCAGCTTGGTTTCGAGGTCAACCCACAAAGCCCTACCAT
A_98_P200975	154.673	196.221	188.929	25.964	18.5437	9.91324	Not Detected	Detected	Detected	Detected	Not Detected	Not Detected	FALSE	XM_003711740	unmapped	AGAGACTGAGCGCTTTCAGCGCCTGCTGCATACAGATGAAAACCGTCTCCGACTGCGACT
A_98_P128354	657.151	2454.53	1006.64	467.384	363.944	466.138	Detected	Detected	Detected	Detected	Detected	Detected	FALSE	XM_003712628	unmapped	ATCGTCGCCCATATTACCAGTCATACTCGGAAAACAAACATGAATGAGTACAAGCGGCCA
A_98_P167709	135.871	540.226	194.655	119.438	94.9719	107.117	Detected	Detected	Detected	Detected	Detected	Detected	FALSE	XM_003716363	unmapped	TCTCAGTTTATGGGTACGACGCTACAGTGCCACGTACTAAAAACACAGATGTGCTGTTTA
A_98_P225079	142.732	214.17	217.231	94.2402	105.23	84.4499	Detected	Detected	Detected	Detected	Detected	Detected	FALSE		unmapped	AACCAGAGGAGCCATGGGATTATGGGAAACATTGGCGAAAAGTCATCGCACCATTTCAAA
A_98_P196896	1446.3	1043.55	1061.09	1118.25	681.044	733.963	Detected	Detected	Detected	Detected	Detected	Detected	FALSE	XM_003710658	unmapped	CAAGCATTGCTTGCCCCACGGCTCATACCTCGTCAACCTAGCACAGCCGGAGAAGGAAAA
A_98_P217672	1681.34	4534.65	3160.82	2398.78	1784.53	1903.62	Detected	Detected	Detected	Detected	Detected	Detected	FALSE	XM_003715399	unmapped	TCTTGCAAAGAGCCACAAATTCGACGTGATGAACGGACTTTCCAGCCTGGACAACGGATT
A_98_P206018	750.626	915.7	1180.79	695.476	459.501	703.582	Detected	Detected	Detected	Detected	Detected	Detected	FALSE	XM_003712715	unmapped	TGTCTCCGAGCACCAATGCTGTGCTTGATGCTGTACGAGATGACCTGCGGTCGTCACCTA
A_98_P117517	354.061	312.61	289.053	257.837	190.086	214.407	Detected	Detected	Detected	Detected	Detected	Detected	FALSE	XM_003712246	unmapped	ACCGACGTCGACAGCAAGATCAAGGACCTGACCGACAGCATCAAGAACTTCAACGGCGAC
A_98_P211961	124.755	220.447	209.003	86.7707	41.4153	51.4257	Detected	Detected	Detected	Detected	Detected	Detected	FALSE	XM_003712488	unmapped	AACGTCCAACAACAAGTTTCTTATTGTGTCCAGCTTTTGGGGGCACAAAAACAACCCATC
A_98_P168754	2033.66	7145.87	4853.99	2056.84	1632.89	1701.72	Detected	Detected	Detected	Detected	Detected	Detected	FALSE	XM_003720768	unmapped	AACTGCTTGGCTTTGTTCCCACAGTAGCTTTGGGCTTAATTGACAGGGAGGTGTCAAAAG
A_98_P239299	7562.39	18188.3	12576.2	7483.46	5324.96	6003.78	Detected	Detected	Detected	Detected	Detected	Detected	FALSE	XM_003712081	unmapped	GGTTTGGCTTCGATCAGTTTGTCAAACTAAAGAGCTATCACATGAAGGATTACCCGAAAT
A_98_P179349	59967.8	70079.2	68774.4	6239.34	9598.77	649.413	Detected	Detected	Detected	Detected	Detected	Detected	FALSE	XM_003713020	unmapped	CATCGTCATGCTGATCGCCATGTACTACAACGTCATCCTGCTGGTCATGATCGTCCTCGG
A_98_P113060	11122.3	14255	21977.8	3676.22	5236.45	5202.72	Detected	Detected	Detected	Detected	Detected	Detected	FALSE	XM_003714275	unmapped	GATCCGTGAAACAGACCAAAACCGCAACAAGGGACCAAGGGACAATGTCGGCTCGATCGA
A_98_P119529	635.088	2162.55	1008.48	644.467	425.775	466.181	Detected	Detected	Detected	Detected	Detected	Detected	FALSE	XM_003721042	unmapped	CCAGCAAGCTGAACCCGTCGACAGGCAAACCCATCGCCTACAAGATCCTCAACTCGTCGT
A_98_P181735	1291.31	4000.76	1652.32	875.041	1096.76	587.668	Detected	Detected	Detected	Detected	Detected	Detected	FALSE	XM_003719237	unmapped	TATTCTGACGGGAATTGCGGCGAACCGTTCTATTGCGACTGGTCAGGTGGTCAACGTAGA
A_98_P247956	165.832	293.35	127.234	59.8113	106.453	110.332	Detected	Detected	Detected	Detected	Detected	Detected	FALSE	XM_003712941	unmapped	TCGAGATCCGTGCCGTCTCACTCAACTACCGTGACACCGAAGTGGTCAACGGTCTGTACA
A_98_P225370	1141.04	2476.42	2133.12	408.26	845.819	280.07	Detected	Detected	Detected	Detected	Detected	Detected	FALSE	XM_003716268	unmapped	CGTCACGGGCGTCTTCATGACGGCCCAGGCTGTCGCCAGGCAGATGGTCAGGCTCGAGCA
A_98_P201296	2074.74	6370.65	4555.46	3297.54	1938.57	2382.2	Detected	Detected	Detected	Detected	Detected	Detected	FALSE	XM_003715022	unmapped	GCCCTCTGAGCGCTATCGAGGGCAAAGGAAACGAATTTAACCGCAAAGATCTCTTTACGC
A_98_P186200	22479.2	23705.1	32926.5	17989.3	15938.3	17546.6	Detected	Detected	Detected	Detected	Detected	Detected	FALSE	XM_001410779	unmapped	CCACCAAATCGCATTCTCCAAAGCCATGACGGAAATTTACCGCCCAATCAGTGGGCGCAT
A_98_P236724	9569.61	14510.8	19293.2	4099.09	3159.56	933.9	Detected	Detected	Detected	Detected	Detected	Detected	FALSE	XM_003711589	unmapped	GCAAGGCCGCCTATGTCGAAAACATTTGGAAGGTTATCAACTGGAAAACTGCCGAAAAGA
A_98_P169311	2739.78	8424.88	5256.19	1300.98	2425.82	327.001	Detected	Detected	Detected	Detected	Detected	Detected	FALSE		unmapped	GATGGCCGATAAGAACTGGTGTTGGGGAATTAGGGACTCGCTATCTTTACTAAGTCCATA
A_98_P174166	1270.78	3818.95	2020.78	1080.17	1124.31	998.325	Detected	Detected	Detected	Detected	Detected	Detected	FALSE	XM_003721294	unmapped	AGTGTCTTCCCTCTAGGTGAAGTGGTTGCAAGAAGCAACATTACTGGCCATGATGAGCTG
A_98_P102320	7239.99	13570.1	13566.9	7725.31	6104.51	6729.69	Detected	Detected	Detected	Detected	Detected	Detected	FALSE	XM_003716171	unmapped	CGGTAGTGAACAAGCACCCAAGGGTCTGGTCCAGTCCCTTGAGGCACAAGCTGAATCCAT
A_98_P197643	531.741	1287.2	957.931	459.152	331.774	376.679	Detected	Detected	Detected	Detected	Detected	Detected	FALSE	XM_003717262	unmapped	AACTGGCAATATGCCAGTGATTCCTCGGGACTGATGGAATATTCAGACCCGACGACTTCA
A_98_P181196	152.97	113.306	142.393	97.599	69.741	103.893	Detected	Detected	Detected	Detected	Detected	Detected	FALSE		unmapped	GCCAATGTACCTTACCCTTTCGGAAAGGAGGTGGGGTTTTTGTGGCAACGCAATCGAGAC
A_98_P232204	445.593	864.559	857.376	633.01	323.583	436.446	Detected	Detected	Detected	Detected	Detected	Detected	FALSE	XM_003717429	unmapped	CGTCTTCACCGACCTGTTCCTCTGCCTGTCTCTGATCATGGAGAAGGCAGAGTTCGACCT
A_98_P235257	2983.33	4054.33	4284.01	1349.34	1957.13	1542.75	Detected	Detected	Detected	Detected	Detected	Detected	FALSE	XM_003720397	unmapped	ATCGCATTTGATGAAAAGCGACGGTGAATATATGGACATTGTCCCGGAAGGCCTGGTGAG
A_98_P149701	4814.92	6535.47	5884.3	4172.43	1978.15	3154.71	Detected	Detected	Detected	Detected	Detected	Detected	FALSE	XM_003714463	unmapped	CGTCCTGCCAGCCGTCTTAGCATGAGAGAAGACAAGGTTGGGATGCCGGTCGACACAAAA
A_98_P110566	4458.6	3925.75	5832.93	1756.16	3761	1472.76	Detected	Detected	Detected	Detected	Detected	Detected	FALSE	XM_003721389	unmapped	ACCCCTGAAGACAATACCACCAAGATGTTCATGACAGAGCGTGGTGATCCCCGGGCTGTT
A_98_P143219	2975.93	3809.91	3559.64	2444.6	2132.06	1756.86	Detected	Detected	Detected	Detected	Detected	Detected	FALSE	XM_003714559	unmapped	ATGCAGGACGTGTCGCCGGTACCCCGCCAAGAGCTGAGTGGTGGCACCCACATCGGCCGT
A_98_P227448	4992.25	5366.76	6679.32	1612.73	1061.81	810.052	Detected	Detected	Detected	Detected	Detected	Detected	FALSE	XM_003716766	unmapped	GCGCTCAAAAGCCGCGGGTCAAAAACCATCTTGAAGGATTTCAAATCCAAGCAAGAGACC
A_98_P224482	1168.3	1576.12	765.107	389.572	332.575	266.159	Detected	Detected	Detected	Detected	Detected	Detected	FALSE	XM_003720545	unmapped	GGTACAGGTCAAGCAAAAGTGGTTCAAGGATGTGCATTTCAGGGATTTTGCGCTGGGAAG
A_98_P135261	5897.71	5728.84	6077.72	4918.28	3543.86	3062.88	Detected	Detected	Detected	Detected	Detected	Detected	FALSE		unmapped	TCGATCAAGTCCTAAATTGAAAACAAAAACACTGATTTGCTGGTTTTGATCAAGGCTTTG
A_98_P122603	7649.33	12472.5	13205.6	4197.6	4494.21	3260.62	Detected	Detected	Detected	Detected	Detected	Detected	FALSE	XM_003712943	unmapped	GGAGTCGCGCCGGTCGGTGTATGAGTCGTGCAGGGAGAATGGCAAGCTGAGCTCGTGGTG
A_98_P224176	9844.76	26480	10497.6	4681.7	3564.18	3453.19	Detected	Detected	Detected	Detected	Detected	Detected	FALSE	XM_003715748	unmapped	CTCATGGGGGCTAGTCAACACTGTTTTGCGCGTGGATGTTCTCTTGATCAACGCACTCGT
A_98_P172347	767.667	1242.08	746.222	673.413	621.141	628.429	Detected	Detected	Detected	Detected	Detected	Detected	FALSE	XM_003716050	unmapped	AGACTTTATCACACCTCTTCACGACTACTTTGCTGAAGTCTGGCCTGTACTCTCGGACGA
A_98_P162924	29985.6	81202.4	40608.3	44626.7	24829.2	30268.8	Detected	Detected	Detected	Detected	Detected	Detected	FALSE	XM_003710346	unmapped	ACTGCGTTGGTGGAATCGTGGGCAACCTTTTGACGGGTATCTTTGCTGCCGACTACATTG
A_98_P119028	23226	24358	21541.2	12456.6	11390.1	10786.4	Detected	Detected	Detected	Detected	Detected	Detected	FALSE	XM_003710461	unmapped	AGAGACCAACGAAGATAACCGGATGGGCGTGTCAAGAGCCGCCGCCGTTAACTTTTCCTC
A_98_P202578	1475.94	2661.39	2665.56	1233.7	1190.48	1366.56	Detected	Detected	Detected	Detected	Detected	Detected	FALSE	XM_003716324	unmapped	GGGCGTTTTCAAGCGAGACAAGAAGGATAATACCCGGGATCCGTTTGGCAGCGCTCAGGA
A_98_P101340	17933.4	22304.6	16183.1	16521	11889.7	11319.3	Detected	Detected	Detected	Detected	Detected	Detected	FALSE	XM_003720228	unmapped	CCTCAACGCAAAGGTTGTCGGGTTGGGAGTTGGCTTGGTTGGACTCGTTGGGCTTGGGGA
A_98_P175616	184.249	279.704	260.609	194.944	154.209	151.788	Detected	Detected	Detected	Detected	Detected	Detected	FALSE	XM_003716374	unmapped	GTGCACGACTTTGAAGTTGTCTGCAAACTACCTCCCGATGAGGAGATATGCTACTACTTT
A_98_P225258	10837.3	30076.7	14107.4	6636.77	7826.37	8001.74	Detected	Detected	Detected	Detected	Detected	Detected	FALSE	XM_003716380	unmapped	TCGCTGCCTTTATGATTAACCATCGGGTGGCAGACACGCTGGAAAGTGGGACAGGGGAGT
A_98_P245888	1131.72	1432.16	1463.71	1297.12	739.797	839.75	Detected	Detected	Detected	Detected	Detected	Detected	FALSE	XM_003713583	unmapped	ATGTTTCAAAAGGTCTCGGTGCCGATCCTCGGCCTTGTGCAAAACATGTCTGCCTTTGTC
A_98_P161835	9366.02	8039.88	8487.52	4858.97	5099.56	3843.65	Detected	Detected	Detected	Detected	Detected	Detected	FALSE	DC981609	unmapped	TTGGTCATGGTATCCAGAACTACACCTGCGCTGACGGAAATGCAACACCAGTTGCCGCCG
A_98_P137925	38292.8	69311.4	62039	34312.3	35598.3	40898.9	Detected	Detected	Detected	Detected	Detected	Detected	FALSE	XM_003709383	unmapped	AACTACGGCGAGTACTCTGGTGCCCCTACGGAGTCACAGACATACCACTACGCACGAACA
A_98_P213788	669.43	822.489	1074.33	616.884	338.002	597.828	Detected	Detected	Detected	Detected	Detected	Detected	FALSE	XM_369560	unmapped	CGTGCAATGGATCGTCACCACTCAGCAAATACACCACGCCGTCGCCGAATTCTACGTCGT
A_98_P188412	120.819	202.71	117.71	84.397	68.1017	69.5608	Detected	Detected	Detected	Detected	Detected	Detected	FALSE	XM_003709186	unmapped	TGGGTCGACTACCGTATCAACAAGGTGCTGAATCGTGATCCAATCGAGGCTTACCGAGAT
A_98_P172331	382.992	702.457	412.159	348.686	183.855	324.439	Detected	Detected	Detected	Detected	Detected	Detected	FALSE	CK932474	unmapped	CGCAGAACAGTTCGCTGGGAAGCACCTTTTGTGACACAACGGATCCATGGCTTACATACC
A_98_P194739	3450.74	8143.15	6299.64	4766.79	2228.78	2830.26	Detected	Detected	Detected	Detected	Detected	Detected	FALSE	XM_003711993	unmapped	CGCTTCACCAGGAGCCTTGGTATAACACCGTGCCTCACATACTGGGAATCGCAACCAAAT
A_98_P185972	3816.38	4956.2	4719.38	5845.88	2429.61	2235.85	Detected	Detected	Detected	Detected	Detected	Detected	FALSE	XM_003718097	unmapped	TAGGGTGAAGCTTGACCCTGAAGAGCATCAGGATTTTGTATGGGTCACCGAGCAAGAGTA
A_98_P201059	6716.05	8867.15	8535.73	4390.62	5166.95	4147.64	Detected	Detected	Detected	Detected	Detected	Detected	FALSE	XM_003714240	unmapped	TCAGCAACGACTTGTTGCCATATCTCCTGAAGCTGAAGGACTGGAAGAGTGACCCGGTGT
A_98_P245839	181.68	197.113	192.639	101.082	65.143	81.2801	Detected	Detected	Detected	Detected	Detected	Detected	FALSE		unmapped	GAGCCCAAGAAGGGACCCGACTGACGGTGCATGCATTGCTGTGTCGTCTTGTCTGTTTGA
A_98_P142800	1755.11	2754.4	2719.17	2624.37	1081.6	1207.7	Detected	Detected	Detected	Detected	Detected	Detected	FALSE	XM_003714597	unmapped	GGAACACGAAAATCGCCCTGTGAGTGGTCATGAGCGGAGAACGCAGACGCCTGTCAGTAA
A_98_P215936	1216.49	3818.43	2033.99	1302.79	879.955	915.478	Detected	Detected	Detected	Detected	Detected	Detected	FALSE	XM_003720627	unmapped	TCGAGGACAAGAACGTCACGGGTCTCGCCTACGTCAGCTGCGAGTACTTGCAGAAGGAAA
A_98_P113372	13492.7	23105.3	20266.4	9312.46	7228.72	10839.2	Detected	Detected	Detected	Detected	Detected	Detected	FALSE	XM_003720769	unmapped	TCTGCATGATACAACTTTTACCATGTCGAAGATCGCCCTGTCAATCTCACCCCTAGTACT
A_98_P181271	32677.7	17181.4	30674.3	9099.9	13465.6	12459	Detected	Detected	Detected	Detected	Detected	Detected	FALSE	XM_003716903	unmapped	GGGTGCATACGTGTGCGAAAACCTGGGCATCGCCCTGTTAACGTTTTTGCTGCTGGGCAT
A_98_P217919	10899.9	18497.9	15153	846.408	1727.19	26.0565	Detected	Detected	Detected	Detected	Not Detected	Detected	FALSE	XM_003711599	unmapped	TTCACTGAGCTACTTGTTGTGGTCTGTTGCATCTTGTAGAGCGGAGAGTAACGTTGCGTA
A_98_P147400	1614.71	1043.75	3559.74	860.361	696.866	478.852	Detected	Detected	Detected	Detected	Detected	Detected	FALSE	XM_003720069	unmapped	GGGTGGGGACTCCAACAGCGCCGATTCGTGGTCGTGTGTATCTTACAATGCTACTACTTA
A_98_P244482	634.338	1520.24	849.553	746.143	408.918	401.4	Detected	Detected	Detected	Detected	Detected	Detected	FALSE	XM_003713307	unmapped	GCGCAAGCTGAACAGGTACGGCTGCATGGAGTATGTGCCGATGATGCTCAGCAAGGAAGA
A_98_P127460	8225.91	7554.11	11253.6	5102.43	4871.25	4306.06	Detected	Detected	Detected	Detected	Detected	Detected	FALSE	XM_001412333	unmapped	ATCACTCAATCGCAATTGCAAGACCTCTTGGCTACATATTGCCCAATCTGAAGGACCAGT
A_98_P132348	415.975	360.842	578.868	240.468	334.72	321.72	Detected	Detected	Detected	Detected	Detected	Detected	FALSE		unmapped	CTGTGTGATTACCGAAAGGAAATCAACCACGCAATTCGAACTTGTTTGGATGCTGGCCTT
A_98_P182204	7271.05	12969.1	9373.43	7910.1	2499.6	2315.22	Detected	Detected	Detected	Detected	Detected	Detected	FALSE	XM_003715376	unmapped	GAAGCCCAAAGGTTGCCGAGAAGGAGTTTGAGAAGGACATCCACTCTGCTTCGGCCAAGC
A_98_P138733	39898.4	64676	53159.5	15535.2	14722.3	6286.54	Detected	Detected	Detected	Detected	Detected	Detected	FALSE	XM_003711133	unmapped	GCACCCTGGACAAGACTGGCCAGAACAACTGGACTCAGCTGTTCCCTCATGTCACACAGA
A_98_P208155	96.9674	106.606	85.8276	70.8633	61.8179	29.5877	Detected	Detected	Detected	Detected	Not Detected	Detected	FALSE	XM_003719285	unmapped	CGAGTTTGAGAGCACGGGAGACATCACAGGGTTCGCACCCAAGGTCTCGCAACAGATCAA
A_98_P238168	2539.08	5094.64	4741.02	611.964	575.44	163.894	Detected	Detected	Detected	Detected	Detected	Detected	FALSE	XM_003711463	unmapped	CTTCGCCATCAACCCCATCTTCAAGTCGACCAAGAACGGCGACGAGATGATCTCGTGGCT
A_98_P178864	1620.94	4206.44	2408.31	1658.96	1705.67	1117.02	Detected	Detected	Detected	Detected	Detected	Detected	FALSE	XM_003712153	unmapped	AGAAGATTACTAGCAAAATACCATGCCTGATCCCATGTGCCATTGATCAGGACCCCTACT
A_98_P100119	726.724	1003.35	847.446	436.309	547.689	516.036	Detected	Detected	Detected	Detected	Detected	Detected	FALSE	XM_003712510	unmapped	CAAAAGCGCCAAAGAAGCGCCGCATCGAAGCCAATGTTTCCTTTCTCGCCCACCCAGGTT
A_98_P188827	291.183	354.332	432.869	270.151	274.63	184.644	Detected	Detected	Detected	Detected	Detected	Detected	FALSE	XM_003718581	unmapped	AAATGCAAACACCCGGCAGGATAAAAACGCCCTGGGCAGTGAAACTCCCAGCACAGCTTG
A_98_P176390	69011	78936.8	71780	33978.5	32148.6	30315.4	Detected	Detected	Detected	Detected	Detected	Detected	FALSE	XM_003710017	unmapped	CAGTCCCTATGGCCAACTTCATTTCAAGCTTCAAGATCTTTGTAACACAAGCACATGGCG
A_98_P214979	100.176	335.273	148.817	56.4991	80.2848	68.5251	Detected	Detected	Detected	Detected	Detected	Detected	FALSE	XM_003710362	unmapped	GCGACCTTTAACGTGCTGCCCGTCAATGCAGGAGACGAATACCAGGTCTACAGGGTCATG
A_98_P144002	854.032	2078.84	2225.33	1065.74	760.968	1054.97	Detected	Detected	Detected	Detected	Detected	Detected	FALSE	XM_003717199	unmapped	ATATCGCTGTACTCTCTACCTTTGAGCCTGGGCAGTTAGCATCGTATACTCTTGAGATTG
A_98_P209658	7639.42	13818.4	13517.7	3224.41	3889.02	2075.31	Detected	Detected	Detected	Detected	Detected	Detected	FALSE	XM_003717803	unmapped	GCCGCCAACTACAGCCGCGAGCTTGCGGATTTTATTATTTACGTCATCGACGTCTCGGGC
A_98_P185930	36.8342	58.8383	34.6544	23.6009	23.9469	26.3793	Not Detected	Detected	Detected	Not Detected	Not Detected	Not Detected	FALSE	XM_003715260	unmapped	TCGGTAATGTCACTGCTGTCTCTTCGCCTTCTGTCAAGAAAGAGTCCAAGAAGGAGAAGG
A_98_P115556	7630.9	8266.8	9769.9	7944.96	4632.09	5924.19	Detected	Detected	Detected	Detected	Detected	Detected	FALSE	XM_003709862	unmapped	TCTTGCTTCGAATTTGTCTTGGATACGGTTTCCTTTGATTGTCAGCATATTGTTGTATGA
A_98_P175963	231.656	637.736	293.238	115.231	147.322	111.907	Detected	Detected	Detected	Detected	Detected	Detected	FALSE	XM_003713293	unmapped	TCGTGGCGGACCACCCGCCCTTCCGCCTGCAGCTGCTCTCGGTCCCCGTGGCGGACAACA
A_98_P188275	130.438	252.637	98.4207	92.8999	80.843	71.4963	Detected	Detected	Detected	Detected	Detected	Detected	FALSE	XM_003711606	unmapped	CTTCATGGGGGAGAATGGTATGCCCATTGGGTTGTCGCTGGTTGCTCCTCGTTACCAGGA
A_98_P206419	9394.06	9365.47	10493.7	4737.07	3779.99	2919.37	Detected	Detected	Detected	Detected	Detected	Detected	FALSE	XM_003715090	unmapped	GGTCGGATAATGACGGCGATGCCAGAGGCGAATCCAAGCCGAGCTACTTTGCAGAGTGTA
A_98_P199235	9431.32	15470.1	15352.7	11445.5	6343.77	7836.03	Detected	Detected	Detected	Detected	Detected	Detected	FALSE	XM_003718851	unmapped	CGACATTAAACGTCATGATAGAAAGACGCATTATGATACACCACGAGTTAATTGCATTTG
A_98_P239286	873.71	723.604	728.628	359.263	257.314	286.959	Detected	Detected	Detected	Detected	Detected	Detected	FALSE	XM_003711302	unmapped	AAGAAATATCGGATTTCAGAGTCTGTGTCAAGACTCGGGCACCGTCACAGTCAAGAGAAA
A_98_P179556	10678.5	18694.7	13054.3	7430.82	5426.02	7814.38	Detected	Detected	Detected	Detected	Detected	Detected	FALSE	XM_003712760	unmapped	GTAGCTTCTCTGTCGACTCAGAAATCCACTTCATCCCTTTCACTTGCCAATGGTAAGGAA
A_98_P215657	5276.63	9623.8	7593.48	2951.39	4641.76	3507.33	Detected	Detected	Detected	Detected	Detected	Detected	FALSE	XM_003712159	unmapped	CACGGCAGAATTTCACCCAATGACATGTATCGGGCGAACGAGAGCATGATGGTGGATAGC
A_98_P203044	4965.56	11006.2	12083.1	7153.04	5835.11	4969.4	Detected	Detected	Detected	Detected	Detected	Detected	FALSE	XM_003710513	unmapped	TCGTACGCTGGTCACTACATTCCCGTCTTTGCTTCGGAAATTCTGTCTCACAAGAAGCGC
A_98_P162855	16096.8	16580.2	20623.9	9621.52	6647.05	6357.95	Detected	Detected	Detected	Detected	Detected	Detected	FALSE	XM_003715515	unmapped	TGACGATCCTAGGGTACATCCCCGGTCACCTGCACGCGTTCTATCTCGAGTACGTCTACT
A_98_P110389	267.951	280.394	384.363	134.709	137.542	155.583	Detected	Detected	Detected	Detected	Detected	Detected	FALSE		unmapped	CACAATGTCACAGATTCACTCCGCAATTATGAGCTAAACAAGACCGAAGACTTACTGGAA
A_98_P186829	224.495	259.564	223.805	166.188	191.621	126.8	Detected	Detected	Detected	Detected	Detected	Detected	FALSE		unmapped	GCTAGAAGTGCATCACGTGGGTCCAATAATTCGTACATGACATCAATCGAAGGCCTTCCC
A_98_P216239	3511.26	6457.92	5283.3	3691.84	2454.18	3268.03	Detected	Detected	Detected	Detected	Detected	Detected	FALSE		unmapped	CGTTCGGACGAAAATAATCGCACCTTTGGTAGTGGTGGTAGTGGTAGTAGAATTACGACT
A_98_P199751	157.431	252.695	245.511	187.704	93.2944	89.7455	Detected	Detected	Detected	Detected	Detected	Detected	FALSE	XM_003718709	unmapped	CTCAGCCACAGCACACCGATGCTGTCGAGGATACGCAGCACTTTGTGTGGAGAGAGCTTT
A_98_P169134	603.311	1294.16	1118.7	1025.05	380.11	791.059	Detected	Detected	Detected	Detected	Detected	Detected	FALSE	XM_003713900	unmapped	CGTGAAGGACAACAGAAGCTTGCTGATCGCATTCTCGAGGGCTGGAAAGTCCTGCAGCGT
A_98_P221950	2498.86	3214.51	1800.83	1863.72	1524.39	1431.04	Detected	Detected	Detected	Detected	Detected	Detected	FALSE	XM_003712802	unmapped	GCTGATGGAGACAGTGACGATGATGAGTATCTTCCTGTGGTAGTCGAGCTTGATGGCGAT
A_98_P175646	226.055	219.52	367.501	181.138	167.632	148.984	Detected	Detected	Detected	Detected	Detected	Detected	FALSE	XM_003710619	unmapped	CAGTATACGGTAGCGCTGATAGTGAGCCTGCTGACAAGTTTGCAGTCGTTCTCTGGAACG
A_98_P184178	66.9763	123.316	81.3964	75.0905	56.1147	48.6947	Detected	Detected	Detected	Not Detected	Not Detected	Detected	FALSE	XM_003709740	unmapped	GTACTACATGTACAACACAACTGTGAGAGAGAGACAACAAGAGGTCTACTTCAGCGCCCC
A_98_P208375	1015.63	1851.44	2219.43	941.376	555.396	748.178	Detected	Detected	Detected	Detected	Detected	Detected	FALSE	XM_368305	unmapped	TGCTCGACCTTCCGATCCCAACCTTCATCGCTGTAATAGGCTGTGGTGACCCGTCCTTGA
A_98_P226816	240.629	569.557	283.213	150.87	133.162	102.593	Detected	Detected	Detected	Detected	Detected	Detected	FALSE	XM_003721404	unmapped	CTCGTCCCCTTATTTGTACGACTACTTGGATGAGATTTATGCAGGTACTGGAGTGAGCAT
A_98_P133740	565.259	606.923	635.279	469.555	446.133	298.283	Detected	Detected	Detected	Detected	Detected	Detected	FALSE		unmapped	AAGACCGTGCGGGTCTGCGCCCCGGGAATAAGCCCCGGCTTCACCAAGACTCCCAGCTGA
A_98_P130909	1307.46	2236.52	1308.87	743.505	617.423	427.628	Detected	Detected	Detected	Detected	Detected	Detected	FALSE		unmapped	CGCGCATATACACACACCCATGCTCTAACGCTTGGGTCAGGTGTCACAAGCATCGACCCA
A_98_P125059	153.379	1050.57	309.137	162.553	108.536	82.948	Detected	Detected	Detected	Detected	Detected	Detected	FALSE		unmapped	GTGCCGTCCACAATAGCCTGTAGGCTCTCCTTGCTAAAACCAAGACTGGTGATCTGGGGC
A_98_P248324	28261.8	24657.9	31164.1	7189.66	8177.45	4871.45	Detected	Detected	Detected	Detected	Detected	Detected	FALSE		unmapped	TTCGAGGTCTTTCGCTCCAAGAGCGAACCCAACAAACTGATGTGGATAGAGAGCTGGTCC
A_98_P199747	18483.6	28830.8	30291.4	13166.3	18111.1	16657.6	Detected	Detected	Detected	Detected	Detected	Detected	FALSE	XM_003713328	unmapped	TGATCGGAATGATTATTAGCGGTGCCGTAGTGGGTGGCATTTTGGGAGCGCAGCTGGCGT
A_98_P133036	7379.85	7127.36	12212.2	7292.03	4606.69	6686.37	Detected	Detected	Detected	Detected	Detected	Detected	FALSE		unmapped	GCCGCCCAAATGCTGAAACGCTAAAGACAGAAATGTAGAAACAAAATGTAGTTACATGAC
A_98_P137507	3240.06	4287.07	4917.37	2098.04	2693.19	3269.65	Detected	Detected	Detected	Detected	Detected	Detected	FALSE	XM_003710796	unmapped	CTCGGAGATTGGTCTGCTGTATAACTGCACCCAGCAACCCGTCACGCTACGCGACTACAT
A_98_P157863	36.786	71.3134	59.1148	43.8348	33.672	38.8592	Detected	Detected	Detected	Not Detected	Not Detected	Detected	FALSE	XM_003720728	unmapped	GTCAGTGAAGCGCTCAAGGATATAATAAGAGAAACGACAAGGACCAGTCTCGAACTCAGT
A_98_P236891	648.205	1362.82	1085.88	414.629	377.478	348.39	Detected	Detected	Detected	Detected	Detected	Detected	FALSE	XM_003718139	unmapped	CTCCGGGAACATCAGGCAAGAATTTTCGTTTGGGGGTAATTTTGAACGGTACCCAGAAAT
A_98_P147368	1802.58	6488.06	1867.18	930.919	743.524	1766.49	Detected	Detected	Detected	Detected	Detected	Detected	FALSE	XM_003711495	unmapped	AGCTCTTCATCCCCGCCTACCACAAGACCGAGATGAACACCATCTTTGTCGGGGAGCACA
A_98_P234934	872.932	778.591	813.693	262.483	432.372	444.182	Detected	Detected	Detected	Detected	Detected	Detected	FALSE	XM_003711048	unmapped	CTCAGACCGTGACGGCTACACAGACGAGTACCACTCAGGCTACCCCAGTTCCGACCACCA
A_98_P148472	6483.57	12674	11977.1	8647.83	5243.02	4978.42	Detected	Detected	Detected	Detected	Detected	Detected	FALSE	XM_003715531	unmapped	CTGAGCATCAGATGTTTGTCAGGGGATTGTTCACATCGGATCCTGCATGCTTACGCCCCG
A_98_P176923	3369.72	5719.11	3495.28	1553.42	1425.15	1220.24	Detected	Detected	Detected	Detected	Detected	Detected	FALSE	XM_369652	unmapped	GGCCACGCAGCTACAAGTTGGTGACACAATCGTCAAGAACCCCTTTGTCGAAACAGCCCT
A_98_P109590	315.782	388.238	346.305	247.57	211.016	209.783	Detected	Detected	Detected	Detected	Detected	Detected	FALSE		unmapped	GGTGCTGGAGGTTTCAGCTTTGTCCCTGTAAGATGGCTCATCCAGGGGATGAAGTCTTAA
A_98_P222714	460.501	649.698	419.156	423.553	301.758	325.025	Detected	Detected	Detected	Detected	Detected	Detected	FALSE		unmapped	TTTGCACTTTATTCAAAGTTCAAGCTTGTCGACGTTACAATTTATTGTGAGCATCACGGC
A_98_P175675	105.47	92.8906	115.506	76.9651	58.4481	46.274	Detected	Detected	Detected	Detected	Not Detected	Detected	FALSE	XM_003719117	unmapped	CGGTGTCGACACCATCCTGAACTTCATCAACTACGTTATCAAGCACGATGTCTGCCCCGA
A_98_P172122	533.613	611.092	645.789	217.547	224.813	241.546	Detected	Detected	Detected	Detected	Detected	Detected	FALSE		unmapped	CAAGAGGTCTACATCCCAGTTCCAGCATCGTCTCCCAGATTCCAATCACAGACATGCCTA
A_98_P112802	25281.5	55145	45669.2	27083.9	23371	31212.5	Detected	Detected	Detected	Detected	Detected	Detected	FALSE	XM_003711486	unmapped	AGATCAGCGCTCTCATCCGTGGTGGCACTTGGACTCACGAGGAGGTTGAGACACCTTCAA
A_98_P224100	7107.7	11599.1	8535.79	3625.25	3888.25	3335.42	Detected	Detected	Detected	Detected	Detected	Detected	FALSE	XM_003712925	unmapped	TGACAGTCATCTTTAGCTGCGTCTGGCAGGTCTGCATCCTCAAGCGGTACAGGTCCGACA
A_98_P187431	9001.25	18580	10529.6	7569.84	4494.07	7335.61	Detected	Detected	Detected	Detected	Detected	Detected	FALSE	XM_003718781	unmapped	TTCTCGCTCGACCAGATCAAGGAGGCGTACGAGTACATGTGGAACAAGAAGCACATTGGC
A_98_P248130	131.395	181.214	138.356	15.0402	43.3755	20.6002	Not Detected	Detected	Detected	Detected	Not Detected	Detected	FALSE	XM_003715942	unmapped	TATATGCACACGTTTACAGAGTTATCACTCGAGCAGTTGAAGGCTCAAAAAGCCGCCCAA
A_98_P238246	3063.65	3425.13	5527.48	3154.53	2121.31	1857.4	Detected	Detected	Detected	Detected	Detected	Detected	FALSE		unmapped	AGACTGGTGTGTCGAAGGGTCACAAATACTGTCATTCCTGCGCATATAAAGCAGATGCTT
A_98_P249476	16.9555	39.3782	33.8969	20.6335	11.7466	15.2599	Not Detected	Detected	Detected	Not Detected	Not Detected	Not Detected	FALSE	XM_003710819	unmapped	CCTCTCCAACCAAACATGCGCTTCTCCTATGGAGGTGCTTGATCAATCCGCCAAGAAATA
A_98_P136953	55511.8	77868.5	89641.6	29634	44458.8	62293.9	Detected	Detected	Detected	Detected	Detected	Detected	FALSE	XM_003715386	unmapped	ATGAGGCACATGCCCGGTAACCACTTTTCGATGATGCACGGCGCTATGGCCAAGCAGCTT
A_98_P129074	6081.81	6812.46	7428.63	6432.67	3518.87	4518.32	Detected	Detected	Detected	Detected	Detected	Detected	FALSE	XM_003709400	unmapped	CTCCTCGTCAGGACCAAGATTACCGACATCGAGGACATCATCAACACGAACCTGGTCGGC
A_98_P165350	9729.62	26493.2	14617.3	5973.86	8032.37	6927.08	Detected	Detected	Detected	Detected	Detected	Detected	FALSE	XM_003716899	unmapped	GCAGGACGATTTGACTGGGCAAAAGACGGTCGGAAAGCTCCTGGTCAAGGTTGCCAAGGA
A_98_P158110	8014.42	15910.2	11561.4	10063.7	5603.3	5845.9	Detected	Detected	Detected	Detected	Detected	Detected	FALSE	XM_003714959	unmapped	GCGTCTATGGTTCTTTCAGGTTAATCTCTCAATCCTAAGTATAATGAAGCATCAAATCGC
A_98_P109023	99.5999	110.116	138.443	85.783	67.1039	64.8449	Detected	Detected	Detected	Detected	Detected	Detected	FALSE	XM_003709727	unmapped	GGCATCCATCTAGCATCAAAAGAAAGAAGACCAAATCTCAACTTAGTAGTATGGAGCTGA
A_98_P206603	57898.5	59952.3	88933.6	47286.4	43583.3	49986.7	Detected	Detected	Detected	Detected	Detected	Detected	FALSE	XM_003712614	unmapped	GCAGGCCGTATTTGCATCAAACCTTTACTAGATGAGGAGATCATGGAACGGCAAAGAATC
A_98_P165101	297.492	372.792	662.282	192.686	133.85	203.128	Detected	Detected	Detected	Detected	Detected	Detected	FALSE		unmapped	GGGGCTAAGAGAATCGACTACAGCACAGTGCAGTTCCCAGTTGTGGAAGTAATGACGACG
A_98_P204659	4649.45	4712.08	5617.07	3172.34	2747.44	2801.76	Detected	Detected	Detected	Detected	Detected	Detected	FALSE	CD036792	unmapped	GCTTGTCTTTTTGGGTTCGATACTCGTCATCTTTTAATACTACGACGCTATTCCCGGATA
A_98_P227666	25779.4	14179.2	17150.3	13486.3	11178.1	7929.64	Detected	Detected	Detected	Detected	Detected	Detected	FALSE	XM_003720766	unmapped	TGAAACCCAGCAAAAACCTTCCACTTTGTTCTTGGAGATCCCAGAAGGCAACTCCAACAT
A_98_P219830	1565.97	2519.28	2269.99	1797.86	1366.28	1232.97	Detected	Detected	Detected	Detected	Detected	Detected	FALSE		unmapped	CTATCGGCCAACCTATGTTACTGTACCAACTGCCAAAAGTCACTCGGAAAGTCGAATACA
A_98_P137032	1518.3	3098.39	1498.99	365.116	372.465	392.846	Detected	Detected	Detected	Detected	Detected	Detected	FALSE	XM_003720190	unmapped	TGCCGGCCGATGCGTACCTGCCCCTGTTTGCCAACGATGCCTACTTTCGCCAGGACTACT
A_98_P193923	211.958	530.448	412.752	222.763	243.43	280.978	Detected	Detected	Detected	Detected	Detected	Detected	FALSE	XM_003718921	unmapped	ACTGCCCAAATATCTACTCTGTATCCTTGTCGGTGCAGGTTCTAGCCTCCTCAACGCAGC
A_98_P218599	127.79	114.749	226.192	99.8316	89.237	85.3166	Detected	Detected	Detected	Detected	Detected	Detected	FALSE		unmapped	ATGAGGAGGAGTTTGCGTTGGGCTAATGCAGGCTCTCTACCGTCAGGTAAGGTATGGTAG
A_98_P179113	2269.84	4985.12	6322.1	2637.68	1609.61	1997.94	Detected	Detected	Detected	Detected	Detected	Detected	FALSE	XM_003711841	unmapped	CTCAGTGAGCACATGCCACGGACCCAACTGTGCGATCTATATCCAGAAGAACTTGTGCCT
A_98_P136115	4768.89	5789.69	8914.89	4825.51	4059.89	2764.26	Detected	Detected	Detected	Detected	Detected	Detected	FALSE		unmapped	CTCGTAAAATAGACTGGACCTATCAGATTTATAATCCGAGGTCTACAAGAGCAGTCGCAG
A_98_P231408	17928.8	15657.8	19052	788.43	1047.91	78.06	Detected	Detected	Detected	Detected	Detected	Detected	FALSE		unmapped	ACGCAAGGGTTTTGGCCAGATTCCCATGAGCATCAATAGGCCCGCGCTAAATTGCCATCG
A_98_P127210	3458.33	3446.64	3635.63	1673.46	1894.74	1716.54	Detected	Detected	Detected	Detected	Detected	Detected	FALSE	BM863611	unmapped	CGATCCTGAACAAATGCGCAATATAGCCCTATGAGACTCGATTTGAGTAACTTCTCGATC
A_98_P108115	263.156	755.413	251.639	60.6542	130.272	100.618	Detected	Detected	Detected	Detected	Detected	Detected	FALSE	XM_003721400	unmapped	GCAAGACTGTCCTCATCGAATTCGATAATCCCTACATCAAAAGTCTTCCGACCATCATGG
A_98_P144403	131651	135558	115390	103080	102239	71205.9	Detected	Detected	Detected	Detected	Detected	Detected	FALSE	BM863064	unmapped	CCGCCGTCATCAAGCGTGACGCCATCCTCGAGATCCGCCAGGCCACCTCCAACGTCAAGC
A_98_P161046	26429.1	32504	24350.5	13032.7	14330.2	13706.6	Detected	Detected	Detected	Detected	Detected	Detected	FALSE	XM_003716488	unmapped	TGCAGAAGCGCATTCCGTCAAGAGCATGCTTGGACCTCCTGAATGACGGCATTTCCCATC
A_98_P178972	7456.61	7160.49	7061.71	4055.53	3786.02	2488.32	Detected	Detected	Detected	Detected	Detected	Detected	FALSE	DC982313	unmapped	TCGACCAGTTGCGCTTGAAAACATACTCGCGTTCACTTCGGATTTAGGACATTCAAGGAA
A_98_P109085	93.074	283.782	163.606	90.8188	72.9347	63.3468	Detected	Detected	Detected	Not Detected	Detected	Detected	FALSE	XM_003715590	unmapped	GCCAAGACTGCGGGCTTTGACGGTATCCTCATTGATATGGAGCACTCATCTTTCGACCTC
A_98_P104917	1288.09	1956.84	1349.82	759.305	1174.13	454.948	Detected	Detected	Detected	Detected	Detected	Detected	FALSE	XM_003720062	unmapped	CCCCGGACGGTACAGCGATAATGGCGACCTTCAAATGCAAAGGGACTGAAGAGATTCGCG
A_98_P222322	425.744	553.178	408.686	252.93	220.647	205.318	Detected	Detected	Detected	Detected	Detected	Detected	FALSE		unmapped	GAGATCCACATGCATCGGCGACAGACTTGGCCTTCTGCTCGAAGCAGAGGTCTTCGTCAG
A_98_P185460	11294.9	26110.3	17485.2	12362.3	9718.7	9149.88	Detected	Detected	Detected	Detected	Detected	Detected	FALSE	XM_003712739	unmapped	TGGCAGGCTTGAGGCGGGACCATGCCCAACTGATGGGAGCCAGATTTTCAAGATTGTCCA
A_98_P249946	12540.2	5012.55	13886.2	3262.08	1669.96	1656.67	Detected	Detected	Detected	Detected	Detected	Detected	FALSE	XM_003712121	unmapped	ATCGAGACTATGGGATTGCGGTCACCAACAGGGCTCAAAAGGGTGAAGATTGCGCATACT
A_97_P165203	192.908	162.279	247.714	177.123	94.2178	152.2	Detected	Detected	Detected	Detected	Detected	Detected	FALSE		chr3:10168472-10168531	CCAACGTCATGGGCGATTGGTGAGAAAACACGCACACATACTAGTACTAGCTTTATCCTT
A_98_P237459	8686.05	11264.9	10589	6625.7	6801.22	7264.72	Detected	Detected	Detected	Detected	Detected	Detected	FALSE	DC964284	unmapped	GACCCTCGAAGATCCTTTTCTACGTTTGATAGATTATTTACGACAACGGGCCACCTTTTT
A_98_P194458	37849.2	57465.8	54875.3	36363.3	29669.8	31072.5	Detected	Detected	Detected	Detected	Detected	Detected	FALSE	XM_003718969	unmapped	CTCCAAGCAAGAAACAAAAGACAGCCGTCGCTTCGGATGAAAAGGCGCCCACCAAGGAGG
A_98_P233765	2051.64	1131.3	2818.66	365.42	488.081	238.324	Detected	Detected	Detected	Detected	Detected	Detected	FALSE	XM_003708781	unmapped	GATACGTTCGACCAGTGTATCAACCACTGTAAAACATTTAGCGTTGTACATAACTCTCCC
A_98_P251466	3011.43	4132.17	4091.05	1252.19	2920.32	1292.41	Detected	Detected	Detected	Detected	Detected	Detected	FALSE	XM_003711986	unmapped	CGTGCAACGCAGCTTTCATTGCAGCTCAGGATATAGGTTTGGTTCCACGACTTTGCGTGG
A_98_P228059	10356.6	10177	18857.3	11613.1	4792.68	6017.74	Detected	Detected	Detected	Detected	Detected	Detected	FALSE	XM_003715097	unmapped	GCAAACTTGACGACGAGTTGTGGAAAAGTTGGGAAGAATGGGGGGACAATGCGTTAATGG
A_98_P181863	1587.64	3835.65	4218.06	463.611	485.227	892.151	Detected	Detected	Detected	Detected	Detected	Detected	FALSE	XM_003718732	unmapped	TGGCGAACAAGTTGGCTTTGAAGCAGACTTTGACTTTAACCCAACCAAACGAGATGCCTT
A_98_P189650	360.362	769.112	431.598	368.354	351.385	313.571	Detected	Detected	Detected	Detected	Detected	Detected	FALSE		unmapped	CTGCAGGAAGGGTACAAGCAGATTAGTGGGGTAGCTTTGTTTGGTGGACATGCAAACGCA
A_98_P175042	76.3556	422.996	119.88	28.502	19.7759	19.3696	Not Detected	Detected	Detected	Detected	Not Detected	Not Detected	FALSE	XM_003708844	unmapped	GGCAGAAGAACTTTGTCGAGTTTATGAGGTACCTCAAGGAGATCTTTCGGTTTGACGATG
A_98_P206503	6991.44	16318.7	12207.2	6596.08	5146.15	4667.9	Detected	Detected	Detected	Detected	Detected	Detected	FALSE	XM_003710172	unmapped	CCCTGATCGCCATCTCGGTGTTTGTCATCCTCAGGATGCTACGCCTCAGAGAAAGACGAC
A_98_P117470	555.053	708.28	548.753	323.728	538.948	321.933	Detected	Detected	Detected	Detected	Detected	Detected	FALSE		unmapped	CAGCTCGTTTTCCACCCGGAAGCCTGGGAGCAATACAAGAAGCAGCATGGCATCAAGGAT
A_98_P202294	29.8648	76.8723	67.3059	39.2971	28.5599	47.0414	Not Detected	Detected	Detected	Not Detected	Not Detected	Not Detected	FALSE	XM_003712075	unmapped	CACGGTGAGCAATTACGAGTACATCTTTATGTGGAATTTCCATCAGGACGGGAGTATCTT
A_98_P106642	967.651	900.952	1117.83	746.307	544.636	878.24	Detected	Detected	Detected	Detected	Detected	Detected	FALSE		unmapped	CGATCAGACAACCTAGCACAGTATGCCCCTTACCTTTCCTTGATTTATCATTTCCTTTGT
A_98_P238796	101.943	164.786	236.756	66.1552	74.3203	110.222	Detected	Detected	Detected	Detected	Detected	Detected	FALSE	XM_003715725	unmapped	ATGATCTCGAGCTTCTTCGGGCTGAGAGGCTCGTCACGACCCATGAGCAAGAGTCCCATT
A_98_P180268	559.837	1231.39	884.277	299.825	280.675	409.651	Detected	Detected	Detected	Detected	Detected	Detected	FALSE	XM_003718854	unmapped	GCCAGGCAGGAGAATCGCCAGAGGATGGTCTGGACGATTATGATCCAGAAGAAAATGCTG
A_98_P129101	26831.1	28551.6	31674	14857	25306.7	16016	Detected	Detected	Detected	Detected	Detected	Detected	FALSE	XM_003717585	unmapped	CAAGGCTGGCATGTTGATTACGCTAGGGTCGGTGAACGGTTGTGTACCTCTCCCACAAGG
A_98_P206107	83.7477	208.331	88.6359	25.066	40.1389	35.3419	Not Detected	Detected	Detected	Detected	Not Detected	Detected	FALSE	XM_003721401	unmapped	ATACGATGGCTCGATGATGAACGGTCTACAAATCCTAACCTTCTTCAAGCGCGACTTCAA
A_98_P147198	77428.1	52124.8	103020	50731.2	30282.2	30833.8	Detected	Detected	Detected	Detected	Detected	Detected	FALSE	XM_003718728	unmapped	CCCGGAGACAACATCCACATCGAGGTAGAAGCCATAACCAGCAGGAAGGGCCGAATCACA
A_98_P163879	36.317	56.1256	74.2041	23.9259	15.8837	24.4875	Not Detected	Detected	Detected	Not Detected	Not Detected	Not Detected	FALSE	XM_003720898	unmapped	GGACACCGTGGAACGGAAACACGATTCTTCGGGAAACCCTGTGTTGTGGTCGTGGCAAGA
A_98_P120014	1954.94	2499.84	2478.89	2359.46	945.908	1618.02	Detected	Detected	Detected	Detected	Detected	Detected	FALSE	XM_003716631	unmapped	CCATCAGGCGTGTTACCAACTTTTCAGGCAAACATGACGATACGTTACGGCAAGATAACA
A_98_P133449	188.587	308.956	186.145	141.455	109.124	124.28	Detected	Detected	Detected	Detected	Detected	Detected	FALSE		unmapped	CCAAGACACAATGACAGGACCAAAAATAACTCGGACAATGTGCACCTTTTTCGGGCCGCT
A_98_P119658	8734.93	14361.4	9118.87	6278.68	5994.39	4508.19	Detected	Detected	Detected	Detected	Detected	Detected	FALSE	XM_003710443	unmapped	TTCAGCAAGATCAACTTTGCCGAATCCAAGCAGACCCCGCTGGCCTTTGCGCTCGAGAAC
A_98_P141979	192.407	176.477	262.968	198.549	103.383	133.631	Detected	Detected	Detected	Detected	Detected	Detected	FALSE	XM_003714763	unmapped	ATCCTTGGCTGCGTACTTTCTGGAGCGATGCACAATACGCGCCCGGATGGATCTGATGGT
A_98_P134890	20889.2	38839	34149.1	18561	15624.5	24886.2	Detected	Detected	Detected	Detected	Detected	Detected	FALSE	XM_003719665	unmapped	GTTGCTTGCAAGTGCTCGATACTGGACTCGTCCCTGGTAACCGAAACGCAGACAATGTCG
A_98_P123287	29.6919	38.1122	33.5448	25.4297	14.8858	21.7244	Not Detected	Detected	Detected	Not Detected	Not Detected	Not Detected	FALSE	XM_003715083	unmapped	AGACTGAGCAGTGACGTCCTGTGTGGGTATAACACATTTTTACCAAAAATCGACCTGTCT
A_98_P108164	19983	31344.2	20631	14991.3	15171.7	12929	Detected	Detected	Detected	Detected	Detected	Detected	FALSE	XM_003719673	unmapped	AACGTGTGGTATCAGCTCAACCTTATGCGTGAGATCAGGGAGTCTATCATTGCGGACAGG
A_98_P156802	3706.81	4696.05	4093.63	2666.89	1893.78	1403.1	Detected	Detected	Detected	Detected	Detected	Detected	FALSE	XM_003711749	unmapped	GCATTGGCCTAAGCCTTTCATGTGCTGACACATACAAGACGCTTTCTAGCCACAAGGCTT
A_98_P229690	4989.36	7996.47	10272.2	3160.03	4725.43	3008.31	Detected	Detected	Detected	Detected	Detected	Detected	FALSE	XM_003709164	unmapped	ACTGAAGAGTATGGTATGAAGAGCTTGGTGACTACCGAGTTCATGGGTCATCACTGGGAA
A_98_P192928	98.7397	52.9657	56.8793	26.4284	28.3664	37.3567	Not Detected	Detected	Detected	Detected	Not Detected	Not Detected	FALSE		unmapped	TCTGGAATTTAAGAAAAGCACATCTGAACTGGCACCATACTGAAGGAAGATATTGTGGGA
A_98_P170146	1057.03	3460.11	2235.48	1396.18	825.797	1307.04	Detected	Detected	Detected	Detected	Detected	Detected	FALSE	XM_003716279	unmapped	ACGCCGACATTGTGGTCAGCAGCCTAACCAAGATCTTCTCGGGTGACTGCAATGTCATGG
A_98_P169659	51.92	41.6725	47.45	22.0305	15.5264	34.3798	Not Detected	Detected	Detected	Detected	Not Detected	Not Detected	FALSE	XM_003712830	unmapped	GATACAAAAAGGGATCAGAAGATGAATGCGATTCTAAAAAGACGCATTAAAGAGGACCGC
A_98_P149672	1145.86	2984.42	2036.73	1305.35	1065.33	1004.29	Detected	Detected	Detected	Detected	Detected	Detected	FALSE	XM_003719727	unmapped	CCGGTCCTGCATCCCGACGTTGCAGCACAACCTCAAGGGTGGTCAAAAGGCCGTCTACCT
A_98_P116728	11739.1	28231.9	13377.9	9131.06	8797.58	8124.66	Detected	Detected	Detected	Detected	Detected	Detected	FALSE	XM_003719914	unmapped	GGTCGCGGACAAAGGCCCAAGCTGCTTCCTCTGCCAACTTCTTGGATGCTCTGTATGCAT
A_98_P224647	32154.6	44987.7	41973.6	17728.4	16817.8	8262.11	Detected	Detected	Detected	Detected	Detected	Detected	FALSE	XM_003711133	unmapped	GGCCTTCATGTACATGTTTACGCATACTGTAGCCCATTGCGAACCCTTGTGCGGCACTTC
A_98_P191210	1055.58	1362.12	1841.51	1384.58	545.581	613.571	Detected	Detected	Detected	Detected	Detected	Detected	FALSE	XM_003718290	unmapped	CACACATATCTGGTCCCAGACTGGATACCACGATATTTCCCATTACTTTACGAGCTTTCT
A_98_P237848	4144.18	4436.11	4910.27	3446.21	3024.24	2664.68	Detected	Detected	Detected	Detected	Detected	Detected	FALSE	XM_003718452	unmapped	ACGCAAGGTGGTCTGCATTGGTCGCAACTACGCAGATCACATTGCCGAGTTGAACAGCGC
A_98_P235582	1788.19	1869.53	1163.23	1222.51	743.973	752.392	Detected	Detected	Detected	Detected	Detected	Detected	FALSE	DC983804	unmapped	TACGATTGCGGCTTAGCCCTGCTTCTCGGTTTGGAATTCCGACCATTACTTCTGCATCTG
A_98_P137742	19990.2	29901.2	27979.9	15083.7	15781.9	15512.1	Detected	Detected	Detected	Detected	Detected	Detected	FALSE	XM_003719581	unmapped	CTTCCGGGGTAAAGAGCACGGATGTCTTGGTTGCCTGAGAATAACGGTTGGCACCGAGGA
A_98_P166213	2596.34	2884.9	3576.5	3229.24	1317.71	1979.55	Detected	Detected	Detected	Detected	Detected	Detected	FALSE	XM_003719245	unmapped	TCTCAGACCTGTACAGTGAGCGGAGGATCGACCTTACAATGCGTGAGGTTTCCATCATCG
A_98_P136293	712.394	1419.11	644.337	836.904	515.586	438.381	Detected	Detected	Detected	Detected	Detected	Detected	FALSE	XM_003717560	unmapped	GTGATCTAAACCCTGACCTGGTCCCTTCGTTTGGCGTAATACCCAACACGAACCGCGACG
A_98_P119758	796.975	1726.04	1220.96	937.29	358.064	420.715	Detected	Detected	Detected	Detected	Detected	Detected	FALSE	XM_003718182	unmapped	CGTATGTCGGGATCTATGAACCAGACGATCGGCTCTGCAAAGGAGACTCTGGGCGGTCTT
A_98_P103960	4455.22	4569.28	7354.93	1353.8	2055.41	878.161	Detected	Detected	Detected	Detected	Detected	Detected	FALSE		unmapped	CGCGGCGGATATTATTAAACAGTCGCCGCTTTATCAACAGCCACGTGATTTGGAATCTTT
A_98_P209409	6554.09	5338.38	5523.61	2264.6	2371.46	1869.43	Detected	Detected	Detected	Detected	Detected	Detected	FALSE	XM_003714611	unmapped	CTGGAGAAGGACCTGGCAGAGCTCGTCGAGAAGTATCCTCACGTGGCTGAGAACGTCGAG
A_98_P166544	4472.42	7368.68	5304.6	2297.9	3077.31	2458.3	Detected	Detected	Detected	Detected	Detected	Detected	FALSE	XM_003714226	unmapped	GCGTGAGGTTGTCGAGATCACGGCTACCGTTGCGTGTTATAACTGCGTAAGCAGGTTCCT
A_98_P226904	12255.3	24281.2	15019.3	10490.7	11935.8	10920.4	Detected	Detected	Detected	Detected	Detected	Detected	FALSE	XM_003709289	unmapped	AGGGATCGTCTTTGCCGAGGACGAGGCCAACAATATTGCAGCAGCGTTGGGAACCACCAA
A_98_P181502	4036.22	7020.48	5741.06	5298.13	3103.53	3425.26	Detected	Detected	Detected	Detected	Detected	Detected	FALSE	XM_003711955	unmapped	GGATTAGAGCGAACCTTCAAGTTTAAGACTTTTGCCAAGACTTGGGACTTCATGACAGCA
A_98_P234683	19612.5	31405.2	31974.6	16826.5	15732.2	19766.8	Detected	Detected	Detected	Detected	Detected	Detected	FALSE	XM_003718307	unmapped	AGGACCTTCATCCCCAATATCCACCCCGGGAGTACACCAATCAAGTACGACGACCTTTAA
A_98_P193847	8016.31	8024.73	6551.65	4448.33	6632.63	3669.54	Detected	Detected	Detected	Detected	Detected	Detected	FALSE	DC967247	unmapped	CATTTCTGTTCAATTAAGCATTTTCCTACATACGTTTCGCCTTTTGTTCTTTACCTATCC
A_98_P156198	347.644	530.243	524.391	229.573	297.326	373.654	Detected	Detected	Detected	Detected	Detected	Detected	FALSE	XM_003714243	unmapped	ACGCGGTCCGAATTGGGCAGGTTTCCCCCAAAAGTCGGCCAAGTCAGCCCAAGGGAGCAA
A_98_P226382	1184.8	2167.24	1237.65	484.436	699.086	827.407	Detected	Detected	Detected	Detected	Detected	Detected	FALSE	XM_003711666	unmapped	GCACTTCTCCGAGGGGTCGTACGACATCATCGCCAAGAAGCTGTTCCAGAACCTTCACGT
A_98_P134293	79.8062	146.162	85.5054	64.487	55.0414	56.1893	Detected	Detected	Detected	Detected	Detected	Detected	FALSE		unmapped	TGAGGTTCCGGTACGCTCACCTTGTCTTTAGTCCCCAGCCGGTAGGCATATTGCCGTGTT
A_98_P104726	10915.1	16143.3	17129.3	6934.28	8322.63	7218.76	Detected	Detected	Detected	Detected	Detected	Detected	FALSE	BM869336	unmapped	ACTGGTGAGACCTCGGTCTCCCAGCTCAAGGATCTCGGAATTAACTGGGTCATCCTTGGC
A_98_P102898	75827.8	71420.1	118597	24934.4	41882.3	41986.2	Detected	Detected	Detected	Detected	Detected	Detected	FALSE	XM_003713961	unmapped	ATCTTCCACCCCATTTACAGCTGCAACCCCGACACCGACGAGCTCCAGACCGAGCTCGCT
A_98_P239866	459.419	1064.27	539.811	427.21	414.818	259.369	Detected	Detected	Detected	Detected	Detected	Detected	FALSE	XM_003711319	unmapped	CATCTTCACCCCTGACACCACTCACTACCCGATCGCCATGTACGCTGTTGAGAGGGGTAT
A_98_P185201	238.217	299.046	258.828	130.723	111.19	148.211	Detected	Detected	Detected	Detected	Detected	Detected	FALSE	XM_003711732	unmapped	AACTCTGTATCAAGTACACACACTGCAGGTTATACCCAGAACCCTGCAGAGGATAGTCAT
A_98_P162869	498.048	539.265	283.893	421.993	233.435	220.346	Detected	Detected	Detected	Detected	Detected	Detected	FALSE	XM_003711292	unmapped	ACATTCAACCCGGACAAGGACATACCTGACTTGTCTGGCAAGCATTACATCGTGACCGGA
A_98_P211980	15106	20349.3	18954.9	16164.1	11228.2	11524.7	Detected	Detected	Detected	Detected	Detected	Detected	FALSE	XM_363749	unmapped	AAGGAATCTGGTATCTCGAATTCAGAGCTTCCAAGCATCAACGCAAGATCGTTGCCACAA
A_98_P123446	10672.4	14543.6	15825.9	9450.98	8215.75	9718.43	Detected	Detected	Detected	Detected	Detected	Detected	FALSE	XM_003716259	unmapped	TAACCTCTGAGGAACATTTATTCCAACCTTGTTCTGATCTCGGGAGATTATCCTGGAGAA
A_98_P195436	10765.6	16279.3	11796.4	8556.26	7566.03	6636.24	Detected	Detected	Detected	Detected	Detected	Detected	FALSE	XM_003713505	unmapped	AAACAACAAGAAGACGGGAGGGAAAATAGGTTCCAGCCTCCAGGCGCAAAAGAAGATGAC
A_98_P102052	4943.3	6713.12	3923.97	2415.88	1568.23	1838.34	Detected	Detected	Detected	Detected	Detected	Detected	FALSE		unmapped	CTGGGTGCTGTCGAACTTTGTGGTCGAGGCTGATCCGGACCACGACGAGCTGTCTGTGGT
A_98_P182232	48861.1	52797	56292.3	24420.8	24534.4	27393.4	Detected	Detected	Detected	Detected	Detected	Detected	FALSE	XM_003717862	unmapped	AGGCGAAAATTGCGACAAATGGGTATCAATATCGTACAAGAAGGACAGCCATGCGATTAC
A_98_P202734	5305.12	12556.1	9777.71	4696.69	4016.1	5111.88	Detected	Detected	Detected	Detected	Detected	Detected	FALSE	XM_003714410	unmapped	TTTCCTTCGACTCCGGGAAGGAGAAGCTGTACGCGCCATATAATCCGGCCCAATCGACGA
A_98_P198151	1922.12	4381.92	2173.9	2275.74	1401.92	1749.63	Detected	Detected	Detected	Detected	Detected	Detected	FALSE	XM_003719536	unmapped	CAGGGGTCGCGTTGTAGAGTCAAGAACCGAAATTGTGCACGATCACAACTGTGGCGGCAT
A_98_P237216	112.496	126.079	112.78	71.4025	76.5586	60.7169	Detected	Detected	Detected	Detected	Detected	Detected	FALSE		unmapped	CTCTTCAACCGATCGAGCCAGGAAAATTCCTAGCTGAGATTCTGCCTTTTTGTGCACCCG
A_98_P163003	33868.7	30453.8	32657.3	26437.6	23096.2	19248.3	Detected	Detected	Detected	Detected	Detected	Detected	FALSE	XM_003712117	unmapped	CAAATTCCTTGGACCCGTGACACCCATTGGAGGAGTTTGTCTTATTGCTGGCTGGATTGC
A_98_P242899	2960.11	4000.02	4353.62	2282.47	2514.26	2910.13	Detected	Detected	Detected	Detected	Detected	Detected	FALSE	XM_003710597	unmapped	GGGGTCAATAACATTGGCGAACTCACGCGGGACAGGTTACGGAGGGCACCAACACTGAAA
A_98_P115064	3358.27	5465.88	6085.56	2918.03	3213.1	3596.87	Detected	Detected	Detected	Detected	Detected	Detected	FALSE	XM_003709432	unmapped	CATCGCTGTCTTTGGTTGCATCTTTCTTCTGACCATCGTCAGTGAAGAATTTATCCTGCC
A_98_P134998	289.192	722.802	608.831	224.147	150.968	244.927	Detected	Detected	Detected	Detected	Detected	Detected	FALSE	XM_003718480	unmapped	TTCATCCCCTTCATGATGACCATGCACAGCGTCATCAACCCGCGAATCTACGGCAAGCTG
A_98_P154609	2134.5	3966.5	2400.75	1333.18	1330.69	944.836	Detected	Detected	Detected	Detected	Detected	Detected	FALSE	XM_003714340	unmapped	CCAACATGACAACCGAGATCAACGAGGGCAGGTACGACATTGGCATGACGGGAGTCTCGA
A_98_P224372	43.2946	27.3143	41.5284	34.8648	17.6709	11.79	Not Detected	Detected	Detected	Not Detected	Not Detected	Not Detected	FALSE	XM_003714294	unmapped	AGACTTCTCAGTACCGAGAGCTTTGTCAGTACCGAGAGGTTTCTCGTTACCGGAAAAGTC
A_98_P132369	10856.1	13069.8	12906.1	4338.34	4426.63	5209.26	Detected	Detected	Detected	Detected	Detected	Detected	FALSE	XM_003719432	unmapped	CTCGAATAGCACGGAAGTCATCATACGTCGAAGTTGTCGCACCTGTTTCCAACCCAATCG
A_98_P171565	4524.5	7394.8	5789.07	1374.76	2639.14	3031.03	Detected	Detected	Detected	Detected	Detected	Detected	FALSE	XM_003713017	unmapped	CTGGTCCACGATTGCCAAATGGATGCTCTGGATCTGGTTCGGTCTGGACGGAACCGGATT
A_98_P130478	2695.6	5269.85	5154.13	2680.94	2698.93	2795.36	Detected	Detected	Detected	Detected	Detected	Detected	FALSE	XM_003710972	unmapped	CTCGTGTATGCATACTGGTACAACCAGCTTTGTGATGTTTTTATTGAGAACTCCAAGGCT
A_98_P212642	7842.79	4985.69	9929.6	4480.71	4761.53	2230.08	Detected	Detected	Detected	Detected	Detected	Detected	FALSE	CD037042	unmapped	ATTCATATTCTATGCCGACTCGACCGAGGAGCCTGTCGCTCCGTTCGCCGGTAGCGTGGT
A_98_P176375	2349.92	4543.16	4332.8	3004.95	1561.47	1933.58	Detected	Detected	Detected	Detected	Detected	Detected	FALSE	XM_003721193	unmapped	GAATCAACAGCATGGAGACAAGAAGACTGGGCGAAAACTGGTGGTGCACCATTACGCCGG
A_98_P113765	15911.8	6539.41	15966.1	6974.24	4021.5	3430.82	Detected	Detected	Detected	Detected	Detected	Detected	FALSE		unmapped	CCACCCGGGCGAGTGCGGCTGGACCAGGTCAGGCCAGTGCGAATACCACTGCGACGGCTA
A_98_P214919	2571.73	3417.96	3876.86	359.7	723.943	635.134	Detected	Detected	Detected	Detected	Detected	Detected	FALSE	XM_003712931	unmapped	GGAACGTTAACCAAAGAGGGTGTTGGTATTCCAGATCATTATGGTAATGTCAGAGTCATT
A_98_P216754	1411.89	3323.19	2384.18	1683.99	1169.72	1180.93	Detected	Detected	Detected	Detected	Detected	Detected	FALSE	XM_003708832	unmapped	TCCGGTTGGTTGGTTCCATGCGTTTATTGAGTGGACGGCTACTTATTACATGCTGTGGCC
A_98_P165155	303.79	506.293	470.67	276.334	247.166	281.237	Detected	Detected	Detected	Detected	Detected	Detected	FALSE		unmapped	ACGCCCATACGCCCTACTTTGACGTTGTAGGGTCTTATCCATATTCTATATATATTTTAC
A_98_P140516	1241.03	3180.88	1838.57	924.571	1381.56	1207.9	Detected	Detected	Detected	Detected	Detected	Detected	FALSE	XM_003709738	unmapped	TGGCATGTTTAACTCGAGCTGGTTTATTGACCGAAAAGCAGGTGTATACGGCGTCTTTGG
A_98_P165665	416.694	997.775	485.918	292.63	183.54	186.246	Detected	Detected	Detected	Detected	Detected	Detected	FALSE	XM_003719430	unmapped	ATTCCGCTCTGGTTTTGTGGGTTATTGCATCATCGTACACGGTCTACTACATCTTTCAGG
A_98_P205469	69.5363	85.5747	73.8321	53.1575	41.9773	43.0486	Detected	Detected	Detected	Detected	Not Detected	Detected	FALSE		unmapped	CTCTAAAGTTGCCGGTTCTCGACGGCTTTTGTCTGCCCTGGAAGTGCCAAATCCTTCTCT
A_98_P179819	4163.85	10117.6	5406.92	3665.01	3301.65	3369.11	Detected	Detected	Detected	Detected	Detected	Detected	FALSE	XM_003718211	unmapped	CCGACGACAGACAGGCTTCTCCATTGGACGACGCACCAACAGCTGCTAAAGAATCCCTGT
A_98_P192060	1131.64	2900.86	1454.92	1568.42	822.02	876.977	Detected	Detected	Detected	Detected	Detected	Detected	FALSE	XM_003717356	unmapped	ATATTCTACTATGGCCAGAAGATGGACACATGAAGAAGGATGATATCAGGGGAGTCTACG
A_98_P113952	22722.8	24455.9	25126.7	16454	17295.5	13905.7	Detected	Detected	Detected	Detected	Detected	Detected	FALSE		unmapped	GTAGCCGACCGGACTCGAAATAAATCTATACCTAGGTACTTTGCCACCCTAGACAGTAAA
A_98_P227385	1318.08	1038.21	2474.83	417.879	885.208	441.26	Detected	Detected	Detected	Detected	Detected	Detected	FALSE	XM_003713326	unmapped	CAACCCAGCGCTCTGGTCTCCTATTACTCGGAGCGGTACCGTTCGGTGACGGATGAGTGC
A_98_P107210	22338.3	27195.6	26769.7	10006.7	13420.2	8240.3	Detected	Detected	Detected	Detected	Detected	Detected	FALSE	XM_003715132	unmapped	ATATCCTTTTTCTGGGCAAAGTAGAGAGCTATGTAGTGAATTTCATAAGCCGTCAAGTCT
A_98_P168995	169.706	443.366	300.352	249.81	172.785	184.473	Detected	Detected	Detected	Detected	Detected	Detected	FALSE	XM_003719568	unmapped	CCACAGTGGGTTTGGGGTCCCGAATCCATGAACTACGATGATATCAAGACCGGCATGCTC
A_98_P233635	123.667	207.661	226.294	151.28	104.157	112.702	Detected	Detected	Detected	Detected	Detected	Detected	FALSE	XM_003710672	unmapped	GGCGCCAGTGATCCGGTCATGTCTTCATTTCCAGTTGACTCTGTCGGACTATCAAGTGCA
A_98_P159285	5095.35	3752.92	5299.51	4051.99	2543.74	3040.01	Detected	Detected	Detected	Detected	Detected	Detected	FALSE	XM_003716559	unmapped	TTCTATACATGATACCAACCGGTCTACTGAAACCCTAGACGCGGACCAATTTTCTCCGGG
A_98_P187384	1491.59	1735.47	1506.5	1203.96	892.22	728.85	Detected	Detected	Detected	Detected	Detected	Detected	FALSE	XM_003717723	unmapped	GCGCTACGCCATACCTCTGCTGTTGAACTTGACGGGTAGCGTCTGGTTCTTCCTCCTGAT
A_98_P200585	938.179	1577.5	1402.12	939.162	833.611	841.993	Detected	Detected	Detected	Detected	Detected	Detected	FALSE	XM_003713882	unmapped	ACTCAAGACTGGGCCTTTTCGTCTATCCTTTGACGGATCATCAGCCCTGGTCGCTACCGC
A_98_P108548	34303.9	45740.4	44607.4	29939.6	14325.8	17279	Detected	Detected	Detected	Detected	Detected	Detected	FALSE	XM_003713190	unmapped	TATGGCGGGTGAGAAGAGGGACTATGGCGACAAAGCATTTGACGCACTGGCCAAGAAGTC
A_98_P184361	11189.7	7320.97	13580.2	4845.05	2153.79	2688.97	Detected	Detected	Detected	Detected	Detected	Detected	FALSE	XM_003709581	unmapped	GGCCAGACGCTTCAAGAGTACCAAGATGAGCGCCGATACAGATACAGTGGCAACCACCAG
A_98_P176731	690.225	535.313	1354.2	240.475	318.431	170.523	Detected	Detected	Detected	Detected	Detected	Detected	FALSE	XM_003719687	unmapped	GCTAGCAATACGCCAAACGGTGGATTGACAGTCTTCCAAGGTCTCGTCATTCAGGGGATG
A_98_P239744	295.02	369.307	619.284	74.382	37.0983	66.0697	Detected	Detected	Detected	Detected	Detected	Detected	FALSE	XM_003716480	unmapped	AGATTATGGCCACCGTGTTCCCTTATATCCGTGCCATCCAAGGCGACGGCACGATCCTGT
A_98_P168772	10806.2	16198.7	19669.9	10028.8	11834.3	10265.7	Detected	Detected	Detected	Detected	Detected	Detected	FALSE	XM_003716373	unmapped	GACAGGAAGGCGGAGGCTAGGAAGGATATCAAGGAGCCTCAGATTCACCCCGATGCTGAT
A_98_P134452	26004.2	23548.4	20987.7	11165.4	16386.3	15790.9	Detected	Detected	Detected	Detected	Detected	Detected	FALSE	XM_003713016	unmapped	ATGGCCATGGGCGAGTGGGCGAACGAGGATGGGCTGCTGAGGTTTGCGGTCGATGCGGAG
A_98_P141715	264.162	602.609	765.218	420.116	219.502	232.142	Detected	Detected	Detected	Detected	Detected	Detected	FALSE	XM_003715934	unmapped	GGTTTTCGTACGGTCTCCCGGGATTCTTTTGGCTCTGGATGAACACGGGAGAGTGGTTCT
A_98_P238103	3424.74	5394.39	3606.6	1920.84	1404.55	1407.55	Detected	Detected	Detected	Detected	Detected	Detected	FALSE	XM_003719651	unmapped	CCTCGATCACACAGTTGTTGAACCACATCAGCAAAGAATCCCAGGGGACTCTGATTGTCG
A_98_P123836	4455.34	6384.84	5277.69	4147.48	1476.94	2433.57	Detected	Detected	Detected	Detected	Detected	Detected	FALSE	XM_003714370	unmapped	TCACCAATGCTTTGGACCCTCTCCTTTACAATCTCCCTCAAACCCTTCTGGCTGAGGAGG
A_98_P195093	779.059	884.909	1014.42	596.513	677.406	562.284	Detected	Detected	Detected	Detected	Detected	Detected	FALSE	XM_003715448	unmapped	CGTATTACACTGCTAGACTGGATGACGCTCTCATGCTATGATGATGCATCTTCGTCTACA
A_98_P217798	7874.76	10055.7	11360.1	6988.95	4333.49	4097.84	Detected	Detected	Detected	Detected	Detected	Detected	FALSE	XM_003715515	unmapped	CATCACGAAAAGCAAAACAATACAATACATCTCTGTACAACCAATAGCCAAAATGGGTGC
A_98_P166209	792.74	1669.69	1139.41	937.416	860.18	655.789	Detected	Detected	Detected	Detected	Detected	Detected	FALSE	XM_003711927	unmapped	AGCGACATAGAACGAGGCACTGTCGTGCTACGCAAGTACGAGCAAGTTTCGGCTGCTGGA
A_98_P158642	1509.03	1641.31	1465.14	1212.1	743.773	711.074	Detected	Detected	Detected	Detected	Detected	Detected	FALSE	XM_003718941	unmapped	GGGCTGCGGGTCTGATTTCGTCAACGCCACGCTGCCAATTGCCATTCTGCAAAACTCAGT
A_98_P189967	173.291	243.655	228.96	111.512	124.699	160.724	Detected	Detected	Detected	Detected	Detected	Detected	FALSE	XM_003719785	unmapped	CCGAGGTCTGTCTGTTCTTCCATCACGCCCTGTACCGTGGTAACAGGACGACAAAGGTCT
A_98_P183327	3133.93	4211.99	3054.81	3736.16	1533.39	2169.27	Detected	Detected	Detected	Detected	Detected	Detected	FALSE	XM_003712491	unmapped	AGCGAGCACGTGTACGATGCGAAAGATGCCAGCGCAGAAAGGACAAAGCTCGAGGTTCAA
A_98_P244659	2488.84	4016.35	2951.17	2416.51	1267.29	1962.22	Detected	Detected	Detected	Detected	Detected	Detected	FALSE	XM_003720138	unmapped	CCACTCGTGCTGGAGGCAGAACGCCGGTGCCGATTGGCACCTGGTCAGCCACCTCGTTTC
A_98_P161183	758.836	2530.83	1548.04	1217.78	498.261	816.05	Detected	Detected	Detected	Detected	Detected	Detected	FALSE	XM_003712071	unmapped	ATCATTTCCGACCAGCAAAAGGCATCAAGACCGGTCACATTTTTGACCGCTTCATCCCGC
A_98_P235126	44.4703	36.1495	88.9452	40.7253	22.9789	22.653	Not Detected	Detected	Detected	Not Detected	Not Detected	Not Detected	FALSE		unmapped	GTTTGTATATCGGGCAAGTAAATGTACTGTGCTGCAAAAATCCTGCTATTCAACCTCGCT
A_98_P157484	431.231	831.681	689.847	699.063	355.065	335.719	Detected	Detected	Detected	Detected	Detected	Detected	FALSE	XM_003719231	unmapped	GATGCTGTGCTACCTCATCAACGTCTTCGGATCCAAGTACCTCGACCAGATCAACACGCT
A_98_P138456	2494.45	4522.55	3431.68	2105.65	2656.06	1860.78	Detected	Detected	Detected	Detected	Detected	Detected	FALSE	XM_003710829	unmapped	TAATCAAGGGCGAGACGATGCACTTTGAGTACATTGCCGATTCGGTCTCGCACGGCCTGA
A_98_P212558	27490	31853.6	31626.7	26434.4	20062	18661.2	Detected	Detected	Detected	Detected	Detected	Detected	FALSE	XM_003720970	unmapped	CAGAGGAAACAACAAGAAGCCGAAGCACGAACCAGCATCCTGAACCAGATCCTGCACCCC
A_98_P250601	23078.4	50747.2	36926.8	23708.1	19855.2	23915.2	Detected	Detected	Detected	Detected	Detected	Detected	FALSE	XM_003710645	unmapped	ATTCTTCCTGGTCGAACCGTGGGAAGCGAAACAACAGCTTGACAAGGGCAATAAGCAAGC
A_98_P178873	7907.79	11377.6	11859.8	6338.59	5180.74	7663.48	Detected	Detected	Detected	Detected	Detected	Detected	FALSE	DC979958	unmapped	TGATTTACAGCAAAAAGGGAAATGGCGTGGATTGAACAACGATTTCTTCGTCGGTACCCG
A_98_P199490	394.261	471.227	222.341	12.3591	10.274	13.3525	Not Detected	Detected	Detected	Detected	Not Detected	Not Detected	FALSE	XM_003711496	unmapped	CGGACCACCATCCAGGCTGGAAAGCTGCCTGGAAATTTCCTGGTGGAGATTGAGGCCGTG
A_98_P109225	1599.07	2361.11	2128.64	427.83	635.556	56.1605	Detected	Detected	Detected	Detected	Detected	Detected	FALSE	XM_003713019	unmapped	TTTTTTCCCAGCATCTTTACCAACAAGATCGCGACGCAGATAACCTCGTCCATCCTCGGC
A_98_P124028	2103.82	5034.41	3426.2	2564.34	1929.97	2382.05	Detected	Detected	Detected	Detected	Detected	Detected	FALSE	XM_003716746	unmapped	TTGGGGCAAGAGTACACATCCAACGTTGGACAGGCAGGCTACGAGGGACATGTCACAGCT
A_98_P228839	459.394	643.47	581.444	379.001	207.215	275.441	Detected	Detected	Detected	Detected	Detected	Detected	FALSE	XM_003716329	unmapped	GGTAACAGTATCCGACTGGGAAAACAAAAACATTCAACTTATCAAAGAACCTGTCTGGAG
A_98_P178555	1204.36	1491.77	1206.41	899.635	832.436	905.206	Detected	Detected	Detected	Detected	Detected	Detected	FALSE	DC976097	unmapped	TCCAAGCTCTTGACCCTGAGGTGACCTACCTCATGTCCTTATATCTTCACCCCTCAGTGA
A_98_P230793	782.017	1703	1556.35	420.443	345.636	474.382	Detected	Detected	Detected	Detected	Detected	Detected	FALSE	XM_003716986	unmapped	CGATTCCATACCCAAGGGAACCGCTTTCAAACCCCTCATCCGGAAAAGGTCGTGGAACGA
A_98_P148240	6128.45	20252.8	9688.5	8917.47	3846.56	3259.66	Detected	Detected	Detected	Detected	Detected	Detected	FALSE	XM_364334	unmapped	AATCACAGCACAGCCTACGGACGGGTGTAGAATGAGAGTAAGGCTGAGTGACAAGGCACA
A_98_P122028	11077.8	10589	10046.5	10523.5	5564.03	5967.62	Detected	Detected	Detected	Detected	Detected	Detected	FALSE	XM_003710772	unmapped	ATATTTGTGCACTTTCAGCAAAAAGCCGAAAAAGCTGCAATGCATCAAGGCGTCATCCGA
A_98_P211550	55698.8	67020.7	86228.1	38375.8	50253.6	51852.6	Detected	Detected	Detected	Detected	Detected	Detected	FALSE		unmapped	GAAACAATCTTTTGCAACTTCAGTCAAAGATATCCGAAGCATAACGCACATTCCTCACCT
A_98_P195639	49441.3	59923.8	62256.4	37337.1	31609.9	51133	Detected	Detected	Detected	Detected	Detected	Detected	FALSE	XM_003711170	unmapped	AGCAGGGACCGGACCGAGTACTGGGCCGACGGTGGAAGGGAGAAGAGGTACTACCACTAA
A_98_P102781	10526.3	13533.8	14008	11021.1	7988.48	8217.27	Detected	Detected	Detected	Detected	Detected	Detected	FALSE	XM_003718633	unmapped	GGGACAATCGACTGTAATGATGAACCAATTACATGTTAGTGATGACGAAAGGACCATGGT
A_98_P242938	5781.46	5311.73	5918.78	4165.12	3765.01	3057.8	Detected	Detected	Detected	Detected	Detected	Detected	FALSE		unmapped	AAACTCAAGCAATAAAAGACAAATTCCAAAGACCATATCCTTCTATAGTGGTATTTCGCC
A_98_P142504	71.0299	219.286	70.8019	50.8936	46.7928	64.0658	Detected	Detected	Detected	Detected	Detected	Detected	FALSE	XM_003711466	unmapped	CCGGCTTCTTCCTAGTTCCCTGCATTGGTGCCTTTATTGATATTCTTGGCAACCGTATAA
A_98_P220097	34782.7	37657.7	35314.4	22728	20340.3	20292.8	Detected	Detected	Detected	Detected	Detected	Detected	FALSE	XM_003715072	unmapped	CCACCACCATTGGGATCATTCTGGAGGCAACAAAAAATTTCGCGATGCACTGGAGCTTCC
A_98_P105496	13849	14831.2	17893.1	16154.6	8104.63	6448.52	Detected	Detected	Detected	Detected	Detected	Detected	FALSE	XM_003720890	unmapped	CACATCCACATCACTTCAATATGGACTCTAGCAAAAACCAGGACCAAAAGACCCAAGTGG
A_98_P250011	5456.42	9529.86	8004.7	6902.06	3258.17	5045.23	Detected	Detected	Detected	Detected	Detected	Detected	FALSE	XM_003721224	unmapped	GGCCAGGATTGCGAGTCTCAACCCCCCTACCAGCTTAAATCAGGCTAGGAAGGCTGAGAA
A_98_P166021	55451.1	70925	88194.8	39294.8	47803.2	27958.6	Detected	Detected	Detected	Detected	Detected	Detected	FALSE	XM_003717804	unmapped	CCTGACCGAATACATACCGCAGACGAGCCAGTGCGATGAGCCTTACACCGCAAGGTTCAA
A_98_P198315	3224.73	5012.67	5330.38	2499.01	2085.33	2301.8	Detected	Detected	Detected	Detected	Detected	Detected	FALSE	XM_003717869	unmapped	GGAGCTGCGCGATATGGACTACGAGAAGTCGCTTACCGACAAGGGTGTTGAGAAGGCCTT
A_98_P152778	612.386	1338.87	729.503	664.152	373.468	469.876	Detected	Detected	Detected	Detected	Detected	Detected	FALSE	DC988779	unmapped	GCATTCCCTTCCCGCTTTGACCGAGGGAATGTTTGGTTACAGTCTCACGAGGCCAGTGCA
A_98_P174722	542.944	1190.61	701.924	536.004	357.139	612.471	Detected	Detected	Detected	Detected	Detected	Detected	FALSE		unmapped	TTTAGATGTCCTTGACGAACCCGACCTCGACAACCCTATCCATCGACAGCCTCAGGTTCG
A_98_P147229	192.366	544.931	311.993	228.245	165.92	155.306	Detected	Detected	Detected	Detected	Detected	Detected	FALSE		unmapped	GAGGATTCGACACGCCTCATCTGTTGTAGGGCCAAGCGATGCATCTCGAGAGGAGGATGA
A_98_P129090	310.997	392.782	438.661	196.654	168.835	238.685	Detected	Detected	Detected	Detected	Detected	Detected	FALSE		unmapped	GAAGCGGCGAGCTCGGTTGGGCCCTTGCAAGAGATTCAATACCGCATAAACTTGATTTAC
A_98_P199657	23032.6	24626.9	36791.7	5406.64	7887.33	6577.31	Detected	Detected	Detected	Detected	Detected	Detected	FALSE		unmapped	CGAGGAGCTGCTGGGGATGGGAGGGCTGTATAGCAAGATGTTTATACAAGGCGTGGCCAT
A_98_P199481	13376.3	21629.5	19807.6	14325.7	10533.8	13963.7	Detected	Detected	Detected	Detected	Detected	Detected	FALSE	DC985420	unmapped	CAAACAGTAAAAAGCCATTTCTATATCTCGTTTGAATCATCCATCGAATGTCCATTCCTT
A_98_P117821	5109.46	7597.67	6965.04	4848.67	4166.77	3894.99	Detected	Detected	Detected	Detected	Detected	Detected	FALSE	XM_003720319	unmapped	AGAGTATCGGGGCTAGACAGCAGAGTGAGTGGGTTGGCTTTAGAGTCGATGGGGACAACC
A_98_P131575	8120.34	8175.22	9326.46	5719.94	6639.47	5444.6	Detected	Detected	Detected	Detected	Detected	Detected	FALSE	XM_003719233	unmapped	ATGAGAAGATGCGGAGTGGGCTGGAGATACCCTTCACCACAAAATCGCAAAAGGCAACGG
A_98_P235823	1005.06	715.459	1793.69	795.044	374.911	611.177	Detected	Detected	Detected	Detected	Detected	Detected	FALSE	XM_003716413	unmapped	TCACGACTGTTAACCTGAGTCGATACAATTTGACGGACCTCACCTCCATCACATTTGACA
A_98_P210565	5194.55	5381.3	5455.18	3239.41	2846.32	3112.82	Detected	Detected	Detected	Detected	Detected	Detected	FALSE	DC966472	unmapped	ACATTGGGGACCGTGTCGGCACCGGCCCTTTTGACATTAAACTCATCCGAAAACGCCGCA
A_98_P184348	1575.75	3181.45	1807.4	1453.74	1395.17	1145.45	Detected	Detected	Detected	Detected	Detected	Detected	FALSE		unmapped	ATTGTGCGGATACCAGACTTTCAACCATGGATGGTCAAACTTCAAGAGGTCAAAACCCTG
A_98_P234459	2728.23	3510.63	6161.98	1299.1	1909.15	1602.58	Detected	Detected	Detected	Detected	Detected	Detected	FALSE		unmapped	AAGGCCGTCTGGTACTCCGAGGTCAAGATACAAGGGGATGGGAGCTGGTCAGAGCTGAAA
A_98_P182563	32557.2	20993.7	31990.6	16394.2	17439.2	20231.9	Detected	Detected	Detected	Detected	Detected	Detected	FALSE	XM_003712365	unmapped	GCACCTCAAACGTCGAGCAGAACCTGTACATCTGCAAGATGAACTCGCCCACGGAACCGA
A_98_P184927	1994.85	3284.4	2748.43	1902.24	1738.45	1417.08	Detected	Detected	Detected	Detected	Detected	Detected	FALSE	DC988810	unmapped	CGCGAGAAGATCGATGCTCTCGTCGCCGAGTTGGAGAAATCGTCAACCAGATCCAACACC
A_98_P144265	14165.6	15277.9	15229.9	11227.5	10278.5	9242.43	Detected	Detected	Detected	Detected	Detected	Detected	FALSE	CD033777	unmapped	TCCCATCTTCTTGTCCGAGTTCGGCTGCAACCTGAACGAGCGCAACTGGGGTGAGATCAA
A_98_P195012	192.898	349.252	239.613	188.827	141.362	140.102	Detected	Detected	Detected	Detected	Detected	Detected	FALSE	XM_003713979	unmapped	GCCCTTTTACCTGCTTCTCGGTGGGGAGTTTTTCGAGTATTACGACGATGATCCCGCAGC
A_98_P238122	31593.9	49339	52298.1	29924.5	27938.5	33661.9	Detected	Detected	Detected	Detected	Detected	Detected	FALSE	XM_003709382	unmapped	GTGTTGAGCTTGTCAAGGAGTACGTGAAGGCAAAATTCCCTAGCTGCAAGCTTTTGGATT
A_98_P170317	5593.54	5503.79	4202.56	4901.4	2806.39	2922.21	Detected	Detected	Detected	Detected	Detected	Detected	FALSE	XM_003711128	unmapped	AAGCCCGATTACCTGAACGAGTCCGAGACCGAAATCTGGAACAGGCTCATGGCCGAGTTC
A_98_P147267	2969.01	3374.39	5993.72	3219.61	2191.61	2861.09	Detected	Detected	Detected	Detected	Detected	Detected	FALSE	XM_003717133	unmapped	TCAACGAGGGCTCAGATATTGATCAGGTTGATGAATCAGCGCCACCAGTAGCATCCGATC
A_98_P240291	42792.1	38440.5	45941	22051.2	24491.4	25889	Detected	Detected	Detected	Detected	Detected	Detected	FALSE	XM_003715017	unmapped	TCAAATGCAACGGATTACAGAGGATGAACAGATTAACTATTCTGGGAAAACGCAAGAGTC
A_98_P207544	740.646	2388.96	1141.27	546.357	648.723	548.766	Detected	Detected	Detected	Detected	Detected	Detected	FALSE	XM_003714190	unmapped	TGACCCGGGGACAAACCTGCATCGTTTCAAACTCATGCCCGGCAACAGTCACCAGGCAAT
A_98_P101835	2380.29	2909.46	3247.55	1405.4	1403.95	1406.72	Detected	Detected	Detected	Detected	Detected	Detected	FALSE	XM_003716379	unmapped	GGGCTGATGACCAGCTTCAGCCTGTCATGATTGGTACCGAGGACGTGTTTCAGGCCATCA
A_98_P241730	3712.36	7525.18	5101.62	5109.53	2471.67	3841.88	Detected	Detected	Detected	Detected	Detected	Detected	FALSE	XM_003714449	unmapped	ACTGTGAGGGCCGTTTACGAGCGCAAGAAGATAATGCGTGAGAAGAGAGAGGAGCAAACT
A_98_P232017	2022.16	4531.13	3905.28	2872.67	1579.75	1685.84	Detected	Detected	Detected	Detected	Detected	Detected	FALSE		unmapped	AGGCAAAGTACCACACGAGGCTAATGAGGGCGAAGCCAGCAAACACAACGCTGGCGTAGT
A_98_P142038	6499.78	11426	11074.4	6918.65	5143.13	7993.59	Detected	Detected	Detected	Detected	Detected	Detected	FALSE	XM_003718390	unmapped	GACGACAATATCCAGTACGCAGAGATCAGGCCAAATTTTATGCATACGAACCAGGTCTTT
A_98_P227699	492.085	488.879	361.901	155.209	247.515	97.9046	Detected	Detected	Detected	Detected	Detected	Detected	FALSE	XM_003720287	unmapped	GCTCGGTAGTGCCACTGGGCCTAGGAGCTGTTGCTTTCGTCGTTTTGGCCGTTTTGGTAT
A_98_P242221	7947.26	15091.4	12317.5	9823.87	6532.18	8021.93	Detected	Detected	Detected	Detected	Detected	Detected	FALSE	XM_003718045	unmapped	CCACAGTTTTGGACAAGTTTGACTTGAGATACCCTGTGAGCACACTTGAAATCAACCTCG
A_97_P134721	145.187	115.081	108.797	96.2556	66.0775	73.6506	Detected	Detected	Detected	Detected	Detected	Detected	FALSE	AK103846	chr3:6804733-6804792	TCACTCGAGTATTGTTTTGTTTTTTCAGAGTTGTGTAGTGTGTTTAGGATGTTTTGGTTC
A_98_P172880	16234.6	19554.8	16633.5	9590.99	15047.5	7232.11	Detected	Detected	Detected	Detected	Detected	Detected	FALSE	XM_003711728	unmapped	CAACAAGCGGGCTAGTATCTTTCCGCTCAAGAAAGAGGCTCTGGAAGATGCAAAGAAGCG
A_98_P164406	492.339	514.577	615.141	247.471	318.344	386.198	Detected	Detected	Detected	Detected	Detected	Detected	FALSE	XM_003709373	unmapped	CTGGTGCTCAGTTGACCACGCTTACCGTTAAGCAGACCTCTGTCCGCACCGTTATCTCGT
A_98_P184531	1204.54	3188.4	2115.97	2018.19	1311	1086.57	Detected	Detected	Detected	Detected	Detected	Detected	FALSE	XM_003716061	unmapped	CTGATGCGCCGTGACATCTCGTACTGGGATGTCGTGTTGCAGGACTGGATCATTCCCAGT
A_98_P211730	7838.28	9450.04	16266.2	8243.7	5757.05	6781.76	Detected	Detected	Detected	Detected	Detected	Detected	FALSE	XM_003717822	unmapped	CCTGAAGAAAACTACACAACAACATCAGATCAATAACTCAAACAATACCAAAATGTCGTC
A_98_P121923	496.894	394.232	428.051	276.466	187.371	324.792	Detected	Detected	Detected	Detected	Detected	Detected	FALSE	XM_003720658	unmapped	TTGATCTCGACAACCCCGAAACCCTCTGGTCGCTGAGTCCCATCCTGCGCTATGAGGTTT
A_98_P182215	33750.9	40256.6	36215.7	12179.9	8672.62	889.476	Detected	Detected	Detected	Detected	Detected	Detected	FALSE	XM_003719286	unmapped	ATGATGGTCATTGCCGGTTGTTGCTTCGCGCCATTTGTCATTGTCGCCGTCTGGTTCTGG
A_98_P235466	214.657	206.224	278.1	176.356	130.769	165.263	Detected	Detected	Detected	Detected	Detected	Detected	FALSE		unmapped	ATGTTCCCTGCTTCGACTAGTTCCGGTCGAGTTTATAATAAGGATTACTGTGCTCTCTGG
A_98_P231961	1550.15	2235	4478.75	381.365	619.145	447.219	Detected	Detected	Detected	Detected	Detected	Detected	FALSE		unmapped	CGAGTGGTGGTTTATCGTCTGTTGGGTCTTGATCATTATTGAAGTTTCGGTCGCCTTCAT
A_97_P116206	98.4227	53.7216	69.2847	41.918	37.1982	36.617	Detected	Detected	Detected	Detected	Not Detected	Detected	FALSE	AK072521	chr9:23540882-23540941	AGGGAAAGTGTGTGAAATTGCACCATAATTTCTGACTTAAGAGTTGTGAAGTCTTGATGC
A_98_P186621	183.676	576.025	634.757	338.983	151.999	202.499	Detected	Detected	Detected	Not Detected	Detected	Detected	FALSE	XM_003714858	unmapped	TGGTCAACCCCCTGCTCTCGAGGGCAGATTTCAGTCTGCCCGATCATCCGTACCAGAATT
A_98_P155942	57316	91090.1	90122.3	50130.8	52418.9	57442.5	Detected	Detected	Detected	Detected	Detected	Detected	FALSE	XM_003710655	unmapped	GAGGCCTGGAGCTACTTCTACAAGACCCAGGACATCCAGATCGTTGCCGATGACCTGACT
A_98_P204831	3515.99	10163.4	6164.06	4665.37	3886.51	4325.83	Detected	Detected	Detected	Detected	Detected	Detected	FALSE	XM_003710067	unmapped	CCGCAGTTGCATCTCTAGACAAGGCTTCTATTGACAAGGGAAACTCAAGAATCAGGCTTA
A_98_P212840	3262.91	5741.32	4606.92	4336.42	2193.92	2743.95	Detected	Detected	Detected	Detected	Detected	Detected	FALSE	XM_003709885	unmapped	GTGCCGCTGAGGTCATTGGGGTTGAACGCGGTCAATGCTGCGAAGCCGTTGAAGAACTTT
A_98_P170190	314.433	225.192	264.15	185.821	173.633	159.89	Detected	Detected	Detected	Detected	Detected	Detected	FALSE	XM_003715979	unmapped	ACCGCTTGTTTTTCGGGAGAACACCAGATATATCTGCAAAGAATGCGAATGCGTAGCTGA
A_98_P215736	12700.3	15099.4	8330.82	10194.2	6318.42	4549.69	Detected	Detected	Detected	Detected	Detected	Detected	FALSE	XM_003712559	unmapped	CTGCAACCCGGCGGGTACCTTTTACGGACTCTGCCCCCTGAAGAGGGAGACGACCTTTGA
A_98_P234659	16169.8	15652.4	44595.3	12885.6	9612.19	14558.6	Detected	Detected	Detected	Detected	Detected	Detected	FALSE	XM_003717725	unmapped	AAGAGATGAGCAGAATAGACATTGGAACAGGCAGATCGAGACGACATGGGAGTGGCTACT
A_98_P240619	34002.5	40363.6	44427.9	21158	20291.7	17684.8	Detected	Detected	Detected	Detected	Detected	Detected	FALSE	XM_003710017	unmapped	CAGCGGTCCACTAGTAGTTAGGGGACCGTAATAATCTGCAATGTGAAATAAGCCTCAAAC
A_98_P194644	836.634	1939.55	1186.2	814.02	695.132	484.312	Detected	Detected	Detected	Detected	Detected	Detected	FALSE	XM_003716653	unmapped	ACATGTCAGGCGGTTGCGGACAAGCTTTCACCGTCCTGATTGTATCGTCCGAATTCGCCG
A_98_P243426	3375.14	6596.98	3451.17	2050.61	2197.87	2317.19	Detected	Detected	Detected	Detected	Detected	Detected	FALSE	BM871878	unmapped	TGGACACCTTCAAGATACCCTCATCTCACATCTTCAACTACTACATACACAATGGTACCT
A_98_P239271	9735.37	11129.8	12354.8	1551.09	1678.18	2228.87	Detected	Detected	Detected	Detected	Detected	Detected	FALSE	XM_003710063	unmapped	GATGCTGCAGAGATGGCTTTGCGTTTCCAGAATGTCGAAGAGGATGCCGAAAGCAAGGAG
A_98_P181053	1004.65	2813.65	1410.18	1427.35	797.071	829.197	Detected	Detected	Detected	Detected	Detected	Detected	FALSE	XM_003720451	unmapped	GTTCGGATGGGCGTTTTTCATCATTGGCCTCTTCTTCGAGGTCATTGCCTTCTTCGTCGG
A_98_P158342	4111.29	6829.48	4370.84	1820.16	2865.52	1903.76	Detected	Detected	Detected	Detected	Detected	Detected	FALSE	BU639322	unmapped	CTACAACAGTATCAAGGTAGCCTCATAATCTATTCTAGTGCTTTATTTACGCAACTATGC
A_98_P231485	2121.21	2975.18	2932.05	1187.89	1233.31	1204.88	Detected	Detected	Detected	Detected	Detected	Detected	FALSE	XM_003716872	unmapped	TTGCCAACTCCAAATTCGAGAACTTGAAGGTTTGGACCGAGGTCATCCAGGACACATTTT
A_98_P118550	1574.94	2809.47	1785.47	1132.65	1180.24	994.983	Detected	Detected	Detected	Detected	Detected	Detected	FALSE	BM871270	unmapped	TTTCGCCCATTGTGCGGATACCAGACTTTCAACCATGGATGGTCAAACGAGCTCTTGACA
A_98_P247919	11157.4	13356.1	13645	6978.4	6022.15	6246.88	Detected	Detected	Detected	Detected	Detected	Detected	FALSE	XM_003718764	unmapped	TCGTCTGCACCATAATACTAGGCTCCCTGGTCGGAAACACATTCATCACCATCAAGATGA
A_98_P140460	1619.07	3117.25	2411.46	894.495	1123.37	981.376	Detected	Detected	Detected	Detected	Detected	Detected	FALSE	XM_003713143	unmapped	TACACCTGGAGCGTTCCAGAACGGCAGTGGAGATGAAAGTGACGGGAAGAGCGGGAACGA
A_98_P205299	24298.1	35695.1	26893	11460.8	19654.7	17413.7	Detected	Detected	Detected	Detected	Detected	Detected	FALSE	XM_003713740	unmapped	ATCAAGACAGAGAGGCCTGACGAGGAAAAGCCACTTTACCCTTCTCTCCGCATGTCATAG
A_98_P194220	34368.3	48840.3	53639	26143.4	29312	25461	Detected	Detected	Detected	Detected	Detected	Detected	FALSE	XM_003718835	unmapped	AGTGGGCCTACCTGAGCGGTATCCGTGACTACGTCACCAGCAAGATCGAGTACCTCAACT
A_98_P185416	5038.58	5353.71	6941.65	4229.76	2874.17	2455.09	Detected	Detected	Detected	Detected	Detected	Detected	FALSE	XM_003721046	unmapped	CCCGGCGGTGCCCAACTCGGCCGTCACCAAGTGCGGCGACAGCGCCTACTCCTTCGCCCT
A_98_P143176	45.9021	61.0115	55.2254	37.499	18.3934	33.485	Not Detected	Detected	Detected	Not Detected	Not Detected	Not Detected	FALSE	XM_003718927	unmapped	AGAACAATGTGACACCACACAAAGGTAAATCGGTCTTGTCGATAGAGACTATCGAGGCCA
A_98_P214472	610.752	589.826	612.938	317.217	207.918	261.467	Detected	Detected	Detected	Detected	Detected	Detected	FALSE	XM_003718853	unmapped	TGTTCTTGTCCGACCAAGACTCTCAACATCCCATGAGCATATCGGAAGATGGGAGACGGG
A_98_P147106	18600.5	21452.6	18762.5	14820.3	12864.6	11662.6	Detected	Detected	Detected	Detected	Detected	Detected	FALSE	XM_003716125	unmapped	ACGAGGACCAGAAGGGCTACTTGGACTTGATTGTCAAGAAGTACGAGGGTGGCCCCATGT
A_98_P127912	914.407	2355.23	1219.37	828.654	854.795	562.186	Detected	Detected	Detected	Detected	Detected	Detected	FALSE	XM_003711859	unmapped	CGTGCTGTCACGGGGCTACTACCTCGAATATCCAGAAGATTACAATGGCAGTAATGGTAG
A_98_P196882	11014	23656.8	13666.6	11642.7	9555.08	10706.9	Detected	Detected	Detected	Detected	Detected	Detected	FALSE	XM_003712761	unmapped	CTGTTTGTCTGCTATTCATTCACTGTACTGTGTAGCATCAGACTACAAGTCCAAGAAAGA
A_98_P207696	714.554	980.705	1778.54	885.818	601.226	737.21	Detected	Detected	Detected	Detected	Detected	Detected	FALSE	XM_003716394	unmapped	TCGTGCCAGAAGCGATTCTGGTGGATCTGTGGAATCCTTTAGCTCGCCAAACGGTTCACC
A_98_P232321	197.86	385.959	438.514	173.714	191.452	204.443	Detected	Detected	Detected	Detected	Detected	Detected	FALSE	XM_003711842	unmapped	TCGGCAGTCATCTGCTTCAACCTAGCTCACAAGTTCACCTTTGACCCGACCCTTCTTAAG
A_98_P238413	3342.39	5575.15	3963.79	1983.36	2629.46	1796.92	Detected	Detected	Detected	Detected	Detected	Detected	FALSE	XM_003717150	unmapped	ACAAAGTCAGCACACCGGGAGGTTGCACCATTGGTGGACTGCTCGTACTCGAGGAAGGTA
A_98_P210497	4993.1	10147.5	8822.02	4051.12	6062.77	5705.12	Detected	Detected	Detected	Detected	Detected	Detected	FALSE	XM_003717554	unmapped	TGCCAAGGTGGTTGTTGGAAGCTTTGCCAAGATTGTTGGTAGCGTGGATGGCTGGAAGGA
A_97_P106691	65.882	35.2258	42.1639	31.2759	17.5982	24.5863	Not Detected	Detected	Detected	Detected	Not Detected	Not Detected	FALSE	AK111470	chr4:29311288-29311347	TCGCGGAGAGCACACACTTAGATTATTAAAATGCTTGCAAACAAAACCGATTGCAAAATA
A_98_P175285	3602.76	6660.21	6378.48	1397.64	1740.09	2292.42	Detected	Detected	Detected	Detected	Detected	Detected	FALSE	XM_367526	unmapped	GCAGCATCCAAAACAGCACCCAAAACCGTACCAACAGGATACGGTCCGTATCCGCTGCAG
A_98_P138507	863.809	1164.29	519.894	357.669	243.408	169.816	Detected	Detected	Detected	Detected	Detected	Detected	FALSE	XM_003721428	unmapped	CGCAGACGGCCGTCGAGGTCGGCCTCAAGGCCTACCAGGGGCTCAAGGCCGCCAAGGACA
A_98_P219716	488.822	769.427	1369.7	521.152	436.676	459.477	Detected	Detected	Detected	Detected	Detected	Detected	FALSE	XM_003718398	unmapped	AGTGCAAGGTTCTGAGGCAGCCGCTGGACTATTTTGAACCCGGGTCTTCCGCCACTAACT
A_98_P136880	21269.4	28533.9	27771.9	20354.9	14550.4	8566.81	Detected	Detected	Detected	Detected	Detected	Detected	FALSE	XM_003718455	unmapped	AGAGACTGCTTGTCATTAATTTGAAATGTCTATTGTGGATACCAAGAGCATCAGCTCTGA
A_98_P148355	2860.3	5406.38	2890.97	4008.82	1414.36	1705.78	Detected	Detected	Detected	Detected	Detected	Detected	FALSE	BG809954	unmapped	ATGAAGGCGGCAGGAGAGAAGAGGGACGCCAGTGCTCAGGGCTACGGCAAGGTGGAAGAA
A_98_P192029	208.081	336.077	257.697	133.081	125.018	263.942	Detected	Detected	Detected	Detected	Detected	Detected	FALSE		unmapped	AGATCCATGGCAAGCAAGGTGCACGAGTCGCAGCCCATTTACTATATATATATCAGGTAT
A_98_P243181	26076	50801.9	45611	22239	25305.4	35237.4	Detected	Detected	Detected	Detected	Detected	Detected	FALSE	XM_003712641	unmapped	TGTCCTGCTCCTTTACCAACCAGGTTCTGGCCCAGATCATGCTGTACAAGAACAACGACG
A_98_P174141	13765	13228.8	15836.8	8850.7	8730.09	7768.86	Detected	Detected	Detected	Detected	Detected	Detected	FALSE	BM871793	unmapped	AGTACAAGTCGGACAAGGAGAGCTTCCAGAGGCCTGTGGTTGTGGACTGGAACAATGGAA
A_98_P202459	14629.1	20458.6	13861.7	11822.3	10379.5	6698.63	Detected	Detected	Detected	Detected	Detected	Detected	FALSE	XM_003713292	unmapped	CCATGAATGAGATTTACATGCAGTACTGGGGCGAGGTCAAGCCATGCCGGACATGCGTGG
A_98_P219218	79.9058	74.9107	82.8657	94.0198	37.1879	39.6008	Detected	Detected	Detected	Detected	Not Detected	Detected	FALSE	XM_003715241	unmapped	GTTAGCTGTGCTAGTTTAGGTAACGTGCCTACCTACTCCGTACATACTACTCCTACAGTA
A_98_P171599	316.896	350.425	649.699	221.141	162.005	227.539	Detected	Detected	Detected	Detected	Detected	Detected	FALSE	DC976885	unmapped	GCGCTCAGGTTTCCTCGTCAAAAGGCCATGCTTCCTTGGGATATTCTCAAGAATAAAGAT
A_98_P247743	1199.04	1514.08	812.12	1044.28	674.116	489.152	Detected	Detected	Detected	Detected	Detected	Detected	FALSE	XM_003715472	unmapped	ACGCGACTACAACTGGTGGTGCCTGCGCATCAGCCAGAACGACTTCATATTCCCAGAGCT
A_98_P162939	7425.98	14837.9	10931	9619.49	5556.39	6216.24	Detected	Detected	Detected	Detected	Detected	Detected	FALSE	XM_003721170	unmapped	ATGCCTCTCTTCTCCCGCCACGAGCCACCCAAGGAGGAGGTCGTCGTCCAGGAGCCGGTC
A_98_P169514	738.421	1293.14	672.466	575.303	640.866	480.093	Detected	Detected	Detected	Detected	Detected	Detected	FALSE	XM_003710324	unmapped	GGTCCGATTATTGACACGGATGCACTCATAGACGCGCTGAACACGGGGAAGATTCGTGGC
A_98_P215843	175.021	142.195	106.09	75.2967	97.7649	62.7291	Detected	Detected	Detected	Detected	Detected	Detected	FALSE	XM_003720311	unmapped	CTCCGAGCTTCCTCAGGTTTCTGCAGGTGGTCAACTCGAGATGACCCTTCACCAGGTCAA
A_98_P136706	394.137	834.37	709.309	250.173	257.143	260.932	Detected	Detected	Detected	Detected	Detected	Detected	FALSE	XM_001410923	unmapped	TTTGATCTGCCTTATTTCATCAAAGCTGGATTCTTCGAGATGGCCATCAAAGTCGGCAGG
A_98_P134848	19262.4	19412	24730.1	7893.66	6063.48	7180.61	Detected	Detected	Detected	Detected	Detected	Detected	FALSE	XM_003712078	unmapped	GCTCTCGGAATTCGCCCGACAAGCGTTACGTATGGCACGATAGTAAACGCGCTATGCCGA
A_98_P164844	117.89	128.786	112.152	71.81	90.1992	60.8263	Detected	Detected	Detected	Detected	Detected	Detected	FALSE	XM_003711106	unmapped	GCAAACACGGTATAAAATATGCTGGCGAAAAGGGACAAGTATTGGGGTGTAAGCTGAAGG
A_98_P149249	7629.73	11845.8	10066.8	4481.1	4881.75	5483.59	Detected	Detected	Detected	Detected	Detected	Detected	FALSE	XM_003715725	unmapped	CGGAACAGCCACCAGCCCCGTCGTGCCGTTCCCATCCCTGAGCATCCACACGTCAGACCA
A_98_P209352	18386.4	24805.7	26047.8	14336.9	12744.2	16446	Detected	Detected	Detected	Detected	Detected	Detected	FALSE	XM_003716259	unmapped	CCCGGAAGAGGTTATGCTTTACATCATGCAAGAGATCAAGAACATTCGGAGGGCAAACAT
A_98_P100710	1078.57	1554	2008.08	1292.91	632.716	1180.4	Detected	Detected	Detected	Detected	Detected	Detected	FALSE	XM_003714930	unmapped	TTTTCTGGGCTTCATTCTTTACCAACGTATCACTCATGAGCCCCTACCTGATGCTCTCCA
A_98_P139572	3269.37	5634.04	4222.38	2394.07	2566.94	2410.08	Detected	Detected	Detected	Detected	Detected	Detected	FALSE	XM_003718333	unmapped	AATGAAGAGGCGGTAGAACAGAACGCTTTAGCCAGGAAGTGGAAGAAGTTTGGACAGTGG
A_98_P248046	1939.56	3423.07	3214.54	1727.21	1610.61	2459.8	Detected	Detected	Detected	Detected	Detected	Detected	FALSE		unmapped	AGAAGACTCTACGATGTTGAGAAGCCAGCCCTCAAGAAGCTCCTCCACATCAACCGGTCC
A_98_P107267	1649.96	2637.94	2469.6	2269.46	1180.19	1422.71	Detected	Detected	Detected	Detected	Detected	Detected	FALSE	XM_003718212	unmapped	CTTGCAACAGTCGGCATTCGATTCCTCTGGGTCCAAATCTTCCAGATCAGGCGTGGTAGG
A_98_P103297	39688.6	50040.6	56546.7	29403.2	19772	22006.3	Detected	Detected	Detected	Detected	Detected	Detected	FALSE		unmapped	CACCGAGGGGTATCAAAACAAACGCAAAAGAGTTATCGCACGAGACAATTCAGTGTGCAT
A_98_P230917	733.929	1333.29	1191.43	411.912	146.111	253.854	Detected	Detected	Detected	Detected	Detected	Detected	FALSE	XM_003719665	unmapped	TGATTGAGAACTGCAAGGATGTTCTCGAGGTCTCTCCTGTCTACAAGGACGTGGCTATTC
A_98_P222798	22826.7	25211.7	26141.5	17223.2	13008.1	7791.55	Detected	Detected	Detected	Detected	Detected	Detected	FALSE	XM_003718455	unmapped	GAATTCAGAACTTTTATGCTTTCATGATCATGCTCATCTTCATGACTTACAACGGTTGGG
A_98_P125331	138.767	151.733	194.21	87.304	88.756	79.5504	Detected	Detected	Detected	Detected	Detected	Detected	FALSE	XM_003716869	unmapped	GCAGTGGATTGCCGAGTATGAAACGGCCGTTAGTGAAAAGTACGACCAGTGGGCTGCGCT
A_98_P182869	3736.59	7357.5	5529.27	3391.96	2582.59	2844.22	Detected	Detected	Detected	Detected	Detected	Detected	FALSE	XM_365773	unmapped	GGATTATGGATCTGATTGCCATCCTTCTCGTCACACCAATATCTGACCGGTTCCACCGTT
A_98_P241325	964.653	880.723	466.635	467.712	363.296	241.221	Detected	Detected	Detected	Detected	Detected	Detected	FALSE	XM_003710456	unmapped	CAAACAAAAACCCCGTCTTCCATCAGGTTGCTTATGCCTCCATCACAATCGGGGTTGTCG
A_98_P189328	3330.87	4605.52	2452.78	3618.34	2152.32	1584.31	Detected	Detected	Detected	Detected	Detected	Detected	FALSE	XM_003713842	unmapped	ACCAAACAACACCAAATACTCGGAAGAAAATCGCATTCGAAAATCAATCATCATGTGCAT
A_98_P193977	4267.71	5043.55	4414.32	3079.15	2835.24	3378.14	Detected	Detected	Detected	Detected	Detected	Detected	FALSE	XM_003718026	unmapped	AAATCCGTCTTCTTCGATGTAGCAGCGTTCAACTACTACTTGCTAGTCTATACACCACCG
A_97_P112191	150.374	131.447	138.456	76.6893	59.6682	83.6066	Detected	Detected	Detected	Not Detected	Detected	Detected	FALSE	AK099874	chr8:18111655-18111714	GTCTCAGGCTTAGACTACCTCGCCAACCCAAGCTATAAGATTGTAGGATAAAATGTTTCT
A_98_P134274	196.224	281.979	409.39	201.225	57.0825	56.8353	Detected	Detected	Detected	Detected	Detected	Detected	FALSE	DC991801	unmapped	TTAACGTCGGACGATCAAACCCTGTACAATGACAGGATAAAGCTCTGGAATGACTTCAAT
A_98_P243455	414.845	941.699	628.683	468.555	313.649	438.674	Detected	Detected	Detected	Detected	Detected	Detected	FALSE	XM_003713542	unmapped	AGTCAGTCCCGGGAGATGTGCCATATTTGCCCCAAACAAGGAGGCACCCGTCACGCATTT
A_98_P199582	36870.3	31731	34363.4	15309.7	19339.5	27170.2	Detected	Detected	Detected	Detected	Detected	Detected	FALSE	XM_003716019	unmapped	CCATGCCCTGGAGCGGAGAGGCGTACAAGGCCATGACTGCGAGGAAACCGGGCCACTACG
A_98_P192327	15846.2	16698	13310	9256.58	11955.9	6413.59	Detected	Detected	Detected	Detected	Detected	Detected	FALSE	XM_003710753	unmapped	TGATTTCGTGGCAGATGGACAAGTCCAAGAGGAACGACTTTGACATTGCCTTTCCTCTTT
A_98_P178420	224.213	303.608	242.57	246.895	129.823	168.653	Detected	Detected	Detected	Detected	Detected	Detected	FALSE	XM_003718487	unmapped	GAGGTTTGCCTGACACCATCCATAAAGGTGCCTGACGTAGCATTGGTCAAAGGGTGGAGA
A_98_P198278	581.495	749.155	581.223	325.83	288.997	250.885	Detected	Detected	Detected	Detected	Detected	Detected	FALSE	XM_003718492	unmapped	TCGAATCGCCCATCATGTACTCAGAGCTGTCCGTTCCAGAAACCAGGGTGTTGTCGGTGG
A_98_P244881	83655.9	139668	99301.6	66460	51513.1	57464.9	Detected	Detected	Detected	Detected	Detected	Detected	FALSE	XM_003718210	unmapped	TCAACGGCACGCAAACGATTGTCATCGACGGATCACTGCCGAATGGCACGACTGCGGATT
A_98_P216279	948.788	3174.78	2349.2	897.378	853.091	1494.24	Detected	Detected	Detected	Detected	Detected	Detected	FALSE	XM_003718993	unmapped	TCCGCAAGGAGCTGGGCGACGACTTTAAGCTCAACTTTGACGAGCACAGCATCAACCCCA
A_98_P177937	1027.49	653.687	1683.2	45.6307	54.1596	71.1293	Detected	Detected	Detected	Detected	Detected	Detected	FALSE		unmapped	GAATGATCCTCGTTGGTACCCAGACTACCGAAAGGCTACTACAAGGAGTATTATCGGAAA
A_98_P199333	1289.51	2095.69	2651.26	1209.69	1048.42	1203.52	Detected	Detected	Detected	Detected	Detected	Detected	FALSE	XM_003718237	unmapped	CCTATGACGTGCAGGCAGACTACCTCGAGATGATACTGCAGTTTGGGTACCTGGCCTTGT
A_98_P202708	22605.1	25464.3	26849.4	20076.1	13734	13585.3	Detected	Detected	Detected	Detected	Detected	Detected	FALSE	XM_003712573	unmapped	GTTGGGGTTAGCACAGCATTGTATAAAACCACCCTTTGGTCTGAAAGTTTCAGAGCTTCG
A_98_P131380	26587.2	59692.4	51970.6	25682.2	24838	26896.5	Detected	Detected	Detected	Detected	Detected	Detected	FALSE	XM_003717359	unmapped	CCGCCGCCTAGTTATTATGCCGGTTCGCAACCGCAAATGTCTGGTCCCTGGCCTCAACCT
A_98_P137247	709.509	988.838	1567.11	1116.96	406.024	734.476	Detected	Detected	Detected	Detected	Detected	Detected	FALSE		unmapped	GTGGTGTGCAGGTTTTGATTGGAGGGCGCTAAAAGAAGCTAAGTGCACCCAAGTCGGTCC
A_98_P124604	15451.9	32082.3	34319.7	6309.83	10789.3	12881.3	Detected	Detected	Detected	Detected	Detected	Detected	FALSE	XM_003709048	unmapped	GGCGCTGTCGTTTGTGCGCCGCGAGTTTGTGCAGTCGTGCCCCGAGGAGATCAAGGGCGG
A_98_P132770	1536.35	3356.97	3000.2	1478.62	913.783	909.023	Detected	Detected	Detected	Detected	Detected	Detected	FALSE		unmapped	TTAGAGTGTGTCTCTTGTTTTTGGGGGTAGTTCATAATATTAATAACCATACCTCCATCG
A_98_P175208	953.988	1133.01	1031.14	661.505	229.883	83.9827	Detected	Detected	Detected	Detected	Detected	Detected	FALSE	XM_003716775	unmapped	GCCAAGCGATATGAGCGCCTTCTCAAGTCATACAACATCCACCCGGGTTCCCTCACTGTG
A_98_P113621	2535.34	7321.21	5581.9	3833.26	2044.94	3041.02	Detected	Detected	Detected	Detected	Detected	Detected	FALSE	XM_003718225	unmapped	GAAGAGAGAGCACAAACCGAACAAAGTCGCCACAAATATTTACTGTACGAATGGGCTTGA
A_98_P193221	14407.5	19441.6	16453.2	8770.16	5261.61	5582.81	Detected	Detected	Detected	Detected	Detected	Detected	FALSE	CD034615	unmapped	AGGACATCTCAGCAACCAAGCCGCAGGAGAACAATACATCTGGCCAGCAGAAACAAAAGG
A_98_P122344	54.092	47.3077	71.8069	22.2398	14.4894	8.86287	Not Detected	Detected	Detected	Detected	Not Detected	Not Detected	FALSE	XM_003714888	unmapped	TCTGGGACCGCATGACTTTGTGGATTGCGTTCAGGCCTGGAGGTCTAAAAGCCAATGGCG
A_97_P133822	149.074	109.734	108.268	113.787	65.2086	73.0697	Detected	Detected	Detected	Detected	Detected	Detected	FALSE	AK121754	chr8:7595868-7595927	GATTCTTTCCATTGATTTACTGGTTTAGTGTGTGGAAAAATTGTTGGTATTAGTCACCAG
A_98_P177253	4706.84	4241.48	6866.19	4019.73	2937.6	2798.38	Detected	Detected	Detected	Detected	Detected	Detected	FALSE	XM_003712683	unmapped	CCTCGGCATGGAGAAGCCTCGGAAGGACTTTAAGGAGCTTATTGCCCATCACATTGTGTC
A_98_P240810	1051.58	1426	1133.46	698.089	642.894	601.316	Detected	Detected	Detected	Detected	Detected	Detected	FALSE	XM_003712215	unmapped	GCTTGTCCAAGAAGTCGTCGGACAACAGCATTTCAAGCATCAAGACCTCGTCACCTGTCC
A_98_P102063	61351.1	60028.1	78211.5	46406.7	47745.7	40876.8	Detected	Detected	Detected	Detected	Detected	Detected	FALSE	XM_003719371	unmapped	AACATCAACGTCTGGTGGTATATGCTTCAAGAATCTCAATGGGGTCAGGCAGAGACTGAT
A_98_P148000	3117.7	10699.6	3050.77	898.026	1933.35	1580.39	Detected	Detected	Detected	Detected	Detected	Detected	FALSE	XM_003715724	unmapped	GCAGCTCCAAGACGGTTGTTACCGAGGTGCACAGTGACAAGTTGAGTGACAAGGGTTCTG
A_98_P173851	427.634	448.112	862.863	258.952	364.431	248.655	Detected	Detected	Detected	Detected	Detected	Detected	FALSE	XM_003720725	unmapped	CAGCTCATAAAGAAGTATCTCAAGGAGCAAGGATAATAATCGATAAATACCATCACCATT
A_98_P142381	2832.71	6615.96	4346.82	2877.24	2462.57	2100.54	Detected	Detected	Detected	Detected	Detected	Detected	FALSE		unmapped	AGGCTATAGAAGGGCCCCGGACTAGGATCCCTCTCAGGGATCAAAGGAGGTTCGATGTCT
A_98_P134825	3226.19	6173.98	7115.5	4104.79	2546.07	3142.16	Detected	Detected	Detected	Detected	Detected	Detected	FALSE	XM_359624	unmapped	AGGGTACGAACCCAAGTACCATCCTGACAAAGAACTCAAATGCGGTAAACCTTCTTGCAA
A_98_P247787	323.568	337.849	361.893	297.621	191.437	177.789	Detected	Detected	Detected	Detected	Detected	Detected	FALSE	XM_003715851	unmapped	CCAAGTCGAAGGCATAACGCAAAGGTTGAACGGCGGAGGTAATCAGTGGGGCTGTGTCCA
A_98_P203335	2306.39	5766.81	2533.83	2697.87	1198.69	2155.27	Detected	Detected	Detected	Detected	Detected	Detected	FALSE	DC971902	unmapped	ATGGCATCCCTGTGCTAAAGTCGTACCTCAATGTCCTCTCGAACCTAAAGACACCACCTG
A_98_P229248	49342.4	42351.7	44523.9	33916.1	29614.4	16906.9	Detected	Detected	Detected	Detected	Detected	Detected	FALSE	XM_003716550	unmapped	CCACCTTGACTACGACCTTTACTCCTCCGACGGTCACCCCTCCGGCCGTCAGCTCCACCG
A_98_P214879	14422.4	26649.2	12645.6	5741.19	8728.31	3078.13	Detected	Detected	Detected	Detected	Detected	Detected	FALSE	XM_003717589	unmapped	CTATGTGACGGTTTACAGCACCGTCTACAGTACCTCTGAGCCCATCAACACTTGGACGAT
A_98_P238669	2861.49	4240.69	3708.47	2976.8	2308.37	2359.97	Detected	Detected	Detected	Detected	Detected	Detected	FALSE		unmapped	AGTGCAGCGTCTGGGGCACGGCGGTGTTTGTCGAGAGGATAAAGGAGGACGGCTCTGTCT
A_98_P195544	1050.93	1630.05	1368.44	614.476	760.781	477.055	Detected	Detected	Detected	Detected	Detected	Detected	FALSE	XM_003719698	unmapped	GCAGTACGACCGTGTTGTACAGCTAGACTCGGACATGTTGGTGCTGCAGAACATGGACGA
A_98_P100520	85864.6	64856	102566	51784.9	58252.8	46052.3	Detected	Detected	Detected	Detected	Detected	Detected	FALSE	XM_003719043	unmapped	TGATCTCGCCGAGCTGCAGCCGACCGATGGGTGGAACCATGACAATGTCTACGAGATCAA
A_98_P200065	2149.02	4895.68	5413.57	2333.37	2743.37	2519.05	Detected	Detected	Detected	Detected	Detected	Detected	FALSE	BM870176	unmapped	ATGGCTAAGACATCTATCAAGCTCAACTCGGGCTATGAAATGCCCCTTGTCGGATTCGGA
A_98_P185620	2613.39	3256.55	2884.3	2136.46	1501.8	2003.58	Detected	Detected	Detected	Detected	Detected	Detected	FALSE	XM_003718425	unmapped	TGGATGGGTCAGCTCATCATTCCTCCCGTTGACGTCAAGATCCGACTTCGCAGGCGAAAG
A_98_P126902	52.1777	69.861	138.376	12.1431	10.0798	8.82583	Not Detected	Detected	Detected	Not Detected	Not Detected	Not Detected	FALSE		unmapped	ATCCCAAGACTGGAAGCTCCACGTCGATATCAAACTGGCCAAGTTTCCAAACAGCAATTT
A_98_P231186	588.824	1212.19	947.692	314.164	404.067	447.009	Detected	Detected	Detected	Detected	Detected	Detected	FALSE	XM_003715739	unmapped	TACTCAAACGACCTCATCATGCACTTTGAGTATCATTACCTCATGGGGACTATCCACCGC
A_98_P110223	18362.9	16181.4	16358.9	5720.34	12158.4	9184.04	Detected	Detected	Detected	Detected	Detected	Detected	FALSE	XM_003709049	unmapped	TCTGCTGAGCGGTACAGCGACCGCGGGCGGGGGGATGGCATTGCCATGAGGAGTCTCAGC
A_98_P214029	28194.3	23608.5	23975.5	24416.4	12612.9	12923.8	Detected	Detected	Detected	Detected	Detected	Detected	FALSE	XM_003717168	unmapped	CAAGATGTTAAGGATAGTTCAAATAAGGGCGACCCAGCGAAAAAGGGTGAGCTGCGTTGG
A_98_P175015	13419	17120.5	17143.4	8377.25	7804.84	8770.11	Detected	Detected	Detected	Detected	Detected	Detected	FALSE	XM_003719022	unmapped	TGGCAACTGCCAGCAGAATAGAGACAGAATCTGGTTCTGAGTGGCACAGATACTACTAAT
A_98_P122869	63.955	101.303	80.2564	39.1207	49.3786	25.6272	Detected	Detected	Detected	Detected	Not Detected	Detected	FALSE		unmapped	GAATAAGCCCGCATATCCAAAGGGGCTAGTCTGCGCAATAGTATGCAACCTGGCATCCCG
A_98_P202086	114.697	485.764	120.746	36.5192	34.8741	29.3289	Not Detected	Detected	Detected	Detected	Not Detected	Not Detected	FALSE	XM_003719201	unmapped	ACGCAGACTCGGCAGATCAAGGAGATTTTCTCCAAGTTTTCTCCGCACATCAGCATCGAT
A_98_P152103	3626.14	8439.6	5113.86	3895.79	2537.98	2636.19	Detected	Detected	Detected	Detected	Detected	Detected	FALSE	XM_003721022	unmapped	GGCGAGAGCGCAATGACCCACGCAATGGTTCTCACGGCGGTACACATCGATGAAAAGACT
A_98_P196130	680.521	432.801	736.665	415.671	366.281	392.589	Detected	Detected	Detected	Detected	Detected	Detected	FALSE	XM_003712729	unmapped	GCACGACCTGGTTCAGGCATGCATACAAGTGCCATACGCATCCCAAGATCAAGGATGCCC
A_98_P163119	308.432	762.152	534.414	492.898	183.962	279.364	Detected	Detected	Detected	Detected	Detected	Detected	FALSE	XM_003714334	unmapped	TTATTGGAGTCCTTGGCACCCAATCGCTTCGTATTCGACCAAACAGTCGGAGGCAAGGCC
A_98_P223293	7490.29	12875.5	11056.4	4801.32	6876.71	5175.9	Detected	Detected	Detected	Detected	Detected	Detected	FALSE	XM_003711174	unmapped	GGGCGTGGTGCTGATGGCATACCTGTGCAACAGGGTGCTCTTTGTCTTCCTGCCGCTCGA
A_98_P234052	6149.22	5840.2	8121.23	4564.15	4081.23	4954.73	Detected	Detected	Detected	Detected	Detected	Detected	FALSE	XM_003710495	unmapped	CTCATTGGCGTTATCACGGCCGTATTTGCGTTTCGCTACTACCACCTACCCATCAGCCAA
A_98_P177212	47.4629	65.7202	93.2715	12.5966	17.7842	18.1306	Not Detected	Detected	Detected	Not Detected	Not Detected	Not Detected	FALSE	XM_003713357	unmapped	GACTCGCTTGGAGACGCCAAAGGTCTGCTCATCTCAGACTGTGCCATGGAAGGGTACGAA
A_98_P102386	4115.88	5373.08	4060.23	4033.85	2143.25	2367.29	Detected	Detected	Detected	Detected	Detected	Detected	FALSE		unmapped	TCAATGTGGGTGGAAAATGGAAAAGACACAACGGGAATTAAAGACGGTCAATCCATGACA
A_98_P130244	528.704	398.4	799.681	392.13	289.211	310.915	Detected	Detected	Detected	Detected	Detected	Detected	FALSE	XM_003716807	unmapped	ACTGACACCTTATATCGAGAGCATGGAAGACAAGATACCCCGTCGCAAAGTCCTCATTGG
A_98_P222133	1145.84	840.324	1619.28	758.842	585.183	782.263	Detected	Detected	Detected	Detected	Detected	Detected	FALSE		unmapped	TGGTGACAATATGTCTAAAGGGGTATTCAATACAACAGACAAACAAGGAAATCCGTGAAG
A_98_P132116	11004.1	13398.5	9431.33	8070.84	5924.59	9127.2	Detected	Detected	Detected	Detected	Detected	Detected	FALSE	XM_003712243	unmapped	GATTCGCTACCATTCTTTCTACCCATGGCACAAGGAGAACGCATACCGCGAATTCATGTG
A_98_P205439	367.063	964.441	1414.53	436.316	121.362	154.057	Detected	Detected	Detected	Detected	Detected	Detected	FALSE	XM_003713275	unmapped	CACGGCACGAGGAAGGATTTCGCGCCGGGGCATGCCGGTATGGGTGGTACTGATGTTGTT
A_98_P126118	33.855	71.7056	55.0258	7.3296	6.07838	8.60237	Not Detected	Detected	Detected	Not Detected	Not Detected	Not Detected	FALSE	XM_003711465	unmapped	TTTCACTCTTTGCCTTTTTCGTCTTGGAGGAGACTTATGCTCCAGTGCTTTTGGAGCGAA
A_98_P218386	12917	12960.8	9879.57	5839.13	7256.25	8656.58	Detected	Detected	Detected	Detected	Detected	Detected	FALSE	XM_003717162	unmapped	TTCAAGGTTTGGCAATAAACTCTACTCAAGGTAGAGAATTGTGGAATCTTGCTGAAGCGA
A_98_P209695	7515.5	5599.81	7164.52	4719.39	4545.26	3889.71	Detected	Detected	Detected	Detected	Detected	Detected	FALSE	BM870738	unmapped	AGCAGTTGACAGAGTCCTTCGCACAGAAACAACGAAAACACTAGTATAAATCACAATGGG
A_98_P125827	21444	18830.1	33225.9	11980.2	8111.45	10668	Detected	Detected	Detected	Detected	Detected	Detected	FALSE	XM_003717822	unmapped	AATAAGCATAAGAACAACTCGGCCAATTGGAAGTCGGAGCTGGCTTCCAACAGCGAGGAG
A_98_P194414	1261.8	2281.63	1581.52	531.713	398.731	453.723	Detected	Detected	Detected	Detected	Detected	Detected	FALSE	XM_003716201	unmapped	ACATGATTGTCAACTACATCATGACTGTCTTCCACGGTGCTATTCTGTGGTCCATCGTCT
A_98_P146602	4933.46	7928.89	8276.39	2959.05	2766.96	3287.62	Detected	Detected	Detected	Detected	Detected	Detected	FALSE	BM868524	unmapped	TCTTTTAAGTGTATAGCTAGCTTTACCTAGAAACGGATCAGCCGAGTCAATCCTCTGCGC
A_98_P123664	648.886	913.274	711.115	519.513	419.415	394.69	Detected	Detected	Detected	Detected	Detected	Detected	FALSE	XM_003716935	unmapped	GGTTATAAACCTTTCTTTGTCGACTAATGGGCCCTCCACTAGCCTCGAAGGGGCAGTTCG
A_98_P244744	32505.1	41715.8	40526.5	27425.8	25679.3	20580.3	Detected	Detected	Detected	Detected	Detected	Detected	FALSE	XM_003714346	unmapped	GACACGAAAGTCAAAAGGATAATCGCGCTGTTTCTGGTTTTTGTTGAGGTTAGGATACCC
A_98_P245556	1439.56	2627.04	1842.46	760.194	995.127	886.3	Detected	Detected	Detected	Detected	Detected	Detected	FALSE		unmapped	TGGGCGTCATCTTTCCCCATGTCTCTAGCGTCGTATCAATCTCCAAATACCCACCGCAGG
A_98_P223312	12791.6	39996.2	29536.5	3454.45	4985.19	5002.7	Detected	Detected	Detected	Detected	Detected	Detected	FALSE	XM_003716884	unmapped	CCCGGGAGCTGATCCATCACAGGTACACGACCAGAGAGGACTGGATTCCGTTTGTCAAGA
A_98_P181155	414.253	698.302	1166.51	447.153	462.671	400.121	Detected	Detected	Detected	Detected	Detected	Detected	FALSE	XM_003713945	unmapped	TCTGACGTTCAAATTGACACGAGGCAAGTCTGTATTGATTTTGGTGCTCTATCTCGAGCG
A_98_P229529	2661.63	7912.23	6870.09	1540.12	1071.13	1425.7	Detected	Detected	Detected	Detected	Detected	Detected	FALSE		unmapped	CATGTCAGGCTTCACACAGACCACCCCTGTTGTCATTGAAGGCAAGTTAGACTCCGCATG
A_98_P104254	113128	152958	156992	63088.4	115972	99640.4	Detected	Detected	Detected	Detected	Detected	Detected	FALSE		unmapped	TGACTAAGGTATATGGGACGGGAAGAGTCTCGGGTTTGATGTGAAGGTAGTGTGTCAAGG
A_98_P197164	43046.4	33399.1	45499.8	27930.9	26525.3	31584.3	Detected	Detected	Detected	Detected	Detected	Detected	FALSE	XM_003716764	unmapped	CAATGTCAAACTCGAATCTCCTTCATTTGCCCCATTACCTACACCTACGACATGCGTCGT
A_98_P200054	328.054	379.062	557.356	355.016	108.777	106.59	Detected	Detected	Detected	Detected	Detected	Detected	FALSE	CK929305	unmapped	TTCCTGCCACAATAACGACTTGATGTCTCATGCCCTTCCCGATACACGATTAATGCGAAT
A_98_P113196	5715.01	11334.5	6077.03	4984.96	4563.16	3918.05	Detected	Detected	Detected	Detected	Detected	Detected	FALSE	XM_003719915	unmapped	CTACAAGGTCATCACAACCGTGCGGAGTGAAGAGAAGGCCAAGATCATCCGCGATGCGCA
A_98_P203744	3945.26	7531.13	4029.16	4595.14	3464.76	2284.09	Detected	Detected	Detected	Detected	Detected	Detected	FALSE	XM_003712566	unmapped	CCAGAACCTCTTGGTTGAGGAGGCCACCGTTGACGAGATTGAGGCTGCTGTTGCTGCGGG
A_98_P192957	13562.4	23683.4	13766.6	14055	10526.5	9992.69	Detected	Detected	Detected	Detected	Detected	Detected	FALSE	XM_003714771	unmapped	TGGCGAGGCTGAAGAGAAGGCTATCGCTCTCGGTGTTGCCATTGGCAGTGGTTACCTCTA
A_98_P159083	7076.44	12499.8	9410.91	5072.4	4337.47	4458.63	Detected	Detected	Detected	Detected	Detected	Detected	FALSE	XM_003720582	unmapped	TCCATGCCCACATGTCTCAAGTATCTTCCAAGCTTATGAGCAACCAGAAAACGTCGTACA
A_98_P102331	3781.66	7867	7328.46	5646.09	3004.76	3949.32	Detected	Detected	Detected	Detected	Detected	Detected	FALSE	XM_003717280	unmapped	ATGGCTGTCAAAGCATCTGCTGTCACCATGTCAGGTCCCAAGAAGTATAAGGCAAATCTT
A_98_P149825	4214.62	4728.71	4027.39	2472.2	2433.93	2538.42	Detected	Detected	Detected	Detected	Detected	Detected	FALSE	XM_003709570	unmapped	CACATTACAAAGCGTGCTTATATGCGGGTGTTAAGATTTCGGGAACAAATGCCGAGGTCA
A_98_P241543	1712.21	6176.64	4194.87	2084.5	1646.47	1608.22	Detected	Detected	Detected	Detected	Detected	Detected	FALSE	XM_003721230	unmapped	GTTTCTGGACTCAACAACACTCTGATTGAGGACAAGAACTGGTTCACTTTTAACTTGAGC
A_98_P137750	183973	173658	202121	99971.8	150401	147715	Detected	Detected	Detected	Detected	Detected	Detected	FALSE	XM_003712524	unmapped	TGGGGCGAGTTCGACTTTGACAGGATCTTTGAGGACGGACGGGAGACCTTTGGCGACAAA
A_98_P133121	682.791	658.844	1114.17	279.452	550.584	412.075	Detected	Detected	Detected	Detected	Detected	Detected	FALSE	XM_003710989	unmapped	TGGAGGAGCCAAACCGCAAGTTCAAAGCCATCAAGAAAAAAGGGGCCAGTCTGCTCAAGA
A_98_P220389	3704.97	8464.87	8794.91	2711.56	2647.62	2718.92	Detected	Detected	Detected	Detected	Detected	Detected	FALSE	XM_003714600	unmapped	CTCGGCTGTGAGGCTACGACCCATGCTGATCTTCCAGGAGAAACATGCCAACATCCTGCT
A_98_P129420	4635.4	7558.32	5475.15	3210.57	4384.48	4498.54	Detected	Detected	Detected	Detected	Detected	Detected	FALSE	XM_003716412	unmapped	TTATCTCCGCCATGAAGGGGAGCTATCTAGCTGCTCAGGTGTTTGTGGGGGGTTCCCTGT
A_98_P131427	45.5717	92.157	75.9178	25.5572	41.4532	12.9726	Not Detected	Detected	Detected	Not Detected	Not Detected	Not Detected	FALSE	XM_003709064	unmapped	CCGCAAACATGCAAACAATGCGAAAAGGCTGTACGAAGATTCCACGTGAACATTATCGAT
A_98_P248456	813.659	2776.86	2224.38	570.071	1064.83	416.129	Detected	Detected	Detected	Detected	Detected	Detected	FALSE	XM_003716615	unmapped	ATTCTTTGCCCTGACACTTATCTTCTTCGTCATTGGCTTCAAGTTCTGGGACCTCACCGG
A_98_P108129	6633.08	6620.17	7999.31	4896.34	2855.37	3170.77	Detected	Detected	Detected	Detected	Detected	Detected	FALSE	XM_003715469	unmapped	TTCTCAACCAAATTCGTCGTGTCCAGCTGTTCAACCACCCAACAGATCGCGTCAAGATTG
A_98_P237644	398.427	394.261	513.883	252.538	330.292	296.409	Detected	Detected	Detected	Detected	Detected	Detected	FALSE	XM_003719272	unmapped	ATTCTGCAGACGTCACAAGTATCCGTACAGGGCCGTGTGGCGTCAATACCGGGCATGGAA
A_98_P179806	3927.35	5711.94	5291	3332.34	1858	2325.9	Detected	Detected	Detected	Detected	Detected	Detected	FALSE	XM_003720491	unmapped	CCAGCGGTGGCAGCTCGCAGGGTCTCAGCCGGGGACCCAACGTCGGTCAGGGCAAGGGAG
A_98_P113440	27.0216	30.0772	37.1128	9.50754	11.7599	13.374	Not Detected	Detected	Detected	Not Detected	Not Detected	Not Detected	FALSE	XM_003717567	unmapped	GATACGAGGAGGTCTACAGCTTCTCCGCGGCAGAAGCCGGATCCGTATTCATACTTATGG
A_98_P205251	27333.3	27964	35183	15265.5	15923.5	18181.7	Detected	Detected	Detected	Detected	Detected	Detected	FALSE	XM_003711130	unmapped	TAGGGATTCGGGGGTGCATGACACTTCAGCCTCTCCAGATAAGACGGAGATGATGAATGC
A_98_P204738	7188.33	8160.94	8709.31	1696.64	830.488	311.451	Detected	Detected	Detected	Detected	Detected	Detected	FALSE		unmapped	GGACGGAGACAATCTGGAGTTGCACAAAGCTGACGATGTTGAGAACCTTCTCCTCAACGG
A_98_P179955	2848.22	5591.34	3720.32	2894.73	2478.78	2391.89	Detected	Detected	Detected	Detected	Detected	Detected	FALSE	XM_003718805	unmapped	AGTACACCGTTACGCAGGTCAAGGATCACCTGGCGACCAAGGGATTGCTGGTGAGACAGT
A_98_P143201	19184.3	23468.3	20611.1	9626.27	5380.38	5345.26	Detected	Detected	Detected	Detected	Detected	Detected	FALSE	XM_003712276	unmapped	TGCATCTTGCCCATTCTACCCTACGGCAGAAATCTACAAGCTCAACCTCCTGGAGACCGG
A_98_P134914	1049.69	1556.84	557.282	253.008	533.6	124.98	Detected	Detected	Detected	Detected	Detected	Detected	FALSE	XM_003711431	unmapped	AATACGTCGCAAGGTATCCGCACAACGACTTTTACGACATCAACCACAGAGCGACGGACG
A_98_P130587	1041.41	1907.6	1478.03	393.142	374.291	411.502	Detected	Detected	Detected	Detected	Detected	Detected	FALSE	XM_003719557	unmapped	CGCTCCGTACAAGGTTGCAGTCATTGGAGCCGGACAGAGTGCAGCCGAGATTTTCAGCAA
A_98_P169069	2190.37	3445.9	2335.69	1633.76	1911.95	1760.3	Detected	Detected	Detected	Detected	Detected	Detected	FALSE		unmapped	TGATATATGTTTGACTTAAAATAGTTTTATACGTATTATCGACTTTCTGAATGCAGGTCA
A_98_P244801	41.5652	30.2264	43.6063	23.664	30.3496	20.2285	Not Detected	Detected	Detected	Not Detected	Not Detected	Not Detected	FALSE		unmapped	CTGGTTGAGGGATGATATTACCTATTGTGATACGTCAGCTCTTAACCCACGCGATATCCA
A_98_P174551	48617.4	72295.7	64346	39596.7	38672.9	47639.1	Detected	Detected	Detected	Detected	Detected	Detected	FALSE	XM_003718903	unmapped	CACCCAGTGGAACAAGGGTGTCCTCGACTCTTTCCTGATTGAGATCACCAGGGACATCAT
A_98_P242409	11052.1	17672.6	13233.8	12512.5	8190.83	7482.76	Detected	Detected	Detected	Detected	Detected	Detected	FALSE	XM_003710249	unmapped	CTATACTGATACCATGAGATTGTAGACTGGCAGCCTTTTTACAATTCCATGGAATCCTAA
A_98_P110190	12944.2	33957.3	14672	13467.8	10667.6	5421.98	Detected	Detected	Detected	Detected	Detected	Detected	FALSE	XM_003711810	unmapped	ATGCGTTCGAGACTATGAAGCAGGGAGACTGTATCCGTGCAGTTGTCGACATGAGGGCCG
A_98_P213477	22868.6	19469.7	36347.3	13201.1	8931.83	11399.1	Detected	Detected	Detected	Detected	Detected	Detected	FALSE	XM_003712677	unmapped	GAATTTTGTCTCTCGAAAAGGTGCAACGATGTACCACCCTTCGATATTCGACCAAGGGAT
A_98_P168300	3695.81	4881.2	4657.31	2872.27	2876.02	2476.61	Detected	Detected	Detected	Detected	Detected	Detected	FALSE	XM_003711502	unmapped	TCGACGTGGATTGGCTTGATGAGAGGCTAAAGGTTTTCTTGGGCACTGGTGAATTCCCAT
A_98_P153168	4032.44	7329.25	4650.19	2881.79	1809.14	1786.62	Detected	Detected	Detected	Detected	Detected	Detected	FALSE	XM_003714341	unmapped	GGAAACCGGAAACCTGCCAAGATTCCAGGACCGAAAACAACACCCTGTATCGAGACCAGG
A_98_P220528	342.531	224.921	288.708	131.047	150.968	185.306	Detected	Detected	Detected	Detected	Detected	Detected	FALSE	XM_003716378	unmapped	CTCAATCGGCGTAGTCCCAGTTCTCTACGGCTTCCTTCGAGGCATTGGCCAAAAGAACCG
A_98_P194819	626.349	1913.6	662.922	302.774	237.646	193.207	Detected	Detected	Detected	Detected	Detected	Detected	FALSE	XM_003711692	unmapped	AGGTCAAGGAGGACTTTGAGCAGAACAACAAAAAGGACGTCGCTCAGAGGCTTGCGAGGT
A_98_P238729	1293.58	1267.68	1523.98	906.002	642.834	483.921	Detected	Detected	Detected	Detected	Detected	Detected	FALSE	XM_003718655	unmapped	GGCATTAGGGGTCTCGGCCACAAGATTAAGGATAAGCTGCGCCGAAGCTCTCAGTCCTGA
A_98_P192715	5634.83	9148.55	9717.86	3387.66	2308.37	3692.03	Detected	Detected	Detected	Detected	Detected	Detected	FALSE	XM_003717518	unmapped	TCCAAGAGGGCCATTATTGACTTGGGTTATCCCTATGAAGAAGAGGGCAACACTATTATC
A_98_P123121	102.986	708.915	288.066	139.126	42.2602	12.1935	Detected	Detected	Detected	Detected	Not Detected	Detected	FALSE	XM_003711461	unmapped	GTATGCTGGATGAGACTACAAGACATGTTTCTCGGTACTTGGGAGAAGGGTACAAGATCA
A_98_P185986	201.562	757.395	484.177	288.641	212.629	192.759	Detected	Detected	Detected	Detected	Detected	Detected	FALSE	XM_003716132	unmapped	ACCCTCACCAAAAGTCAACCCCTGAGAATACGAGTCTTCCGTTCCGCTTCTCATCTGGGT
A_97_P129911	54.3222	34.5302	38.6434	26.3353	23.1894	28.6301	Not Detected	Detected	Detected	Not Detected	Not Detected	Not Detected	FALSE	AK071762	chr11:2186266-2186207	TGTTCTGGGTGTGTAGTATGATCTCTGTACCTTTGTTGTTCAAGCAGGAATGAACTCCAG
A_98_P217471	1452.79	1695.51	1178.29	1418.65	594.555	410.189	Detected	Detected	Detected	Detected	Detected	Detected	FALSE	XM_003719556	unmapped	CGAGGGATATTTGGACAAGAAAGAAAAGTTCATTACGGGACAAAAGGAATGGGAGAAAAA
A_98_P186360	43.5029	58.9527	39.1021	34.6273	17.4904	16.3818	Not Detected	Detected	Detected	Not Detected	Not Detected	Not Detected	FALSE	XM_003711547	unmapped	ATTTTGCCTCCCCAGTGCTGCATCGAATTTGCTGGAAGAGTTAATGTGTACAGTAGCTGA
A_98_P166220	49728.2	61988.5	79042.4	31356.5	28896.8	28438.2	Detected	Detected	Detected	Detected	Detected	Detected	FALSE	XM_003719152	unmapped	GCTTCGGTGGCCTTTTCGCCTCTCTCATCTGGGGAGCTACGGCATTTGCTCTCTTGATGT
A_98_P171659	2073.53	3685.05	2292.06	1715.64	1935	1486.26	Detected	Detected	Detected	Detected	Detected	Detected	FALSE	XM_003715853	unmapped	CAACAAGAAGCTAGCCGAGAAGCTACACGAGCGCGATCCCAAGAACTACCCCGACGACAA
A_98_P149480	1168.43	373.068	1512.78	233.082	226.208	123.145	Detected	Detected	Detected	Detected	Detected	Detected	FALSE	XM_003719996	unmapped	GGTGCATGATCGTGTTGGATCTAATGGATCATGAGGTGTTTGCGGGGGTTGGGTCTGTAT
A_98_P221984	79434.9	98479.4	98728	54319.7	58758.6	40084.7	Detected	Detected	Detected	Detected	Detected	Detected	FALSE	XM_003713801	unmapped	AAGAAGAACGGCAGGCGTGATCTTGACGAGGTCGATGCCGATGAAGAGGAGCACGATCTC
A_98_P120393	63.9938	102.673	132.061	13.1372	9.56457	8.52327	Not Detected	Detected	Detected	Detected	Not Detected	Not Detected	FALSE		unmapped	TAGTTCCTCAACTGTGGCCTCTGATGACTAGTTCTGTAACGGCTACGTGAGTCAAATACA
A_98_P210131	603	1228.48	1046.23	524.249	480.625	424.357	Detected	Detected	Detected	Detected	Detected	Detected	FALSE		unmapped	GACAGCTCCTTCATCCGCATGTGGTTAAAACCCGGGTATCGGAGGTCGATTTCTGACGGC
A_98_P189641	15861.7	23650.1	28240.4	13921.9	12489.2	15109.3	Detected	Detected	Detected	Detected	Detected	Detected	FALSE	XM_003710646	unmapped	GAAGGGGTCCATCAAGTTCCCTTGAAGAGTTTATGAAGCAAAACGAAAGGGCAAAGCAAG
A_98_P114043	1199.83	3515.27	1707.22	1103.57	1407.25	1044.46	Detected	Detected	Detected	Detected	Detected	Detected	FALSE	XM_003720758	unmapped	GAGGTGTTCCCCGACTCGGACTTCAACGAGGTGATGCAGGTGAACCTCGGGGCGGTGTTT
A_98_P189434	27600.7	43881.3	25485.7	21819.3	16387.5	17014.2	Detected	Detected	Detected	Detected	Detected	Detected	FALSE	XM_003715731	unmapped	GGTCAACAAGATCGCCAACCAGGCCGAGACGCAGGCCTTCAACCCGGCCATCTCGGCCGC
A_98_P238631	8839.46	10662.4	13480.2	4047.31	2152.5	3949.38	Detected	Detected	Detected	Detected	Detected	Detected	FALSE	XM_003716290	unmapped	CCGCCGAGGTCAGCGGTGCCATCGGGTCCGTGGGTCAGTGGATCGGCTTCACTGCCAGCG
A_98_P124148	162.314	1066.48	191.303	38.0304	37.7861	53.8832	Not Detected	Detected	Detected	Detected	Detected	Detected	FALSE	XM_003711607	unmapped	CTGACTCTCAAATGGCCCAACAATGCCAAGATTGCCGTCTCCTTTGTCATCAACTATGAA
A_98_P143339	640.261	1328.48	1601.83	281.767	525.57	624.652	Detected	Detected	Detected	Detected	Detected	Detected	FALSE	XM_003711739	unmapped	CGTACGAGGACCTCGCGGACGAGCAGATCCCCGTCGCGAGGGATCTGCTCAGGCGCTGGC
A_98_P149655	5125.03	6648.08	3134.32	3740.6	3034.44	2870.33	Detected	Detected	Detected	Detected	Detected	Detected	FALSE	XM_003715092	unmapped	GAGATACTGTTTCATATGACCTTTAAGCATAATGAGATGGATTTCGACAATTACAAGCCT
A_98_P168288	223.548	223.99	197.353	104.607	79.1629	130.431	Detected	Detected	Detected	Detected	Detected	Detected	FALSE		unmapped	GTCTTTCTTTCCCCTAAATCATCACCCTACAACAAGCAGCAAGGAAAGAAAGCCAGCAAA
A_98_P130544	5348.07	5987.27	7702.34	3633.59	4811.35	3821.81	Detected	Detected	Detected	Detected	Detected	Detected	FALSE		unmapped	TGGTTGAAGCCGGGTTCTTATTTCCTGGCAAACGTTTCCGAAAAGCCGTTGGGTGGTGCG
A_98_P195802	620.363	716.523	773.881	243.815	385.258	445.005	Detected	Detected	Detected	Detected	Detected	Detected	FALSE		unmapped	GGAAGGGAAGCTCGCTTGCAGAGAGTCCAAAGAGTCGATATGTTTCCGCTTTTTCTTTTT
A_98_P221094	7376.7	7448.23	12637.2	6129.51	2921.04	4280.15	Detected	Detected	Detected	Detected	Detected	Detected	FALSE	XM_003713770	unmapped	TGGCTCAGCAAGCGTTACAACTACCCCAAGATCTTGGTTACGGAGAATGGCACGTCGGTC
A_98_P147580	277.002	197.231	227.421	162.29	142.585	147.957	Detected	Detected	Detected	Detected	Detected	Detected	FALSE		unmapped	GCGCAAGCGAAGCGGCACGGTTATGTCGCCAAGACCTCTGTTACGAAAGTAACGAATTAA
A_98_P161915	110.166	113.163	179.639	117.446	70.6337	95.0797	Detected	Detected	Detected	Detected	Detected	Detected	FALSE	XM_365927	unmapped	GTCGGTGGCCAAATGCCTGTGGCTTACTATGGCATGACTGTTGTCGAGGCTAGTCTCTTG
A_98_P245724	121.398	72.1101	109.265	32.0274	45.8349	31.8742	Not Detected	Detected	Detected	Detected	Not Detected	Detected	FALSE	XM_003719688	unmapped	CACGACGCCGTGTTTGTCGTGCTGGATGTCATCATCACCCGGTACCATGGTGGTGAAAGT
A_98_P240645	1274.05	1684.22	2078.68	966.972	1023.25	815.997	Detected	Detected	Detected	Detected	Detected	Detected	FALSE	XM_003709518	unmapped	TGACGAGCATTGTTCCTGCAAACACAGTAGTGGTCACTCATACCATCGTTTCTCTCTCTA
A_98_P229380	203.141	268.934	299.431	123.768	150.568	172.299	Detected	Detected	Detected	Detected	Detected	Detected	FALSE	XM_003709889	unmapped	CGCTTGGCCTCGCTTATTATACAGAGAACAACGGACAGCCCGTTCTGGGCCATTTTGGGC
A_98_P225809	84.5042	64.1068	73.7912	47.7161	52.3294	40.6086	Detected	Detected	Detected	Detected	Not Detected	Detected	FALSE	XM_003709110	unmapped	TGGTGCTTCGTAATGAGCTGAATCTCAAAGAGAAGAAGATCAAGAAGCATGAAGAGAAGA
A_98_P127498	556.872	875.557	693.817	537.521	354.606	510.947	Detected	Detected	Detected	Detected	Detected	Detected	FALSE		unmapped	TTCTCAAGGAGAGTGGTCGACAAATCGACTACTTCCTGTGCCAGTGGGGCATCGTAGGAA
A_98_P150886	2346.15	4424.27	3036.84	3716.94	1831.38	1552.19	Detected	Detected	Detected	Detected	Detected	Detected	FALSE	XM_003717107	unmapped	CCCAGATGCATCCCTATACGCGGGTGACATTGCATCACGGATCGGTGGCTCGGTTCAAAA
A_98_P139355	3509.73	7519.27	3656.15	1898.14	2025.01	1597.77	Detected	Detected	Detected	Detected	Detected	Detected	FALSE	XM_003709089	unmapped	TCTCTGCTACGTCGCCACCATCAAGGGCTCGACCGCCAAGTGCAACAAGTCGGTCGACCA
A_98_P203766	1682.44	1983.9	1378.06	928.664	564.126	661.136	Detected	Detected	Detected	Detected	Detected	Detected	FALSE	XM_003714703	unmapped	GAAGGAAGGCACCTCGTTCAAGCCTGTCGAGTCTATGCAGGGTGGTCTGTACTGCGACAA
A_98_P202996	4067.58	8419.71	3591.78	3864.31	3682.06	2290.86	Detected	Detected	Detected	Detected	Detected	Detected	FALSE	XM_003709193	unmapped	TGTGCAAAATTATGGCTACTCGTTCAAGGCGGTCATGAATGAGAAGTTTGGTGACGGCAT
A_98_P220149	585.011	595.482	477.956	570.379	343.855	199.19	Detected	Detected	Detected	Detected	Detected	Detected	FALSE	XM_003708747	unmapped	CGAATCTTAAACGCTCCCATTCATGGATTCGCCTTCGCTGTGACGGGGAGCGAATACTAA
A_98_P230293	62.6567	55.3377	101.189	59.1846	43.2385	33.6938	Detected	Detected	Detected	Detected	Not Detected	Detected	FALSE	XM_003718140	unmapped	TGTGGTACCATTCACGGACGATCATGCATCGTTCAGTTTGCTAGTGGATTGTCTTGCAAA
A_97_P140228	44.8095	35.2465	32.8937	26.6293	26.4978	23.114	Not Detected	Detected	Detected	Not Detected	Not Detected	Not Detected	FALSE	AK069956	chr2:26590904-26591495	TTGGAATTTTGGGGGTTACATTTGATTTTGGCAACTTAGATCTTAATAAAGCGATTGAGG
A_98_P223090	14117.9	25850.6	24919.8	4613.48	8184.03	4700.39	Detected	Detected	Detected	Detected	Detected	Detected	FALSE	XM_003711501	unmapped	TTGCTCCGACGTTTCGACTTTCAGGTCGTCGATACCAAGACTCCAGTGAAGGAGGAGAGC
A_98_P143871	3444.27	10879.7	6491.78	4288.73	2474.51	3450.76	Detected	Detected	Detected	Detected	Detected	Detected	FALSE	XM_003716624	unmapped	GGCTCCGGGTAACATCTGTCCAGCCAGGTAATACCGCAACGGAACTTCTCGGCATGTCAA
A_98_P190954	484.284	572.86	714.022	202.77	292.932	177.253	Detected	Detected	Detected	Detected	Detected	Detected	FALSE	XM_003720657	unmapped	AGACAAAGTACCAGTGCATCGACCTGGCCGACGGCAAAAAGGGCGAGTTTTGGGTCCAGT
A_98_P164856	224.387	533.356	260.309	207.958	140.883	175.207	Detected	Detected	Detected	Detected	Detected	Detected	FALSE	XM_003715775	unmapped	GCAACGTGCACGACGCCAAGAACATAGTTTCGGCGATTGGCGAGTCCAAGGGCAAGAAGA
A_98_P172783	143.224	66.8063	257.74	37.6018	42.3739	42.1218	Not Detected	Detected	Detected	Detected	Not Detected	Not Detected	FALSE	XM_003718873	unmapped	AAGCGCAGCTCATGAACGATCTCTTGTACAGCCTTGACAGAGAACGCGATCTCTGGATGA
A_98_P126780	3567.79	6978.26	4707.03	3345.72	1225.24	1120.92	Detected	Detected	Detected	Detected	Detected	Detected	FALSE		unmapped	GTGCGTCGAGGACCGTGGAGGTTCAACATCTGCGGCTTCAACTGCTTCAAAAATCGCCAC
A_98_P100950	7277.1	20016.1	10066.3	7906.6	8643.28	4623.34	Detected	Detected	Detected	Detected	Detected	Detected	FALSE	XM_003713133	unmapped	CCTGACCAAGCAGCTGGACGGGTTCGCGGAACTGGTGGCTGCCGAAAGGGAGTTGGAGGG
A_98_P103704	31327.6	64165.6	40788.3	28569.3	23268.1	28295.1	Detected	Detected	Detected	Detected	Detected	Detected	FALSE	CD029107	unmapped	CGGTCGACACACCCGAGAACATCTGGAACCTCACACAGGACATCAATGTCAAGGGCGTGT
A_98_P133843	177.063	193.519	157.264	48.4808	66.1387	54.5523	Detected	Detected	Detected	Detected	Detected	Detected	FALSE	XM_003715836	unmapped	CAATTGCCTGCCTGAAATTAAGGACATGTCAAGGAATATGCAAAAATCGGGGACAAAATA
A_98_P190539	28959.3	36813.5	27319	15314.2	20728.3	18022.2	Detected	Detected	Detected	Detected	Detected	Detected	FALSE	XM_003718404	unmapped	GCCTGACCATCAAGTCACTCGCTGTTTCCCAATCCGTACAGAGTGAGAGTCCTGCTCGAA
A_98_P247619	379.232	981.02	324.398	59.3159	32.5872	35.5068	Detected	Detected	Detected	Detected	Not Detected	Not Detected	FALSE		unmapped	GTCGGTGAGAACACTGTGACCTCGGTAGGGGGCAAACATTAGACGTCAAAGAGAGGCTCA
A_98_P133931	2515.12	11023.3	4472.74	2517.99	2053.97	2879.97	Detected	Detected	Detected	Detected	Detected	Detected	FALSE	XM_003714032	unmapped	GCCGGCCTGACTCTTAATATGACATCATGGGGAAGCCGAACAGATGGAGACACCGACGAC
A_98_P214113	202.937	263.806	208.184	127.252	107.828	94.479	Detected	Detected	Detected	Detected	Detected	Detected	FALSE	XM_003713903	unmapped	AAATCGTTCATTTGGTGAAGAGACAGAAAATCGCAGGTCGTAATGAGGTTTTGTACCACT
A_98_P188302	134.325	288.762	209.953	107.881	88.2014	50.4301	Detected	Detected	Detected	Detected	Detected	Detected	FALSE		unmapped	CTGTTTGGATGTTGCACGATTGCCATGAGGACCTTATTTCGCTCCTAGAGGCTTCTCAAG
A_98_P140745	13491.2	8678.06	21637.4	4019.85	3908.35	1742.45	Detected	Detected	Detected	Detected	Detected	Detected	FALSE	XM_003713792	unmapped	CGCAAACATCAACGAGATTGCAACACAGCAGGTCATTGAACACATCGAAAGGATATGGCA
A_98_P206516	547.859	1631	1765.26	247.451	211.015	65.7283	Detected	Detected	Detected	Detected	Detected	Detected	FALSE	XM_003711462	unmapped	AGACGCTAAAGAAGGAGCCGGTGAATGTTGCCAACTGGTTTACTTATCTTGCATTCGACA
A_98_P180356	156.823	331.759	154.316	133.826	136.081	128.365	Detected	Detected	Detected	Detected	Detected	Detected	FALSE	XM_003721232	unmapped	CTGGCGGACCTGCGAAAGATACCCAACAATGCGACCGAGAGCTACGTCATCACGTGGTTT
A_98_P185345	26998.1	21761.2	24289.8	10338.2	11266.2	11418	Detected	Detected	Detected	Detected	Detected	Detected	FALSE	XM_003715017	unmapped	AATGAGGTGTTGGTAGATCGAGATAAGCATTATTAGATACATACCAAGAACACAATCGCG
A_97_P101030	122.999	92.3363	84.336	24.1587	24.9022	31.8265	Not Detected	Detected	Detected	Detected	Not Detected	Not Detected	FALSE	AK111152	unmapped	CCGCTGCGCTGGCCTGAAGGGCTTTGTGCACATGTGCATGCCAAATTCCATCGCGATTTT
A_98_P234952	2088.82	2036.26	3443.21	664.074	684.538	499.241	Detected	Detected	Detected	Detected	Detected	Detected	FALSE	XM_003716765	unmapped	AAGGCCGTGGAAAAAGAGGACAGCATCTCTCAGGATGATTTCAAGAAGGAGGAGAGTCAG
A_98_P172312	7620.92	10810.5	10675.6	6672.69	5401.15	4889.88	Detected	Detected	Detected	Detected	Detected	Detected	FALSE	XM_363543	unmapped	TGCTGCAGTTCGAACAGGTCAATCGCTACACCCTCGAGTTCTTGCGGGAAGTGCTTCCAG
A_98_P196543	2768.55	8680.48	4798.39	3035.83	1502.91	2025.82	Detected	Detected	Detected	Detected	Detected	Detected	FALSE	XM_003716327	unmapped	TTTACTCTGGCAGCTATCTCAACGGCATAGAGTTTGTTTATGACGATGATTCGCGCCAGT
A_98_P234784	254.911	857.726	444.162	424.105	127.463	166.122	Detected	Detected	Detected	Detected	Detected	Detected	FALSE	XM_003711177	unmapped	AGCACAGCGCACCATTGCGTAAAGTCCAAGAACTACGTGAACCTGATGATCGGGAGCAAG
A_98_P137092	5267.31	15664.8	5662.26	5040.29	2795.88	3968.51	Detected	Detected	Detected	Detected	Detected	Detected	FALSE	XM_003719381	unmapped	CGACATGAGGTGGAAGAACAAGTGCTCGCCCTGGGAAGGGCACGAGTTCAAGGGCAGGGT
A_98_P180765	5597.42	6306.08	6044.92	1348.67	3595.91	3332.09	Detected	Detected	Detected	Detected	Detected	Detected	FALSE	XM_003709049	unmapped	AGACCTGCTGAGGGATATCTCCACCCTGTCGGGTACAGACTTTATCGGTGGTGACCTCAC
A_98_P130370	4381.61	12685.8	9104.96	5096.09	4290.03	6931.98	Detected	Detected	Detected	Detected	Detected	Detected	FALSE		unmapped	ACTTTGTTCAAGATACAGGCCTACAGAGATATTAGTATCACGAATTGACGATCGAAAACC
A_98_P220456	6126.87	8957.06	8215.94	5259.1	5691.87	5395.1	Detected	Detected	Detected	Detected	Detected	Detected	FALSE	DC959506	unmapped	CAACAGATGCGCCAAAGGAACCAATCAAACCCGCTGTAACCGAAGAAGGAGCAAAACAGA
A_98_P127824	894.027	1289.51	1102.27	392.654	352.641	183.37	Detected	Detected	Detected	Detected	Detected	Detected	FALSE	XM_003719385	unmapped	CACAGGAGAGCTCACAAAGCTACCGCAGACCTCTGAAGAAGAATTGGGATACGTCAGTTC
A_98_P101916	635.288	1603.21	1110.05	975.425	401.527	471.313	Detected	Detected	Detected	Detected	Detected	Detected	FALSE	XM_003716280	unmapped	TTCATTTCGCTCTGAAATATGGCTCTGAGTCCTCCGATTTTTGCAATCATCTGGCGAAGG
A_98_P110155	7147.19	14653.9	13743.3	2732.25	4531.91	2080.45	Detected	Detected	Detected	Detected	Detected	Detected	FALSE	XM_003716268	unmapped	TATTCAAGGAACACCCTGAGTTCCGCACCAACTGGACCAAGGAGAACATGCTGGGCCGTC
A_98_P250479	84.0156	82.53	78.8166	47.001	31.2538	36.957	Detected	Detected	Detected	Not Detected	Not Detected	Not Detected	FALSE	XM_003712434	unmapped	GGCAAACCTGAGCGAGATTCTTCAGAAATATGTTAAGCAAGACAAAGATGTTGGATATGG
A_98_P250567	2867.78	7038.66	4320.01	3280.03	1626.55	2568.52	Detected	Detected	Detected	Detected	Detected	Detected	FALSE	XM_003717130	unmapped	GACTTCCAGATGATCATCCGAGTCATCCTAGCAATCACCCACAAGGATCTGAATCAGTAA
A_98_P171292	3657.48	7628.41	5126.58	3368.01	2306.05	2160.39	Detected	Detected	Detected	Detected	Detected	Detected	FALSE	XM_003718299	unmapped	TCCTCGACAGTGGAAAGATGGAAACTCAGAGCCCAGTGGAAACACGGCAAAGCTCAGGTT
A_98_P210473	8092.14	8640.19	13384.4	7681.05	6463.32	6799.96	Detected	Detected	Detected	Detected	Detected	Detected	FALSE	DC981399	unmapped	GTCTTGTTTATTGGCGTTATGTCCTCCTTGTACAGCGTTTGGGATATTTGCGACGACCTT
A_98_P104077	304.256	297.884	429.383	191.409	238.964	183.152	Detected	Detected	Detected	Detected	Detected	Detected	FALSE	XM_003712569	unmapped	TCGCCTCCTATAGGCTATGCACAGACGACAGGGATAGAGAGCTCTCTCGGTTCGAGCAGA
A_98_P153427	22687.7	39481.3	40832.8	12142.1	12441.4	14687	Detected	Detected	Detected	Detected	Detected	Detected	FALSE	XM_003720994	unmapped	AAGAACTCTCGAAACAACCCAAACCCAAACTTCAACCTAGCATGGTAGCCATCAACACCG
A_98_P237862	570.757	544.996	719.57	80.4151	108.733	58.7309	Detected	Detected	Detected	Detected	Detected	Detected	FALSE	XM_003711729	unmapped	TGGTCGCTACACCAACCTTGACTCGGGCGTTCGCTACAACTGCAACGACGACAACAAGGA
A_98_P108694	382.123	1030.19	718.072	482.705	399.413	509.511	Detected	Detected	Detected	Detected	Detected	Detected	FALSE	XM_003715467	unmapped	CCTTTGGCGGTTCAAATACTGCCGCAAACGGATTGAGTGGCGTGACATCATCATATTATA
A_98_P193299	1186.03	1475.08	1104.74	1163.33	812.917	643.986	Detected	Detected	Detected	Detected	Detected	Detected	FALSE	XM_003712249	unmapped	CTGATCGTGCTCGAAGGCCTCGACCGTAGCGGCAAGACGACGCAGGTCCAGCTGCTGGAG
A_98_P122957	441.77	1279.56	558.667	485.787	443.858	312.681	Detected	Detected	Detected	Detected	Detected	Detected	FALSE	XM_003712426	unmapped	GTCGCAGAAAAATAAGGAAAAGATAATTCCATCATGATGAAAGAAGCTATTGTTACCAGG
A_98_P177298	4545.38	3884.72	6573.09	2375.32	3343.89	3504.51	Detected	Detected	Detected	Detected	Detected	Detected	FALSE	XM_003708830	unmapped	CCATGTTCAATTTGAAGGTGTCACGGTTGCAATTGAGGATACCACATTCAATTGTGCTGG
A_98_P176895	3469.47	6725.95	4324.2	3207.65	3625.03	2458.15	Detected	Detected	Detected	Detected	Detected	Detected	FALSE	XM_003710248	unmapped	GGCCTGTCGTCGAGGATGCGCATTACCTTGGTGACGGACTGTGGACGTTACAAGTCGATT
A_98_P243589	2178.01	5337.33	3568.5	2180.74	2411.43	2053.82	Detected	Detected	Detected	Detected	Detected	Detected	FALSE	XM_003714281	unmapped	CCAAGTGTATGCGGCTGGAGAGAGCGTGGGAGAAGCCCAAGCTCAACGTCCGCACGGCGT
A_98_P229601	2031.64	4252.61	2608.28	2271.27	1775.94	1643.04	Detected	Detected	Detected	Detected	Detected	Detected	FALSE	XM_003720623	unmapped	CCATGATTTCGATCTGCAAGGCCATGAAGACAAAGCACGGTCTCAAGGGAATCGCCATGG
A_98_P232295	1639.89	1263.5	1884.96	620.475	955.453	832.309	Detected	Detected	Detected	Detected	Detected	Detected	FALSE	XM_003710253	unmapped	CGAGACTTGGCTCAACATCAACAGTCCTGATATCCGGGATGTGATGGCCAAGAGGATCAA
A_98_P187885	2843.28	6062.45	7862.78	2068.96	1854.55	3061.61	Detected	Detected	Detected	Detected	Detected	Detected	FALSE	XM_003713170	unmapped	ATTGTGGGCCAAGCTCTGTACCAACTCATCGTCATCTTTACGCTCCACTACGGCAAGGAC
A_98_P143161	7403.36	10610	10094.9	4539.44	2491.25	2610.17	Detected	Detected	Detected	Detected	Detected	Detected	FALSE	XM_003718228	unmapped	ATTCTCAGTACGGAAACCCGCCTACCTCTGTGTATCCTCCACCTTCACACAGGGGGTCTG
A_98_P163500	33693.6	41333.1	42285.1	34594.7	17934.1	22449.4	Detected	Detected	Detected	Detected	Detected	Detected	FALSE	XM_003713190	unmapped	ATGTGCACATGGAAACCTGGAATTAATACAACACTAGAACCTAGCCAAAAATTTAATGAC
A_98_P218517	2151.62	4098.79	1696.89	1030.33	891.276	691.941	Detected	Detected	Detected	Detected	Detected	Detected	FALSE	XM_003713575	unmapped	TGTGTTTGTGCACCGAAACATTGCCAACATCATCTCGGCAACCGATATCAACACGTCGGC
A_98_P186814	1667.5	2923.38	2872.02	1940.73	1228.25	1146.34	Detected	Detected	Detected	Detected	Detected	Detected	FALSE	XM_003714084	unmapped	GGTGATATGACACCGGAGATGTCGATTGCGCGAGAGGAAACTTTCGGCCCAATAGCGGGT
A_98_P240444	165.865	89.37	591.373	60.1517	35.3056	40.7952	Detected	Detected	Detected	Detected	Not Detected	Detected	FALSE	XM_003718787	unmapped	ACCGCTGGGCCAAAGACGAGAGACATATGCACAACACCAGCTGTACAGAATCGCAAAGCA
A_98_P151611	6624.83	6630.08	6589.33	6222.45	3270.89	3431.73	Detected	Detected	Detected	Detected	Detected	Detected	FALSE	XM_003712840	unmapped	TTGTGCTGCCCAATGCCAAGATTCCAAACGACAAACCGCTGACCGACTTTGAGGTTCCCC
A_98_P110484	3944.06	7600.8	1791.9	2000.74	1369.46	1209.18	Detected	Detected	Detected	Detected	Detected	Detected	FALSE	DC970096	unmapped	GGCCTGTTGACTTTGTCATCAGCGTCATGTGGTTTGCCGCCTTTGGTCTGCTTGTTGACT
A_98_P200224	7777.24	8121.6	8485.01	5943.93	5060.72	5325.02	Detected	Detected	Detected	Detected	Detected	Detected	FALSE		unmapped	ATGCGTGTATAAGATCGGAGCGACGGAATATCGAAAATGTGAAAATAGAACAGGTCAACG
A_98_P178205	9280.94	9741.46	5499.35	1127.94	1494.28	669.126	Detected	Detected	Detected	Detected	Detected	Detected	FALSE		unmapped	ATGGGCAGTTGCGGATCAGATGCAGGAACAGTGATGAGTTTCGTTGGTGGCCCCCTTTTT
A_98_P176637	9892.78	18340.3	12932.5	13292.5	7715.84	7567.45	Detected	Detected	Detected	Detected	Detected	Detected	FALSE	XM_003710249	unmapped	ACCCAGGCCAGATGGTCACCAAAGATTACAACCCTGATCGCCTCAACGTTCACGTTGACG
A_98_P186971	2751.46	3459.23	2736.44	2232.04	1693.96	1869.41	Detected	Detected	Detected	Detected	Detected	Detected	FALSE	XM_003717958	unmapped	ACTTCTTTGAGACGTTTGCAACACTCTGCGACGTCCTGATAGACTGCTACAGGCGCCTGT
A_98_P113870	12448.8	40207.8	24282.9	7041.64	10041	6938.9	Detected	Detected	Detected	Detected	Detected	Detected	FALSE	XM_003718316	unmapped	GTTCAATACCGCCGACGGGCTGAACGAGTGGTTGCGGACCAAGAACATCACCTATCGGAT
A_98_P152344	8733.95	11826	19209.5	8802.05	6005.36	6799.17	Detected	Detected	Detected	Detected	Detected	Detected	FALSE	XM_003712677	unmapped	CTGGTGTGTCGAAGAACAAACTACTATCAAAAGGAGCCAAGAATCCTTATGCCCAGTACT
A_98_P222642	156251	240169	164651	78608.9	108288	78064.8	Detected	Detected	Detected	Detected	Detected	Detected	FALSE	XM_003721403	unmapped	GCCGCCGTGTTCAATGAGTTCCTACCTACAGCGCTAGCGACAGGCTCGTTTCAGGCAAAA
A_98_P160131	11836.4	22296	18604.5	11799.7	8244.48	14191	Detected	Detected	Detected	Detected	Detected	Detected	FALSE		unmapped	CGACACATCGACGTTCTGTGGCGGTAGCAATCGCATCTCATTCGTCAGTCGTCTCCTCGT
A_98_P125573	11131.7	15602.3	13956.9	10642.7	6590.19	7868.16	Detected	Detected	Detected	Detected	Detected	Detected	FALSE	XM_003717794	unmapped	CAAGGCTATTCTCAAGAACCCCTCAACATATGAGATTATTGACCCGACTCTGTTCGGCAT
A_98_P179001	4610.78	11481	5905.79	3403.9	3283.91	4927.65	Detected	Detected	Detected	Detected	Detected	Detected	FALSE	XM_003710577	unmapped	CGCGTGCCGATAACATGAAGCAGCACCTTGAGACTCACTACAAGGACCGCAACCGATCAG
A_98_P159827	72.5716	43.5804	35.1679	12.4881	14.5009	10.6244	Not Detected	Not Detected	Detected	Detected	Not Detected	Not Detected	FALSE	XM_003719137	unmapped	CTGCTGCCAGATTGCCCTGGTCAAGAATATCAGCAGTACAATACGATCTTCAGGCTACGC
A_98_P146157	15807.3	19237.1	14191.2	13423.1	6319.71	11464.6	Detected	Detected	Detected	Detected	Detected	Detected	FALSE	XM_003717181	unmapped	GTCAAGGGGTACAACACTCGACGGACTGTGGTTGATAATTGGTACAAGAGCATCAGCCAA
A_98_P224221	636.549	1059.43	879.561	149.857	313.558	96.3612	Detected	Detected	Detected	Detected	Detected	Detected	FALSE	XM_003717964	unmapped	AGTTCTGAGATCAAAGAGTTTCGAACCAGCGAAGGAATCCCTTTGGCGCATATCGTGAAA
A_98_P213125	147.909	115.178	165.443	93.8853	90.7927	73.2717	Detected	Detected	Detected	Detected	Detected	Detected	FALSE		unmapped	TCTCAGAGGCACCAGTGATGATGAGATGATTGTGGACTGTCTGGCTTCTTGCAGTTGGCT
A_98_P221084	83.8212	325.93	167.318	95.9659	44.9247	62.9261	Detected	Detected	Detected	Detected	Detected	Detected	FALSE	XM_003708745	unmapped	TTATGAAAAGTTTGATGTAGATACGGTAGTTGGGATGGTATCCACAATTTGCACCAAAGC
A_98_P162181	546.118	775.966	1210.02	812.349	412.105	510.572	Detected	Detected	Detected	Detected	Detected	Detected	FALSE	XM_003714403	unmapped	ACGGCATGAGGTACACACAAGGCAACCTACTCAAACAGTTGAACAGCTCGCTTCAGCGCG
A_98_P129128	157.625	179.845	122.573	39.9851	37.1161	35.693	Detected	Detected	Detected	Detected	Not Detected	Detected	FALSE	XM_003719572	unmapped	ACCACCAACGATGATGGCACCATCAACATTGTCTTCCACCAGGTCAACCAGGACGGCGCT
A_98_P226060	1362.32	2557.98	1128.87	569.423	621.266	395.214	Detected	Detected	Detected	Detected	Detected	Detected	FALSE	XM_003712498	unmapped	CTACCCTTACTCGGTCGTCAAGTACGAGATTTGGGACCACACCGTGGATGGCATGCGTGT
A_98_P204966	6923.42	8736.9	7885.32	6085.11	4461.53	3935.45	Detected	Detected	Detected	Detected	Detected	Detected	FALSE	XM_003709783	unmapped	CGAGGTGTACATCCCCATGTTCAAGGGCCTTATGGCCAACCCGCTGGCCAAACAGTTCAT
A_98_P137635	83.7673	151.953	107.828	37.3107	39.6384	57.4127	Detected	Detected	Detected	Detected	Detected	Detected	FALSE	XM_003710500	unmapped	CGCACAGTCGTACAAAATCTTCAACTGGGGAGGCAAAGCCCGGTACAAAGACGACGACCC
A_98_P236009	7781.34	15668.4	11085.4	1477.84	913.021	28.7992	Detected	Detected	Detected	Detected	Not Detected	Detected	FALSE	XM_003711741	unmapped	ACCTCCTGGATGAGCTCAAGAAGGAGGTCCATCGTCTGCAAAGAAACGGACTGCGGCAGA
A_98_P181818	10445.7	20188.7	18589.7	8768.97	3802.4	5653.91	Detected	Detected	Detected	Detected	Detected	Detected	FALSE	XM_003717897	unmapped	CTTTCCAGACAGTTGCATTTGCGCTCTCAGTACTCGTTGTTACGTACACAGTGCAGGACG
A_98_P122463	2815.91	3210.52	3927.12	2104.06	1568.19	2051.85	Detected	Detected	Detected	Detected	Detected	Detected	FALSE	XM_003715385	unmapped	GGACCTGTCAGAGGATCCCGAGGTCTCGAGGGTGATGATTTCATATCTTGGCCAAACACT
A_98_P222091	12552.6	36966.1	29391.6	18312.7	16182.3	14044.2	Detected	Detected	Detected	Detected	Detected	Detected	FALSE	XM_003716621	unmapped	AGCAGTTGGGGTCTGTTGAAGCAAGGCAAGACACCACTGTCTACGGCAGACTTGAGGCTT
A_98_P170719	190.293	451.789	262.173	233.514	136.19	212.496	Detected	Detected	Detected	Detected	Detected	Detected	FALSE	XM_003711492	unmapped	GGCTGCCACCATGGTTACCAAGAAGATCAAGCATTCCGAGACGATCGCCAAGGTCGGCAT
A_98_P212768	180.085	220.18	121.857	81.6447	53.6734	76.6544	Detected	Detected	Detected	Detected	Detected	Detected	FALSE	XM_003716726	unmapped	TACTGCTTCTTTCATTTTAGCACTCTACACTCACCAATATAAGTCGGCACTATATTTGGA
A_98_P245099	15913.9	9611.44	8466.15	1246.48	5704.14	1267.6	Detected	Detected	Detected	Detected	Detected	Detected	FALSE		unmapped	TCTCGCCGGACAAGTTTAATGCCTTGTTGAAGGAGTGGTTGACGGAGAGGGAATGGATCA
A_98_P235781	1317.32	937.038	993.547	797.986	576.985	601.197	Detected	Detected	Detected	Detected	Detected	Detected	FALSE		unmapped	TCTTTAACTTTGTTTGGGGTTACTAAGCGTAAAGCAAATACTTATGCCGAATCTCAAAAG
A_98_P242794	5891.7	21482.4	11071.5	1706.51	1706.42	142.742	Detected	Detected	Detected	Detected	Detected	Detected	FALSE	XM_003710674	unmapped	TCCCTGCGTCTTCCAGAAACGGCGTCTCGCTCTACATCAGGAAACGCAGTGGTGTCACAA
A_98_P239905	235.769	217.324	302.476	171.286	169.672	182.393	Detected	Detected	Detected	Detected	Detected	Detected	FALSE	XM_003716485	unmapped	TCGATCACGTCGCCAGGAGACAGCTCGGAAATTCGCAGCATCCTTAGCGTCGATTGGGAA
A_98_P197842	39.1046	46.4699	64.4731	38.085	27.9346	26.1414	Not Detected	Detected	Detected	Not Detected	Not Detected	Not Detected	FALSE	XM_003719695	unmapped	AAGGACAAGCCCTATGTCAACATGGGCAAAACATTTGTGTTCATCATAACGAGCAGTGTG
A_98_P191167	10845.4	10594	15458.6	6880.68	6417.91	6883.28	Detected	Detected	Detected	Detected	Detected	Detected	FALSE	XM_367531	unmapped	CTGGGTCCTAGAGATCATCGTCTTCCGTGCAGAAGGCTCAGTAATCAACGGCAATGTTGG
A_98_P127514	2059.25	2674.73	1895.47	2115.68	1328.67	1090.9	Detected	Detected	Detected	Detected	Detected	Detected	FALSE	XM_003712249	unmapped	TGAAAAGCCAGGTAGACATGGACGACCATGTCATTCACTTGCTCTTTAGCGCAAACAGAT
A_98_P239362	3696.58	10143.7	5964.6	3119.04	3237.48	3959.55	Detected	Detected	Detected	Detected	Detected	Detected	FALSE	XM_003712640	unmapped	GTGCCGCACATGGGAACCTACACCGAGGAGACCCAGACAAAGATGGAGGAAGTTGCCATA
A_98_P101593	88030.5	140858	140210	69421.3	67741.2	63394.6	Detected	Detected	Detected	Detected	Detected	Detected	FALSE	XM_003712011	unmapped	TGGCAAAAAATTGTCGACGAGGGTGTGACTCCCGAGCAAGCTCAAGAGAAGTACGTTGCG
A_98_P243142	71269.2	67636.1	77396.8	48799.5	46384.2	50450.1	Detected	Detected	Detected	Detected	Detected	Detected	FALSE	XM_003716606	unmapped	AACTTCTGGGACTCTGCACGTGATGTCAGGCTCGTAGATGGAGGCAAGGTTCTCGAGGCA
A_97_P123050	67.8631	47.5248	56.8969	41.544	33.2914	45.2901	Detected	Detected	Detected	Not Detected	Not Detected	Not Detected	FALSE		chr2:24979184-24979125	TGAGGTGATTGTGTGTTTGTAATGCTGTGCTTTACAGGAATTAATGGAAATGAACTCTTA
A_98_P131887	790.195	3573.03	1209	390.809	153.246	260.776	Detected	Detected	Detected	Detected	Detected	Detected	FALSE	XM_003716726	unmapped	ACGAGTCGCAAAATGTCGACTTTTTTGCTCTCAATTCATACTCTTGGTGTGACGTCGCCA
A_98_P125504	104.174	336.131	235.478	91.5434	117.951	31.9036	Detected	Detected	Detected	Detected	Not Detected	Detected	FALSE	XM_003718113	unmapped	AGGTTCCGTATGCGCAGAACCGCTTCAAGATCAAAAAGGTGGGCACCTGCAACGGCGACC
A_97_P136808	80.2139	70.3476	51.0025	57.8712	29.5345	41.5692	Detected	Detected	Detected	Detected	Not Detected	Not Detected	FALSE	CT851728	chr7:17405307-17405366	GGAGCAGCAGCTAATTTCATACCATTTTCGAGAAGATTTCTGTAAATCAGAGAGCAGCAG
A_98_P189614	10946.3	4754.28	5147.33	3370.35	2340.45	1207.76	Detected	Detected	Detected	Detected	Detected	Detected	FALSE	XM_003716528	unmapped	CTTTTGACATTTATCATCCACGAAGTAGTGTATTTCGGGAGGTCTATTCCATGGATCATC
A_98_P100254	1413.67	1533.83	1329.21	527.439	833.96	621.468	Detected	Detected	Detected	Detected	Detected	Detected	FALSE		unmapped	GACCAAGGGGTTTAATATTTTATCACAAAACCCCAAAGTCTCCCGTGTCTTTGATGCGAT
A_98_P221530	225.491	310.781	305.776	123.211	61.9001	86.92	Detected	Detected	Detected	Detected	Detected	Detected	FALSE	XM_003711805	unmapped	TGTGTCTCGTGGCCAAGGAATGGATGGTTCGCATCATTAAAGCCCAGGTTGGCGCCTACA
A_98_P214591	2606.79	3652.26	3849	1735.46	1462.01	1895.37	Detected	Detected	Detected	Detected	Detected	Detected	FALSE	XM_363211	unmapped	CCCGAATATGGTGAAACCTTTCCGAAACTAATTCGTTGTTTGGCTGTCATGTTTGAAACC
A_98_P243016	3946.82	2920.29	4346.84	2090.42	2079.99	2635.66	Detected	Detected	Detected	Detected	Detected	Detected	FALSE	XM_003717285	unmapped	CAAGACGAGCATCTCTTATGTTATCCGGGCCCGTACTGGTGCCACGGCGGCTCTTTACAA
A_98_P145047	12687.4	13621.2	10101.2	7574.92	7943.74	5132.25	Detected	Detected	Detected	Detected	Detected	Detected	FALSE	XM_003712162	unmapped	TGGTTCGGGAGATGAACCGTCTGGGAATGATCGTGGACCTATCCCATGTCAGCGAGGAGA
A_98_P158010	1365.44	4086.13	3004.91	1420.75	1643.17	1938.02	Detected	Detected	Detected	Detected	Detected	Detected	FALSE	XM_003716042	unmapped	GGTGGCGTCAAGTACCCAGAGCTGATCACCTCTGATGTCTACGACCCCAAGAGTCCGTTA
A_98_P192164	367.052	816.521	248.388	117.932	113.483	66.8178	Detected	Detected	Detected	Detected	Detected	Detected	FALSE	XM_003710020	unmapped	AGGCTGAGTCTACCGCATTTGTGGATTTTCAAATCCGAATGATTCAAAGCAAGCTAGACG
A_98_P118435	51848.2	54200.3	40367.9	29029.2	32199.2	14769	Detected	Detected	Detected	Detected	Detected	Detected	FALSE	XM_003709954	unmapped	ATCGTTCGAGACAATCGTCGAGATGATATATGACAGACTACCTCGTGCCAAGGACGAATA
A_98_P234379	5760.59	18289.7	7296.68	5681.41	3633.28	6046.74	Detected	Detected	Detected	Detected	Detected	Detected	FALSE	XM_003714980	unmapped	ACGAGCTGCCCAGCCTGGTTGCCGGAAGCAACATTGCCGGCTTCGTCAAGGTCGCGCGCG
A_98_P164923	762.194	1518.52	1889.53	260.392	351.173	308.987	Detected	Detected	Detected	Detected	Detected	Detected	FALSE	XM_003721023	unmapped	CAGAGCAGTGACGAGAAAACAGCAAAATCTGTAGACTGTCCTATCGACTCAATTGCTCGT
A_98_P219744	7417.4	12810	11298.2	5319	3670.85	5386.88	Detected	Detected	Detected	Detected	Detected	Detected	FALSE	XM_003717719	unmapped	AGCCACGTTCAGCTCGCTATCACTGCGTTCGTCATTTATGCACCCTACCGAGGCACTGCA
A_98_P161425	1573.35	1458.53	1434.32	670.68	662.6	624.752	Detected	Detected	Detected	Detected	Detected	Detected	FALSE	XM_003717180	unmapped	AAGAAGCATGTGCCAATGGCTGGATCGCAATCTGTAAATGACGATATTCAAAAGGCCGAG
A_98_P206891	1792.1	7342.45	2523.29	902.71	587.17	392.886	Detected	Detected	Detected	Detected	Detected	Detected	FALSE	XM_003718342	unmapped	GTGACTGCTCCAGTTCTAGTTCTAAATCTAAAGCTGCAGAGTATACGAAGCACTTGTCGG
A_98_P186863	77.226	68.3401	78.1573	56.9375	35.4721	74.3749	Detected	Detected	Detected	Not Detected	Detected	Detected	FALSE		unmapped	AAGCTGATGGAAGTAGGAGCTTGGAAGAGACATATGATGATACCAATCGTCGCACCGAAA
A_98_P194276	248.355	775.843	518.743	356.289	271.973	337.029	Detected	Detected	Detected	Detected	Detected	Detected	FALSE	XM_003712505	unmapped	AGCAAAGTTCGCCGAGAAGCTGGATCGCTCGCAGGAGCCGTTTTACCTGCTCTACATGGT
A_98_P114651	2825.11	9101.5	5943.02	3012.47	556.261	800.888	Detected	Detected	Detected	Detected	Detected	Detected	FALSE	XM_003719607	unmapped	CGGCAAGAGACATGCAGTCCTCCGGCAGGTGACAAACACTGCACTGGGCAATCTGATCAT
A_98_P195402	712.649	650.221	671.927	420.418	341.507	242.508	Detected	Detected	Detected	Detected	Detected	Detected	FALSE	XM_003719418	unmapped	CCGTAGAGCCGTTGGAACGAAAATGTCAGGGGCAAAGAATCCTATTCCCTTCTTGCCCAA
A_98_P219776	331.983	405.233	352.982	183.957	174.904	180.408	Detected	Detected	Detected	Detected	Detected	Detected	FALSE	XM_003720591	unmapped	GGAGAGGCACTACTTCCACATGCCGGCGATAAACATGATCGAGGGCGCCACGGACCGCTA
A_98_P246110	540.071	1192.3	1331.01	440.841	323.566	473.618	Detected	Detected	Detected	Detected	Detected	Detected	FALSE	XM_003717518	unmapped	CTGCCTAACAACAGTTCCTGCACCACGTTGTATCTTCCCTGTGCAACGGGATACCTGCAG
A_98_P193090	92.1966	101.272	106.818	85.8684	48.6479	71.2897	Detected	Detected	Detected	Detected	Detected	Detected	FALSE	XM_003712548	unmapped	AGACGGATATTCGGAATCACCGAGCGAATGCAGACAAGCTCGACTGGAAGACCGCAGCTG
A_98_P211002	1707.33	2084.89	2492.52	1359.59	1475.42	1510.84	Detected	Detected	Detected	Detected	Detected	Detected	FALSE		unmapped	AGTCAACAACCCAACAGAGACCTCCTAAAAGAGAAGCAAGAAAATAAAAAAGGGTGCAGT
A_98_P220020	23.5915	95.4569	47.0807	10.468	10.9337	9.61184	Not Detected	Detected	Detected	Not Detected	Not Detected	Not Detected	FALSE		unmapped	ATTGCCGACTTCCGAAAGCTAAACAATTATTAATCGATAACAATCAGTACTGGGGAACTG
A_98_P223410	14302.2	19973.6	19800.6	7895.56	12016.1	6385.52	Detected	Detected	Detected	Detected	Detected	Detected	FALSE	XM_003712195	unmapped	CGAGAACGGGTGGGATCTGGGCATCGTTCTCAGTGGTGGCAACGTTAGTTTGGAGATGCT
A_98_P180535	1603.92	2697.36	1608.57	727.349	492.069	829.247	Detected	Detected	Detected	Detected	Detected	Detected	FALSE	XM_003708770	unmapped	GTTGAGGCCTGGGTTAAGACCTCGTTGGATCACAAGGCGAGCAAAACGACTTCCGGCTGA
A_98_P116790	17841.5	21984	21083.6	17845.9	11776.7	12010.6	Detected	Detected	Detected	Detected	Detected	Detected	FALSE	DC985841	unmapped	GACTGGATTTATCTGGATGACTCTGCAGTACACTCACTACGTCGGCCCTTTCACCCTGCC
A_98_P116099	56.5664	100.15	110.585	59.2748	61.0112	52.5172	Detected	Detected	Detected	Not Detected	Detected	Detected	FALSE	XM_003714343	unmapped	AGCAAATGACTCTCGCCGAAAAGGTCAACATCACGTCCGGAAGCGGTATCTTCATGGGCC
A_98_P145404	2254.65	1532.97	3290.64	339.629	629.579	316.408	Detected	Detected	Detected	Detected	Detected	Detected	FALSE	XM_003717428	unmapped	GCGGGTTATATTGCCGTGTTCTTACTACAAGCTTGCTCAGAATCAAGGCTTAGCGATTCT
A_98_P117707	587.14	1504.17	665.101	634.515	579.831	523.634	Detected	Detected	Detected	Detected	Detected	Detected	FALSE	XM_003716783	unmapped	CACTCAGGAGAGCCTGGACGCTTCTCTCAAGCGACTGCAGCTTGACTATGTCGACCTGTT
A_98_P160487	126.013	208.822	270.74	160.202	86.4748	149.996	Detected	Detected	Detected	Detected	Detected	Detected	FALSE	XM_003718517	unmapped	AGCAGACCAGTCGTCTTCTAGGTATACTAGCAGTCGACCATCGGTAGAGACGGACGGGCT
A_98_P179599	1793.59	3704.43	2358.44	1447.43	2020.29	1916.87	Detected	Detected	Detected	Detected	Detected	Detected	FALSE	XM_003716834	unmapped	TGGTGTCTCAAGAATGAGAACGTATCCTCGGTCATTCTGGGTGCATCCAAGCCGGAGCAG
A_98_P129618	483.106	640.919	623.387	383.424	434.694	212.32	Detected	Detected	Detected	Detected	Detected	Detected	FALSE	XM_361865	unmapped	TCGCAGTGGCTAGCTTATGTCTGTTCATCAGGGCCTATCTTGCCATACTGGCCAGGCGAG
A_98_P158389	37.4466	68.3763	120.346	10.0771	10.2163	15.5179	Not Detected	Detected	Detected	Not Detected	Not Detected	Not Detected	FALSE	XM_003718920	unmapped	CCGAAGCCTGCTGTAGCTACGGCGTTTGCAAAAACACAGTCGTGGTCCGGATGAGCTAGA
A_98_P247247	708.811	1722.97	1659.62	711.426	588.494	842.632	Detected	Detected	Detected	Detected	Detected	Detected	FALSE	XM_003718689	unmapped	CTTGGACCTGGAACCTGATCAACGTTGTCGTCTCTCTGGCAGGCTATTACTGCGCCTCGT
A_98_P244813	1907.49	797.744	3314.96	313.711	638.855	390.697	Detected	Detected	Detected	Detected	Detected	Detected	FALSE	XM_003720189	unmapped	GCGGCAAGAAGGCGTTTTGCCCGTTCGGCTGGGAGTGCTGCAACGAAAGCTGCGGGACCT
A_98_P120230	7492.25	10510.3	10257.6	4134.13	3893.91	4450.87	Detected	Detected	Detected	Detected	Detected	Detected	FALSE	XM_003721320	unmapped	TTTTGAGGACCCTACGATTGGCTACACCGACTTTGCTACTTATGATGAGCAGCAGAAGAA
A_98_P166979	1216.98	1749.41	1838.42	692.309	790.707	802.631	Detected	Detected	Detected	Detected	Detected	Detected	FALSE	XM_003716940	unmapped	AACAGCCTCGAAGCTTGAGGAGGTCATAGCGGATATCAATCAGAAGTACCCTGGCGTCAA
A_98_P241943	334.602	544.455	339.11	215.081	225.348	191.994	Detected	Detected	Detected	Detected	Detected	Detected	FALSE	XM_003720288	unmapped	TGTCGTCGGATGGTCGATTGGGAACGGATGGCTCACACTGCTGTGTCCCGTCATGTTCAA
A_98_P153383	74409.2	105535	106423	58332.5	57415.9	66245.5	Detected	Detected	Detected	Detected	Detected	Detected	FALSE	XM_003715782	unmapped	GCTCCGTTTTCATCATCGACCCCGCAAAGAAGATCAGGACCATTCTGTCGTACCCGGCCT
A_98_P242508	1517.91	4651.86	1500.79	1319.68	612.509	936.896	Detected	Detected	Detected	Detected	Detected	Detected	FALSE	XM_003711863	unmapped	GTTGAACGCTGAGCATTTGGCAAACTTTTACCGACTCTCAAAGTCAAAGACGCTTCGCAA
A_98_P199906	2458.62	1943.39	2199.98	1572.27	1433.46	1279.36	Detected	Detected	Detected	Detected	Detected	Detected	FALSE	XM_003718318	unmapped	TCGGCATCGTCCCGTACACATTTCTGGTCATGTCGAGAACCAACAACAAGCTGCGTCGCC
A_98_P224121	27185	33931.5	27374.9	11317.8	14781.4	12904.5	Detected	Detected	Detected	Detected	Detected	Detected	FALSE	XM_003712795	unmapped	AAACAAGCACTACTTTGAAGTTGACCTCAGTTGGCACAAGGGTCTGGCAAACACAGGAAA
A_98_P113177	15676.1	13901.2	15687.2	7610.43	7699.76	5141.81	Detected	Detected	Detected	Detected	Detected	Detected	FALSE	DC982313	unmapped	ACATGTGCCCGTCCAACGACGAGTCAATCCACTGCTTTGACAAGCAGAACCAGAAGTGCT
A_98_P197625	3399.12	1222.21	2680.26	870.8	521.995	583.125	Detected	Detected	Detected	Detected	Detected	Detected	FALSE	XM_003709421	unmapped	ATTCGTCACCGTCATGAGCGTTCTGCGACTCCAGTCTCTCGTTTCGTTCGCAAACTCCGA
A_98_P129400	23300.2	12376	59220	4897.24	8600.93	7098.56	Detected	Detected	Detected	Detected	Detected	Detected	FALSE	XM_001411315	unmapped	CCGCGACTGGGACGCCGTCAAGGACAGCATGCCTTTCCACCAGGACGACTCTGGTATCTA
A_98_P110680	3493.73	3056.8	6678.37	951.813	1356.71	1448.92	Detected	Detected	Detected	Detected	Detected	Detected	FALSE	XM_003718319	unmapped	GTTGTCTTCCTCGAGGCGTTTAACATCTCCAAGGGAGCAACAATATTCCTTTGCCCCGAC
A_98_P201193	79.1259	89.5376	114.821	47.8282	30.4648	54.7311	Detected	Detected	Detected	Not Detected	Not Detected	Not Detected	FALSE		unmapped	AGAATGGTGAAACTGAGGATGATCAAGACGAGTATAATGAGCACCACTATGCTTACGAGG
A_98_P117438	40322.6	87397.5	82377.8	18642.4	14178.7	7577.12	Detected	Detected	Detected	Detected	Detected	Detected	FALSE	XM_003720924	unmapped	CCAGGACTCACTTGCCAAGCACATGGTACTCTCGGAGAATGGGCGAGAGGAACAGGTCAT
A_98_P246575	5529.93	7762.02	9578.39	4189.09	3485.21	4749.9	Detected	Detected	Detected	Detected	Detected	Detected	FALSE	XM_003716198	unmapped	CACACTCGTAAACTGTCATTCGAGAAGCGGAAAGAGCTCCATGCTCAAAGGGAAGCGTGG
A_98_P204918	160.029	234.684	179.854	94.2238	115.208	82.341	Detected	Detected	Detected	Detected	Detected	Detected	FALSE	XM_003713355	unmapped	TGTCAAGCGATGGTCTCCAATGGGCAGAGGAGATCACCATGTCGGATACTGCCTTCCGCT
A_98_P120999	2906.37	4352.3	3209.7	2802.63	2116.34	2099.29	Detected	Detected	Detected	Detected	Detected	Detected	FALSE	XM_003713418	unmapped	ATGGATTTGGTAAATCACCTGGAGGGACGTCTGCTGTTTGCAGTACCAAAGAAGGGCCGC
A_98_P201552	165.252	158.167	184.303	79.3671	75.6237	85.0227	Detected	Detected	Detected	Detected	Detected	Detected	FALSE	XM_003710559	unmapped	CGGAGTGCTGTGGTTCTAGCTATTCTGGCAGCTTCCGTCTGCTACATCTTGCACCACCAA
A_98_P132691	233.499	1593.94	1669.21	219.448	159.985	232.675	Detected	Detected	Detected	Detected	Detected	Detected	FALSE	XM_003711742	unmapped	CAGCTGCAGCGGATAGACGAGTACTTTGCTCCTTTTGAGACCCGTGCAAAGACTAGCATC
A_98_P227283	3729.97	4849.29	4142.73	2766.39	2407.1	3141.1	Detected	Detected	Detected	Detected	Detected	Detected	FALSE	XM_003714031	unmapped	CTACGCATATTGTCCAGACTGAGGCCGTCCACTTTACTGGCATCTTTTATCCTTTCCACC
A_98_P174146	410.853	460.472	497.124	268.74	286.945	400.727	Detected	Detected	Detected	Detected	Detected	Detected	FALSE		unmapped	GAGACGTAAATGACCTCGACTTGTTTAACGACTTCTTTGTCTGGGTTAGCTGTTTTAGTA
A_98_P232684	5560.65	14380.1	7946.25	5948.76	5922.29	5720.77	Detected	Detected	Detected	Detected	Detected	Detected	FALSE	XM_003714921	unmapped	GATGGTGCTCATCGTCTTTCTGGGTTTTGTATGGTGGCGATTCGACCAAGATATTATACG
A_98_P166480	3071.86	7448.27	4772.04	3035.03	2804.8	2527.89	Detected	Detected	Detected	Detected	Detected	Detected	FALSE	XM_003710252	unmapped	AGCAACGCGAGGGTGCTGTCGTTGTCAGTCGGCCTGGTAGCGGAAGTGCCGTCTTTGTCA
A_98_P137252	324.976	412.815	446.099	311.482	158.859	154.391	Detected	Detected	Detected	Detected	Detected	Detected	FALSE	XM_003715018	unmapped	CAGCAGCAGATCCAGTATAGTTACTGGTGACAGTGATGTTGCTCCCCAACAAGGGCCGTC
A_98_P108347	1820.17	3316.7	2458.45	2019.25	1637.4	1589.3	Detected	Detected	Detected	Detected	Detected	Detected	FALSE	XM_003720611	unmapped	GTGGAGCCATATGTTTGCAATGATATCGACATCATATCTACAAGCTCCATACACCAGGGT
A_97_P129092	61.8833	51.2378	42.3722	33.7364	21.2258	37.8821	Not Detected	Detected	Detected	Not Detected	Not Detected	Not Detected	FALSE	CT845940	chr4:19284511-19284452	AGGGTGTGTAGTAATTCTCTTTTGTTCATCTGATTAGTACTAGTACTACTAATTTGGTGC
A_98_P213500	46.3062	160.97	178.672	42.775	13.8979	31.5401	Detected	Detected	Detected	Not Detected	Not Detected	Not Detected	FALSE		unmapped	TCCTGGGAAAATTTGCAGGCACAGATCCCTCAGGTTCAGGTAGGTTGCTATAGCCCAAAG
A_98_P244642	17730.7	36764.1	6312.52	6291.32	2630.17	4915.52	Detected	Detected	Detected	Detected	Detected	Detected	FALSE		unmapped	TGATATGTGACAAACTGGAATCGTCAATAGATAAGGAGAAAATGTGTTTAGAGGGTGTCA
A_98_P136520	2872.65	6723.2	3845.74	972.691	1932.31	1014.91	Detected	Detected	Detected	Detected	Detected	Detected	FALSE	XM_003708806	unmapped	AGCTGATCGCCTACAACCTGAGGAGGTTTAGGGCCGGCCAGGACCTGAGGAATATCCTAT
A_98_P138671	9694.66	12563.5	13159.5	5250.27	6372.3	5814.89	Detected	Detected	Detected	Detected	Detected	Detected	FALSE	XM_003713650	unmapped	AGAAGTCTGGCCAAGCCACGAAGTCAGTCTGCCCGAACTGCGGAGCCGAATTTACTCGAA
A_98_P171021	37858.6	45960.5	51472.4	20312.9	26189.4	33554	Detected	Detected	Detected	Detected	Detected	Detected	FALSE	XM_003717274	unmapped	TGAGGAAGAGGTCAAGGAGTACCCAGTGCACGAGATCGCCAAAGAGCAGATCAACGACAC
A_98_P203327	3247.57	6555.1	5370.76	2456.3	2026.07	1567.41	Detected	Detected	Detected	Detected	Detected	Detected	FALSE	XM_003715758	unmapped	GCAGATGTTGCGGTTCTCGAAGATGGCGAGACCATGATGCTTTCAGCCGACTGGACCATA
A_98_P122554	64516	65645.9	55577.6	20154.2	27958	33550.2	Detected	Detected	Detected	Detected	Detected	Detected	FALSE	XM_003721086	unmapped	AAGAGCGAGTTTGCCAGCGAGGAAGACATGAAGTACTATGACACGGAGTGCCAGGCCCAC
A_98_P179954	2308.51	5279.9	5538.87	3200.92	2416.31	2479.3	Detected	Detected	Detected	Detected	Detected	Detected	FALSE	XM_003715449	unmapped	GGAGTGCACACACCAATCAGGTTACTTCCTTTGCGTCATTGTCAGGCAGAACCTACAGTG
A_98_P185039	168.079	365.358	224.342	145.074	178.019	144.426	Detected	Detected	Detected	Detected	Detected	Detected	FALSE	XM_003710423	unmapped	ATGAAACATGCGCCCATGAAAAACACTTTGGAAAAGGACTTTATCGACAGATGCCTTTAT
A_98_P169477	842.043	1020.99	668.72	383.463	459.849	240.641	Detected	Detected	Detected	Detected	Detected	Detected	FALSE	XM_003711425	unmapped	AACCTATGGAAGAGCCAGATCTTGGCTTATTGGCGCATTGGGGACACCCCTGGGAGGATC
A_98_P222496	584.147	589.265	696.575	449.033	348.103	446.685	Detected	Detected	Detected	Detected	Detected	Detected	FALSE		unmapped	AAACCAGCTTGGTTATTCTCAAGGTGACTCCCATTGCAAAGAGGGAAATCCTCAACGACA
A_98_P191511	914.878	2037.03	1578.06	713.954	912.077	783.262	Detected	Detected	Detected	Detected	Detected	Detected	FALSE	XM_003719581	unmapped	CCGACTTGAAGCAGCTGTTGTGCAATTTGCGCAACACAAAGGTGCACACCTCGGGAACGC
A_98_P198007	7890.52	8855.52	13675	3481.55	4646.76	4498.61	Detected	Detected	Detected	Detected	Detected	Detected	FALSE	XM_003715466	unmapped	ACTGGTTCCCGGTAATCGTTCTCTGTGAGATGTTGAAAAAAGCACACCACCTTCTTTACG
A_98_P145590	1530.86	4345.26	2448.06	1521.02	1556.55	1755.48	Detected	Detected	Detected	Detected	Detected	Detected	FALSE	XM_003718343	unmapped	TTCGGGAGCCTGGGTTTGGTGACCAGAACATCCAAGAGTCGGGGATCGAATGCTTGACTG
A_98_P167562	11188.1	19617.1	40111.9	7609.26	9415.03	9627.71	Detected	Detected	Detected	Detected	Detected	Detected	FALSE	XM_003712251	unmapped	CGGCAGGTCATGGAGATCCAGATGGCTTTCGAGGATGACTTGGCGTTGAATGGGGAGGAT
A_98_P245075	557.843	1451.09	817.925	485.428	529.625	681.945	Detected	Detected	Detected	Detected	Detected	Detected	FALSE	XM_003717459	unmapped	AGCAGCACCCGATCCTAGCCGACATTGCCTGCTTCCGGACGGCCCACATTAACCACCTGA
A_98_P214339	2867.91	1561.18	1372.77	866.42	774.116	699.426	Detected	Detected	Detected	Detected	Detected	Detected	FALSE		unmapped	AAGCTCGTCCCCTTGGACGAAACAAGCAATAAAAGGATGATAACCTAACCATAGACAGGG
A_98_P116180	812.998	783.616	726.624	382.052	585.474	518.453	Detected	Detected	Detected	Detected	Detected	Detected	FALSE	XM_003713649	unmapped	TTCGCTGCTCTAGGCTTTGGACTGCGGAGAATGTTCTCACTTCTCCGGTTGTAGTAGAAT
A_98_P128055	36018.1	37338.7	36629.3	13348.4	23837.2	14421.4	Detected	Detected	Detected	Detected	Detected	Detected	FALSE	XM_003717457	unmapped	AAAGGCCAAACCGCGACAAATTTGAATCCGGTGAAAGGATTTCAAGTCTGGAAGGAGGGA
A_98_P206983	6598.47	8721.65	6185.04	4646.56	3692.57	4489.9	Detected	Detected	Detected	Detected	Detected	Detected	FALSE	XM_003719023	unmapped	CCATCGTCACTAGATGGGATCCAGATCCAGTACCTGTCCGAGTCCGAGTTGAAAAAGAAC
A_98_P109815	2851.49	5511.6	5869.69	2729.21	2176.06	2532.27	Detected	Detected	Detected	Detected	Detected	Detected	FALSE	XM_003721169	unmapped	GATGGGGTACCCCCACAAATCACATGAGATGGGATCCGCCTACCAACCACATGAGATGGG
A_98_P187905	15887.5	27494	30400.2	16395.1	12942.5	15576.2	Detected	Detected	Detected	Detected	Detected	Detected	FALSE	XM_003714571	unmapped	TTCAAGAGTATCAAGAAGTTCAGGTACTTCAACACCAACAACATCTGGATGAACGTGCAG
A_98_P147180	1221.47	1552.7	1373.53	1092.21	842.072	927.144	Detected	Detected	Detected	Detected	Detected	Detected	FALSE	XM_003719960	unmapped	TCGCTGGAGGGGAGATATACCAGATCAGACATGGTGAGGTCAGAAGTTGCGAGGCCAGAT
A_98_P165615	4014.78	3913.2	4793.27	1746.85	1427.79	3376.72	Detected	Detected	Detected	Detected	Detected	Detected	FALSE	XM_003715267	unmapped	GAAGTGCTGCAACCCCCATACCCAACGTCGTATGCATGAACAAGACTGTAAGGCACCCCT
A_98_P175014	1024.72	1590.97	1465.67	355.07	303.514	195.127	Detected	Detected	Detected	Detected	Detected	Detected	FALSE	XM_003718144	unmapped	ACCGAGGATATTTCCGAGTCGGAATATCAGGATGCTGAGTATACTACCCCCCTTGGCTTT
A_98_P169780	23035	40989.2	34968	10038.2	11267.9	2074.81	Detected	Detected	Detected	Detected	Detected	Detected	FALSE	XM_003711743	unmapped	GGGAACGATGACATGGGTTGTTACTGTGGCATTTGGTGTTGGGCTGTTGGTGGGTTTATA
A_98_P168790	307.847	895.437	557.523	267.219	285.253	269.215	Detected	Detected	Detected	Detected	Detected	Detected	FALSE	XM_003716023	unmapped	TTGCTCGGGGCCAAGATACTCGAGACTTGGTTCGATGGACGCAAGGTGTTTGAGGCGTGA
A_98_P251372	170.758	374.511	220.344	130.753	122.125	139.472	Detected	Detected	Detected	Detected	Detected	Detected	FALSE	XM_003715740	unmapped	GGATAGGTATGATTGCCAAAGCGATTTCCTCTATTGAGAAGCTGGATACGACCGACCATA
A_98_P157257	34291.8	29432.9	32218.2	18272.1	16088.2	21006	Detected	Detected	Detected	Detected	Detected	Detected	FALSE	XM_003716606	unmapped	CATACAATAGCGGTTACGGAAACCAACAGGGTGGTGCGAACTCTTCGTACTACAACAGCG
A_98_P167984	11621	16246	18379.2	9382.09	8327.87	7066.52	Detected	Detected	Detected	Detected	Detected	Detected	FALSE	XM_003713619	unmapped	TGCTTCTCAACCTGTCAAGTCACGATGGTCTTTACGAGAACTACCAACAAAAGGTCGACA
A_98_P234197	692.856	820.509	875.925	340.383	459.754	430.007	Detected	Detected	Detected	Detected	Detected	Detected	FALSE	XM_003721332	unmapped	GCGTCACAGCCGGCTACCGGCTCTCGGAGCAGCCGAGCAGCAACAAGCCGGTGCTGGTGC
A_98_P210017	2104.2	4621.09	3956.35	2676.53	1682.83	2230.04	Detected	Detected	Detected	Detected	Detected	Detected	FALSE	XM_003716131	unmapped	GGGTATCACCTTGGAGTCTCAGCCGGATCTGAGTACTGAACAGCATCTATTTGAGCTTCG
A_98_P195325	53.1143	61.3398	70.7041	52.9669	29.965	19.9322	Detected	Detected	Detected	Not Detected	Not Detected	Not Detected	FALSE	XM_003712728	unmapped	GTTCCCCGGGCAGTTCACAAAAATGAAACTTCGTTTCGCTTTCTGCTCCTACATCATGTT
A_98_P186054	5242.43	8545.25	7151.78	6303.44	2755.15	3716.13	Detected	Detected	Detected	Detected	Detected	Detected	FALSE	XM_003718370	unmapped	AAATGGGCTGAAAACTATGGAGGGTCTGCCAAACAAGAAAAGAAAAAGGACGACAAGTCC
A_98_P108579	1799.86	2535.15	1361.34	1223.31	1431.76	1285.82	Detected	Detected	Detected	Detected	Detected	Detected	FALSE	XM_003719451	unmapped	AAGGATGACAAGTCACCCGTCACAATTGGCGACTTCGGAGCCCAGGCGCTCATAATTGCC
A_98_P101440	588.951	570.292	562.789	269.698	240.559	304.282	Detected	Detected	Detected	Detected	Detected	Detected	FALSE		unmapped	CGACACTTTGGAGCGCCGACATCGGGACCAATGGAGAGCGCGATCGCCTTTCGGACGATT
A_98_P150240	7236.03	14205.8	9741.69	4339.46	3389.91	3733.54	Detected	Detected	Detected	Detected	Detected	Detected	FALSE	XM_003714563	unmapped	AGACAGGCGAATTTTCCATGAACGTCTTTGTGGATCCGAACATCGGGATGAAATGGAGTA
A_98_P165391	1117.26	1903.55	1294.7	452.441	776.21	603.411	Detected	Detected	Detected	Detected	Detected	Detected	FALSE	XM_003711174	unmapped	TCCCGTTCCTCATCGAGATGTTCTACTGGATCCTCACCTACTTCTTCTACCGCATGACGG
A_98_P202160	3120.98	2871.97	2070.48	1779.82	1430.55	1148.98	Detected	Detected	Detected	Detected	Detected	Detected	FALSE		unmapped	AGTGATGATGCCCATCAAGGCAAGGAAGCAACAAAAACAATGGTCGATCCCCAGAGGAGG
A_98_P103044	3124.93	5454.93	12824.6	436.804	1008.62	960.862	Detected	Detected	Detected	Detected	Detected	Detected	FALSE	XM_003710210	unmapped	GGATTCTAGAAAGGTTCCCAAGTCTGCTGGTCCCATTTGAGACCTTTCTATTTATGCTTC
A_98_P157386	204.592	331.535	170.61	178.244	183.808	124.135	Detected	Detected	Detected	Detected	Detected	Detected	FALSE		unmapped	ACACGGCGACAATAATAGTACTATTAGACAAGCAAAGCACATGATCCAAGCGATCGGGTC
A_98_P218616	210.894	197.481	193.225	167.459	150.693	112.818	Detected	Detected	Detected	Detected	Detected	Detected	FALSE		unmapped	AAAGGCGAGGTCTGAATAGGAATGTGGTAGTAGAGCATATAATCCAGCATATCAAGGGTC
A_98_P221869	509.274	337.069	576.924	186.205	235.368	143.915	Detected	Detected	Detected	Detected	Detected	Detected	FALSE		unmapped	TCTCTGCGACGATCTGGATCGACCCTCTTACTGCAGGTTTAAACGCACGAAACCAAGGGC
A_98_P225442	23805.5	22606.8	23553.2	23088.2	12905.7	13384.1	Detected	Detected	Detected	Detected	Detected	Detected	FALSE	XM_003717065	unmapped	ACATACACTGACGCCGAAGGCAAGACCAAGAGGTCGTTGAGCATTGTTCAGCGCACCATT
A_98_P203751	4732.97	9207.74	6624.15	3211.33	3838.83	3206.53	Detected	Detected	Detected	Detected	Detected	Detected	FALSE	XM_003716037	unmapped	TGATGCTCCAGCACAAGTTCGAGATCGAGAACAAGGACGGCTCAAGGGAGACGCGCACAT
A_98_P165650	4252.92	6690.78	7996.15	4117.84	3027.27	4200.35	Detected	Detected	Detected	Detected	Detected	Detected	FALSE	XM_003710647	unmapped	ACTGCTACACGACATCTAGAGACGACCAGGACGTTTATGAGCAGAGACGGCTGATCTGCC
A_98_P116674	1449.61	3952.71	1827.51	1030.84	754.27	886.787	Detected	Detected	Detected	Detected	Detected	Detected	FALSE	XM_003708905	unmapped	GGTGCGGATGTGCAGATCCTCAGGGGTAAATTCCAAGAGCTTCAATCCACGCTTTCGCCA
A_98_P164650	2434.71	3137.12	2618.55	565.55	1068.1	87.0765	Detected	Detected	Detected	Detected	Detected	Detected	FALSE	XM_003716531	unmapped	CTACAAGAACTGCCTCCAGTGCTCCGGTCCGGACAACCACAACATCTGGACCTTTTACGG
A_98_P169938	2482.62	3043.89	3562.51	1846.97	1605.02	2556.08	Detected	Detected	Detected	Detected	Detected	Detected	FALSE	XM_364980	unmapped	TGGCGACCTTCACGGAGGATCGCTGCCAGATCCTCGAGGCTGAGATCGAAAACATTCGTT
A_98_P185885	13389.3	23618.2	21241.6	8271.45	11329.8	15095.8	Detected	Detected	Detected	Detected	Detected	Detected	FALSE	XM_003718101	unmapped	CAAGCCGAACAAGACGATGTTTTCCGAGGAGTGCCCATCAAAAAGGGCACCATTGTCCTG
A_98_P138606	6262.62	9406.04	12118.8	4874.14	3933.12	6105.43	Detected	Detected	Detected	Detected	Detected	Detected	FALSE	XM_003717718	unmapped	GCCCCTCACCAACGTTGAGCTTGTTAAAATTGCAAACGTCATTGCTAGTGAACAAGAGCT
A_98_P179149	3180.14	3417.61	3311.32	4063.62	1394.77	1767.78	Detected	Detected	Detected	Detected	Detected	Detected	FALSE	XM_003709542	unmapped	AGCAGCAGCGGAAGCAAAAGTCGAGCGACCAGAAGAAGCAGCTCGAGAAGCGCAAGAAGA
A_98_P129391	18428.1	31364.4	24605.3	6384.48	7875.81	7195.9	Detected	Detected	Detected	Detected	Detected	Detected	FALSE	XM_003715296	unmapped	TTACACCAACGAGTCAACCAGTCGATACTTCCAAGACAAACGTACAAGTCGAAATTGTGG
A_98_P110177	149201	152241	148445	100328	108469	98920.3	Detected	Detected	Detected	Detected	Detected	Detected	FALSE	AI068661	unmapped	GTCTATCGCTTCTGAAATTTCACTCTTCCCCACCATTCAACAACACTCATCTTCTGTCAG
A_98_P228308	994.514	2433.66	1746.51	1421.8	897.787	971.575	Detected	Detected	Detected	Detected	Detected	Detected	FALSE	XM_003719568	unmapped	GACAAGCAAAACATCGAACCCCGCTACGAATTTGGATTTGGTCTGTCGTACACGACATTT
A_98_P150903	4871.05	11364.6	9581.83	7777.38	3538.8	4939.83	Detected	Detected	Detected	Detected	Detected	Detected	FALSE	XM_003715562	unmapped	AGAACAACGCGGATGCATTGAAGAAAGGAAACGTTATGGAACTCTTCAACAAGGCCAAGT
A_98_P238909	7427.87	6834.05	7635.72	6921.48	3834.26	5221.02	Detected	Detected	Detected	Detected	Detected	Detected	FALSE		unmapped	CGAATCGGTCAAAGTTGGGGGGTTTTTTATGCGCTCAGACGACAACACAAAGACGGTCTA
A_98_P150738	307.326	255.045	192.14	127.069	113.782	93.0545	Detected	Detected	Detected	Detected	Detected	Detected	FALSE	XM_364380	unmapped	CAAGAGATTGTTTATATCTATTTATCTACAAGCTTCTCCAGTCGTTTCATTATCACCGCG
A_98_P224367	93.4186	218.272	135.526	111.403	36.5925	55.5883	Detected	Detected	Detected	Not Detected	Detected	Not Detected	FALSE	XM_003708673	unmapped	CGGGTTTGTCGATGACAAGCTCCTCAACCCAAATATGGTACCAGGCCTTATCGAGTCCGG
A_98_P130024	2018.64	1938.68	1947.88	1834.2	844.158	1131.8	Detected	Detected	Detected	Detected	Detected	Detected	FALSE	XM_003713583	unmapped	ATTCTAGATACCGACATCTTTGGCCCATCGATACCCACCTTGTTCAACCTGTCCGAAGAG
A_98_P215819	11127.5	17163.4	16949.3	9066.15	7818.44	9899.96	Detected	Detected	Detected	Detected	Detected	Detected	FALSE		unmapped	GATGCGAGCTAGTCATCCGAGAACACATCACAAGTCACAACGACTCACAAGCACTATGGT
A_98_P147921	2526.96	4263.04	3993.47	818.098	1020.34	1080.51	Detected	Detected	Detected	Detected	Detected	Detected	FALSE	XM_003713169	unmapped	GTGCGGCTCGAGAACTTTAGCTATACGCCGTTTGGACTATATTGCGAGACCAACGAAACC
A_98_P129154	5788.91	8553.36	14844.6	3671.69	3404.33	3278.49	Detected	Detected	Detected	Detected	Detected	Detected	FALSE	XM_003712074	unmapped	CCTCGTTTGATCAGTGACGTTATCAAAAAGACCACTATTACCAAGCCTCCAATGTTTCGA
A_98_P202013	786.979	1006.98	1579.65	288.952	119.861	154.67	Detected	Detected	Detected	Detected	Detected	Detected	FALSE	XM_003708670	unmapped	GATCGAGAAAGAGGTATCTTGAGGAAGATGAAGGTGACAACGACTCGGAGTCAATAAAGC
A_98_P235623	484.432	734.135	292.808	368.538	211.888	295.763	Detected	Detected	Detected	Detected	Detected	Detected	FALSE	XM_003709893	unmapped	CTTGCCGACAAGTACAACTTCCCCCTCGTGGTAGACGACACAGTCGGCTCCTTTGCCAAT
A_98_P173642	8335.59	11699.6	10671.2	6790.36	5168.21	2829.1	Detected	Detected	Detected	Detected	Detected	Detected	FALSE	XM_003721441	unmapped	TCAGAACGTGACAGTGGGTGTTTCGCTGTGAAATACCATGGAGGATTATTGCTGCAGCGT
A_98_P118140	17836.6	10815.2	38667.2	5310.51	8203.14	6857.21	Detected	Detected	Detected	Detected	Detected	Detected	FALSE	XM_003718759	unmapped	TCACACTCGACATATAACAACTTCCCCAGTATTGTTTTCTTTTTGCCTTTAATGGTCCCA
A_98_P125695	105.342	125.992	98.877	52.6333	69.922	96.4911	Detected	Detected	Detected	Not Detected	Detected	Detected	FALSE	XM_003709106	unmapped	AACGGGTGGAAATGCACGCATGGCAGATCCTCGACAACATCATCACCAAGCACCATGAAC
A_98_P130090	355.813	674.138	486.173	394.395	320.093	308.782	Detected	Detected	Detected	Detected	Detected	Detected	FALSE	XM_003712950	unmapped	GCCGGTTCAAAAGGTGACCGAGGTGATTGCGTCTAAACTTGGGCAGAAACCAAAGCTGTA
A_98_P126840	21.3836	34.9409	46.3645	26.1641	10.3186	17.5472	Not Detected	Detected	Detected	Not Detected	Not Detected	Not Detected	FALSE		unmapped	AGCGAAGCAAATGGGTGTTCCGGACTCCTTCAGCCGGCTTCCGGCAAGAACAGGTCTGGG
A_98_P211568	9386.57	8785.25	7515.57	6108.27	5084.78	5881.31	Detected	Detected	Detected	Detected	Detected	Detected	FALSE	XM_003721080	unmapped	TTCTTCTTCGGAAGCGACTCGGCCCCCCACCTCCTGCCGACCAAGTCCAACAAGCCGGCG
A_97_P147860	149.873	50.9719	63.6475	16.6746	6.78861	26.814	Not Detected	Detected	Detected	Detected	Not Detected	Not Detected	FALSE	CT852127	chr10:283830-283771	TAGCTAGCTAGCTAGCTCACACACATATATATACTGTACTCTGTACGTGATCCATGTATT
A_98_P143220	299.813	418.947	406.652	200.389	288.624	218.386	Detected	Detected	Detected	Detected	Detected	Detected	FALSE	XM_003717260	unmapped	GAGGAGCCGTGCTTTTAAAACGGGCATGCAGGGGCTTTTTAGTCTGGCTAGCTGCCATGC
A_98_P109555	2292.08	2578.15	2623.64	847.426	1217.72	903.504	Detected	Detected	Detected	Detected	Detected	Detected	FALSE	XM_003720522	unmapped	CTCGTGGCGCTCTCGTCGACGCCCGCATTGTTTGTGCTCTCGCTCGTCGTCTTCTCCGTC
A_98_P194243	1514.4	1958.57	1259.67	819.651	851.206	991.261	Detected	Detected	Detected	Detected	Detected	Detected	FALSE		unmapped	TTCGAATTTCGAAAGAGGCAAAAATATTCCCCTTGGTAATGAATGGGCTCAACGTCCTCG
A_98_P150070	34.914	36.9743	58.2966	30.4788	24.2242	14.9759	Not Detected	Detected	Detected	Not Detected	Not Detected	Not Detected	FALSE	XM_003713821	unmapped	CACCCTGGCCCTGATCAGACAGAACATGCACCATACCTTCAGAAGTTAGTGCCTGTTTAG
A_98_P100900	281.096	541.474	519.414	407.269	230.013	258.18	Detected	Detected	Detected	Detected	Detected	Detected	FALSE	DC959105	unmapped	TTTTGAGTCCTAGCTATGCTCGTCTCGCGTCTACTCAAGTACCCAAGCTCAAAGACCCAT
A_98_P222757	2506.31	5839.39	6187.87	302.726	370.621	65.2646	Detected	Detected	Detected	Detected	Detected	Detected	FALSE	XM_003713021	unmapped	ATTCAGGATTTCACCAACGCCACCAATGTCGTCAGCTACTGGGGCTACGCAGACCGCATC
A_98_P230833	11.4683	13.0936	9.34691	63.4012	39.4828	37.0763	Detected	Not Detected	Not Detected	Not Detected	Not Detected	Detected	FALSE	XM_003719811	unmapped	AGTACGGTCTGTTCAGCTTCACCCGGGTGTTCAACGCCGGTCATGAGGTCCCTCTTTACA
A_98_P236741	817.781	477.842	458.584	5253.76	8281.35	1791.34	Detected	Detected	Detected	Detected	Detected	Detected	FALSE		unmapped	TTTGCCTCCTTTGAGAGGCCCCAGGAGCTCGCTGCTGACTTGTACGAGATGTTTGGCCAA
A_98_P150629	1117.53	1371.67	1661.64	5184.03	3872.26	6233.07	Detected	Detected	Detected	Detected	Detected	Detected	FALSE	XM_003710677	unmapped	CATGGCAGTCTCGCTTGATCATGTCCACGTCTGGTCTCAGCATCGCCATGTCGGAAGAGT
A_98_P229844	53.626	127.766	115.017	1033.32	732.108	1007.77	Detected	Detected	Detected	Not Detected	Detected	Detected	FALSE		unmapped	ACCAAGCGACCATCAGACGAGATGACGGTTTATCTTGGGCCGTGGGAAATAGAGAGTGCC
A_98_P158028	197.954	189.387	197.292	1972.04	770.158	1293.06	Detected	Detected	Detected	Detected	Detected	Detected	FALSE	XM_003714942	unmapped	ATTTGGAAAATTATTAACAACAAGTCCCAAATGTCCATGAAGAAGTACAGGCTAATACGC
A_98_P147024	1081.36	310.07	818.066	9337.92	12749.5	16296.9	Detected	Detected	Detected	Detected	Detected	Detected	FALSE	XM_003719182	unmapped	GAGGTCATGCGCTTATGCATCCCCAGTCTGACTCGACGACAGCCGAATCTGGTTCGACAA
A_98_P243657	86.8201	96.4254	82.3314	582.189	1699.61	1962.81	Detected	Detected	Detected	Detected	Detected	Detected	FALSE	XM_003710301	unmapped	GCCACCTTCTTCTCTGGTCTGATGGAGATGTCGAGTGTGACCACGCCTAACATCAACTAC
A_98_P223219	80.1122	82.668	125.375	248.024	349.394	273.914	Detected	Detected	Detected	Not Detected	Detected	Detected	FALSE	XM_003716516	unmapped	CGCTCTTCGGAGCGGTCAAGTGGGTAGCAAGCGAAGGAATCCAGCGTTTTGGAGCAGTTA
A_98_P196506	6996.64	3713.84	4722.52	31376.2	24042.9	27012	Detected	Detected	Detected	Detected	Detected	Detected	FALSE	CK931128	unmapped	TAACGAGACAGTATTACAACCTAGTGACCGACTTTTACGAATACGGATGGGGACAATCTT
A_98_P130058	604.49	1107.89	1185.79	2527.05	6174.87	5976.18	Detected	Detected	Detected	Detected	Detected	Detected	FALSE	XM_003720179	unmapped	TGTCATCATCGGCAAGGACAGCCAGGGTGATTATTGGCTGTCTGGAACGTTGCGCAAGGG
A_98_P131651	132.073	267.116	198.578	901.227	468.375	689.163	Detected	Detected	Detected	Detected	Detected	Detected	FALSE	XM_003715516	unmapped	CCCAGAGCACAACGTACTCACAGCCTGTCATTGTGCGCACCTATAGTGGCCCTATCCAGA
A_98_P166934	22.5783	21.3709	23.6666	218.856	805.194	232.017	Detected	Not Detected	Not Detected	Not Detected	Detected	Detected	FALSE	XM_003718743	unmapped	CAGCTGCCTCAAAGAGTCGGTGAGATTAAGACCTGTGTTAACCTTATACTTCCAAAGAAT
A_98_P109304	32.3186	53.2097	41.5074	208.513	133.683	159.68	Detected	Detected	Detected	Not Detected	Detected	Detected	FALSE	XM_003715922	unmapped	CGATGCAAAATATTGGTGGTCCTTTTCAGACTGCGCCGTCATTTGCGATTAGGAAAGGGG
A_98_P215271	1369.74	1001.77	989.831	21876.3	15545.6	4268.32	Detected	Detected	Detected	Detected	Detected	Detected	FALSE	XM_003711518	unmapped	CATGTACGCCGTCATTGTGGCCATCGACTGGTTTATCGACCGCTTCCGTACTGCCGTCAA
A_98_P107100	11731.7	5246.44	6629.36	39002.7	33185.6	45040.1	Detected	Detected	Detected	Detected	Detected	Detected	FALSE	XM_003713877	unmapped	GACGATGGCATTGTCGGTATCGCTGGTACCGTGAGCAGCTTGATCGGTGTCATGGCACAA
A_98_P173207	642.86	767.251	651.475	4434.56	2814.43	2639.43	Detected	Detected	Detected	Detected	Detected	Detected	FALSE		unmapped	AAGCATTTGAAGGGGGCTAACCGTAATTACTAAACTCGACCCAAGATGGCCACAGTACTT
A_98_P172038	6016.17	1363.52	3481.85	24886.3	22513.6	21496.1	Detected	Detected	Detected	Detected	Detected	Detected	FALSE	XM_003720254	unmapped	CAGCGAAGGTTTTTCCACGGAGGAATACTGTCTATCCGCGTGATCAACCTGACAAAAATA
A_98_P115788	39.2913	52.7315	47.8076	128.38	156.335	145.893	Detected	Detected	Detected	Not Detected	Detected	Detected	FALSE	XM_003718933	unmapped	GTTCGTTCCGATTGATAGAACGATACCTTATATCGACAATCAACTGGAAGAATATGCGAG
A_98_P103422	21.4723	65.962	28.9999	228.614	76.7533	116.422	Detected	Not Detected	Detected	Not Detected	Detected	Detected	FALSE	XM_003719197	unmapped	GCACGGCCTGCCGTGAAAAAGCCAATGCAGAAAAAGCAGTTAACCCACAAGCTCGGCCCA
A_98_P236906	55.0792	89.6296	100.593	481.479	611.594	522.725	Detected	Detected	Detected	Not Detected	Detected	Detected	FALSE	XM_003710158	unmapped	CAGCTGTGCGGGATAAACATCCTGGCCTTTTACTCGGGAGACCTGTTTCTTCGCATCGGC
A_98_P220200	912.004	1003.64	1442.95	3525.75	3112.53	3081.47	Detected	Detected	Detected	Detected	Detected	Detected	FALSE	XM_003720598	unmapped	GCAGCAACAGTGAAGACCTCGGAGAGCTTGTACAAAATTTAAATCATCCAGCAGTTTCTG
A_98_P244472	185.617	282.859	302.248	1421.6	452.678	1192.8	Detected	Detected	Detected	Detected	Detected	Detected	FALSE		unmapped	CGGACTTTTTCTCGCCTCCCTCGGTCAAGGATTGTACGGAGTATATCATGGCCGCATGGC
A_98_P151911	8234.16	5838.29	15317.2	99538.6	40947.4	68705.9	Detected	Detected	Detected	Detected	Detected	Detected	FALSE	XM_003721267	unmapped	AGGCGGACCCGATTGATCTTTGTCTTGTCATTGGCACATCAGCAAAGGTTTGGCCCGCTG
A_98_P242315	63.5893	70.0924	43.9851	250.836	107.463	185.036	Detected	Detected	Detected	Detected	Detected	Detected	FALSE	XM_003718023	unmapped	GAATTCCGGAGTATAGTAATAATCAAGGGCGTTTCCGATTACGCTGATAGCCACAAGACA
A_98_P142530	193.409	260.231	165.099	700.882	3467.56	2378.53	Detected	Detected	Detected	Detected	Detected	Detected	FALSE	XM_003720546	unmapped	GAAGCATCTCGTCTGCCCAAGACCTCCCCGAAGAGTTCAAGTCGCTCGTCGTCACTACTA
A_98_P226592	4819.44	2306.33	3671.04	11643.9	15312.1	20155.1	Detected	Detected	Detected	Detected	Detected	Detected	FALSE	XM_003716987	unmapped	AAGCAAATGGGTCTGCCCGTTAGATTGGAGAAGTTTGTCGGCAGCCCCCACGTCGCTCAT
A_98_P126880	1542.4	709.002	1056.36	9501.33	11258.3	12855	Detected	Detected	Detected	Detected	Detected	Detected	FALSE	XM_003708922	unmapped	GACCGCCTTTTGCCGTTGATCATGCGAATGGCAACATCCCGACATATCGAAACCCGCGGA
A_98_P120004	264.541	520.745	328.577	10828.9	4559.87	3612.15	Detected	Detected	Detected	Detected	Detected	Detected	FALSE		unmapped	AGGAAAATGAACTTGTCTAGACTTGGTCTAATATGTTATCTCGTCTTTTTCGAACAGCTG
A_98_P224194	39.2517	23.0016	32.7058	178.254	151.171	215.076	Detected	Not Detected	Not Detected	Not Detected	Detected	Detected	FALSE	XM_003714411	unmapped	TTGTTACGTACTGCCCTGAGCCGACGGTGATTACCATCAACGATGAGTGCTACACCGTCA
A_98_P221508	65.7707	69.4208	47.9912	298.532	167.814	188.751	Detected	Detected	Detected	Not Detected	Detected	Detected	FALSE		unmapped	ATGATGAGCACAGAGTCATCTTGGACCTTTTTGAAGACAAGTACCATTTGGCACCGTTGA
A_98_P195023	39.5917	102.023	106.885	595.759	316.808	364.039	Detected	Detected	Detected	Not Detected	Detected	Detected	FALSE	XM_003711523	unmapped	CAATTGAAGAGTGCTGTCCGTTTTATCCCACTGTCAGCATCTTCAACCATAACAACAAGG
A_98_P107646	5620.14	3985.5	3745.95	19494.6	10066.5	13147.3	Detected	Detected	Detected	Detected	Detected	Detected	FALSE	XM_003719799	unmapped	AATCCGAGAAATCAGAAGCTGTCGACGAGGATAGCTTGCATGGAAAGAAAAAGAAAGCCA
A_98_P213079	62.8862	53.6806	87.7453	264.75	247.327	201.483	Detected	Detected	Detected	Not Detected	Detected	Detected	FALSE	XM_003718358	unmapped	GAACCAATATTTGGTCACACAAGGTACGAGAGAGATTCGACCTGTCTTCGCCTTTCTCAT
A_98_P106464	11036	4390.89	9156.81	63486.6	50287.4	58978.5	Detected	Detected	Detected	Detected	Detected	Detected	FALSE	XM_003715904	unmapped	ACAGGAGACTCGACAAACGAAAGAAACAAGAAGAAGGAGGGTTTACAGGACAGCATTGTT
A_98_P107512	1431.91	2660.37	2139.35	6540.66	5815.35	6464.02	Detected	Detected	Detected	Detected	Detected	Detected	FALSE	XM_003712844	unmapped	GGCTTACTGTTGCTGCCATATCACTCAACAAGGTTGAGGATGCAGACTTGAGGGAGGTGG
A_98_P105430	5879.51	6680.81	5953.75	33883.6	29774	36469	Detected	Detected	Detected	Detected	Detected	Detected	FALSE	XM_003713380	unmapped	CATACCTGTATCTGCAAAGCAACGAATGGGATGGCCTGAGAAACTTTCTTTGGCATAACA
A_98_P150950	108.082	230.92	213.765	640.835	326.606	655.366	Detected	Detected	Detected	Detected	Detected	Detected	FALSE		unmapped	CTTTGACGACTCCATGCAAATCACCTACTGACCGCTCTCGCAGTGGCTTATCGGCGTCTT
A_98_P134434	134.156	95.4486	149.399	1011.79	899.563	395.721	Detected	Detected	Detected	Not Detected	Detected	Detected	FALSE	XM_003719249	unmapped	AGTTCAAGTACTGGTCGCTCGAGAACTGCATCACCCGGTGCATCTACGAGGCCAAGTTCG
A_98_P126472	4302.82	3466.93	2803.11	14443.6	7960.01	9311.14	Detected	Detected	Detected	Detected	Detected	Detected	FALSE	XM_003720943	unmapped	CCTCTTTGGGGCACCAAGGGACGAAGACAGTGAGATATATGCTGATCGTGAGGACCGGCA
A_98_P241642	207.565	418.535	414.445	2704.56	1081.1	1605.69	Detected	Detected	Detected	Detected	Detected	Detected	FALSE		unmapped	GGATTTCAACTATGTAGAGCTAAGTTGGAGCCAGCAACTATACATAGCAAAAACAACAGC
A_98_P104164	1113.46	1599.61	1518.89	18196.8	8056.4	14682.1	Detected	Detected	Detected	Detected	Detected	Detected	FALSE	XM_003715125	unmapped	AGGGCCAAAAAGACATTACTCTCATCGTCAACGATGAGCTGCCCCTTACCCCTGACGTGC
A_98_P206334	286.125	582.069	751.081	8254.77	4881.35	5900.51	Detected	Detected	Detected	Detected	Detected	Detected	FALSE	XM_003714547	unmapped	TCATAGTTATTCAGACGGAATTGGAGAGGTATAAGTTTCTAGTCAGAAGCTATCTCCGTG
A_98_P219245	8010.18	4739.48	5291.49	30597.9	25481	31557.7	Detected	Detected	Detected	Detected	Detected	Detected	FALSE	XM_003720296	unmapped	GCTGGACGTCAGAGAACGTTTCGAGCGACTTCGGTATCAGCCGCGAGGAAATGGACAAGT
A_98_P162793	431.176	850.522	806.567	2845.84	1351.47	2413.2	Detected	Detected	Detected	Detected	Detected	Detected	FALSE	XM_003714219	unmapped	TCTTGATGGTTATCGAACCGTTCACTTGCTCAGACATCATTTCCCATACAAGACGTACGT
A_98_P168898	161.602	1230.19	478.338	2471.32	2557.21	3217.82	Detected	Detected	Detected	Detected	Detected	Detected	FALSE	XM_003714258	unmapped	CTGTACGACATGTGGTATAACAGCACCTCGGGATATGTTGGTCCACTGGGGAGCGGGAGT
A_98_P247137	173.271	191.056	746.875	2556.77	1267.31	1372.48	Detected	Detected	Detected	Detected	Detected	Detected	FALSE		unmapped	CAAGGACTCGCGGGAGGACTTTGAGGGCCTACATAAATGTCGCAGATTTGAGCCGCTGCT
A_98_P172862	677.237	1358.23	1019.27	9171.98	2969.67	4571.94	Detected	Detected	Detected	Detected	Detected	Detected	FALSE	XM_003718014	unmapped	CTTCTCACTTATCGCAGGATCAAGACCCTACCAAAAACCAATGGGATCAAGTCGACGATT
A_98_P150975	2054.74	2178.91	2132.65	10567.9	6526.18	11456.1	Detected	Detected	Detected	Detected	Detected	Detected	FALSE	XM_003720703	unmapped	GCCGGCTGGCATCCCGCAATCTAGCGCCCAATTGCAGCGTCCGCCTCACCGCTTCCCCGC
A_98_P103587	2735.22	4810.46	3609.94	11903	10143.2	14582.6	Detected	Detected	Detected	Detected	Detected	Detected	FALSE	XM_003714808	unmapped	AGATTTGTACTTGGTCACCAGGAACTCACCCAACCTATCGCAGTCAATATGGGAGAACTT
A_98_P214843	2266.45	1514.93	2429.8	12124.6	13414.8	10835.6	Detected	Detected	Detected	Detected	Detected	Detected	FALSE	XM_003719370	unmapped	TCGCTCATGTGTTTGGGGTCCTCTCGGATGGCAATGAAGACGCGAGGAAGACTGTGGTGA
A_98_P245228	256.018	131.259	173.241	777.555	476.109	584.984	Detected	Detected	Detected	Detected	Detected	Detected	FALSE	XM_003714678	unmapped	CTGATGGAGATTGCAGCTCCGATCCAACGCAAGCAAACGAAACGCAACCAACTACTGCTG
A_98_P219606	2453.29	1911.44	3095.05	11417.5	19182.6	16557.6	Detected	Detected	Detected	Detected	Detected	Detected	FALSE		unmapped	AGCGCCGTGTTTCTGCTGGTTGTCTGGAGGATGAGGAGGGTTGGGTTGCTGCGCAAGGGA
A_98_P240522	1502.79	1870.71	2124.05	17166.4	12186.1	22211.3	Detected	Detected	Detected	Detected	Detected	Detected	FALSE	XM_003711395	unmapped	TATTACAGAGATGCATCTTGTTCCGACTCTATACTAGGAATCAGGATCCCGTACTTCGCC
A_98_P122546	54.0049	183.427	162.628	656.383	363.731	548.528	Detected	Detected	Detected	Not Detected	Detected	Detected	FALSE	BM870900	unmapped	GACTGCCTCCTATATAAGCACTCTTATTACACCCTTTCCTTGTCTTGCTACTTTATCTGG
A_98_P192282	17.3117	23.9614	23.2679	110.043	56.7309	75.014	Detected	Not Detected	Not Detected	Not Detected	Detected	Detected	FALSE		unmapped	GGGAAAGATCTCCCTTCCAGCAAATCTTTTGGTCAGCTTGGACTCTGCCACATTCTTTAT
A_98_P123576	28.121	102.683	27.1721	281.251	311.662	254.225	Detected	Not Detected	Detected	Not Detected	Detected	Detected	FALSE	XM_003720044	unmapped	GTCTCCATGGAGGAGCTGAAGAACAGAAAGATCCTCCAGCACCAGGAGGACGAGAACCAG
A_98_P102579	137.349	78.9949	90.8974	316.047	769.204	620.027	Detected	Detected	Detected	Detected	Detected	Detected	FALSE	XM_003721250	unmapped	CAGTTTTTGCGCATTTTATGGTGGGAAATGTTGGGTCTTATGCAGTTTCCGACTGGCAAG
A_98_P196858	20.0781	16.7658	24.8628	276.867	269.471	650.356	Detected	Not Detected	Not Detected	Not Detected	Detected	Detected	FALSE	XM_003709030	unmapped	CACAAGCTCAGAACTCGCCATCGTACGATCTGCCATTTTACAGCGGTTACGATACCCACG
A_98_P234006	216.333	480.962	303.156	1430.22	1029.36	912.363	Detected	Detected	Detected	Detected	Detected	Detected	FALSE	XM_003711977	unmapped	ACGTCTTGCCTGTCTTGTGACAAAGCATGGACCGACATACACGTCTGTCACGAGTCCGCC
A_98_P210731	11.2817	5.41128	6.23453	36.9462	106.931	86.5443	Not Detected	Not Detected	Not Detected	Not Detected	Detected	Detected	FALSE		unmapped	ACCAAAGTATTTGGTGCCCGGTACAGTCATGGAGGTTTCTATAGAAAAGATTGGGACCCT
A_98_P233424	300.825	286.293	528.492	2092	827.235	1205.07	Detected	Detected	Detected	Detected	Detected	Detected	FALSE	XM_003714861	unmapped	CCTGCTGCAGAAATCCGCATGCATAACACTCAGACCAGACCTGGTCATGTCCGACGTCCT
A_98_P120906	1913.1	2784.61	2379.43	8612.93	7958.71	9440.7	Detected	Detected	Detected	Detected	Detected	Detected	FALSE	XM_003709790	unmapped	AGCGGGCGACTATCGATGACCCGAGCAGGGTTATCATCACGGCTAGCGTTGCTGGGTTGG
A_98_P100739	156.751	201.337	127.853	1384.11	2462.12	980.736	Detected	Detected	Detected	Detected	Detected	Detected	FALSE	XM_003718643	unmapped	GGCGATCGGATCAAAGAGATTGTGCCCATAGAGAAGTGGGTTGAGTTGCTGGAGAAGAGC
A_98_P169320	866.591	686.753	699.308	2494.6	1891.77	2249.11	Detected	Detected	Detected	Detected	Detected	Detected	FALSE	XM_003717809	unmapped	GGAGCGTCAAGGGCGTCCTGCTCAGCGCCAGGAGCTTCCCGCCTCCGCAGGGGTCCACGT
A_98_P138088	21.7684	23.6979	32.7951	91.3003	84.8256	72.8347	Detected	Detected	Not Detected	Not Detected	Detected	Detected	FALSE		unmapped	CATGGTTCATCTGTTATCTACCGGCCTTTGAGAGGAGAGTAGGGATCAACAACTCCCGTC
A_98_P138794	2767.35	1705.64	1589.63	18635.4	10980.8	17347.2	Detected	Detected	Detected	Detected	Detected	Detected	FALSE		unmapped	TCAAGGAGTCTCCTTGGTCCGTATATGAGAAACATGTCGATGTATCTTACAAAACGCCCC
A_98_P242828	141.523	126.308	131.61	1116.79	542.174	759.936	Detected	Detected	Detected	Detected	Detected	Detected	FALSE	XM_003709988	unmapped	TGCTGGCTTGGAAACCAGTTCTATGTGCTGAGAGTCGGATCACACAATGTTCATGTCAAA
A_98_P250869	31270.9	36841.2	29528.2	114949	117802	109593	Detected	Detected	Detected	Detected	Detected	Detected	FALSE	XM_003714257	unmapped	GCACGGCGTCGAGGTCATGGCCCCGGGGATCAAGAAAGCGGTTGCCATGCAGGAGAATTT
A_98_P192909	4460.39	4545.7	3477.81	20609.5	15874	15497.5	Detected	Detected	Detected	Detected	Detected	Detected	FALSE	XM_003711061	unmapped	CATAAACGATGTCTTGATCGGCAGTCGACAGGATGCTATAGGTGTTGCTTCCGTGATGAA
A_98_P164195	176.743	403.535	226.626	1545.82	835.507	830.367	Detected	Detected	Detected	Detected	Detected	Detected	FALSE	XM_003712965	unmapped	AAGCTAGTGCCCAGTTTGTTGAGGAGATTTGACATCGATTTTAAAGACCCACAGCAAGAA
A_98_P104248	14698.1	14978.4	16663.5	48016.3	36442	56759.9	Detected	Detected	Detected	Detected	Detected	Detected	FALSE	XM_003711963	unmapped	CACAGGCATCGACTACACCCGAGCAAGGGCCGAAAACAGGTGGACCCCTCAGCAAATATT
A_98_P186418	138.047	99.5357	118.134	589.47	329.166	452.292	Detected	Detected	Detected	Detected	Detected	Detected	FALSE	XM_003710766	unmapped	GGCTCTTGCGCTCAGTTGGAAAAGTGCATGCTTTCGGGGAACACTCTTAGCGAACTGCCG
A_98_P131532	4644.44	5107.5	4182.65	15820.7	16053.4	16854.4	Detected	Detected	Detected	Detected	Detected	Detected	FALSE	XM_003714726	unmapped	GAGGATGGAGTTGTGATGGCAACGTGTGAGCACGAGAAGGCCAGCATTGAGCATCTGGCT
A_98_P151026	4296.76	4417.43	4251.95	17788.7	11519.8	13053.1	Detected	Detected	Detected	Detected	Detected	Detected	FALSE	XM_003709413	unmapped	GCCTCCATCATGCAGTACCTTGTGGACCGTTATGACACTGAGCACAAAGTGTCGTACCCC
A_98_P215587	12.5656	17.5233	7.78316	235.011	106.2	89.7726	Detected	Not Detected	Not Detected	Not Detected	Detected	Detected	FALSE	XM_003719427	unmapped	ACCTCCACAACCAAAGGGATGGTAAAAGTACACATTTCGGAGCTGGGAAAGCCTAAAGCT
A_98_P236520	281.127	226.614	207.756	955.788	566.89	689.46	Detected	Detected	Detected	Detected	Detected	Detected	FALSE	XM_003712611	unmapped	TCTTTTAGGAAGACATTCGCAGCAGTTATTCCAAGGCCATGCATGACCACATGCGGTTGG
A_98_P185580	109.823	56.5766	52.392	337.745	291.866	332.2	Detected	Detected	Detected	Detected	Detected	Detected	FALSE		unmapped	AGACACCCAAATAAAGGATTGAGGATTCGAATTGAATTGCCCTCCTTGAATTCTGGTTCT
A_98_P152134	30.3216	57.3443	45.8438	243.833	104.856	170.957	Detected	Detected	Detected	Not Detected	Detected	Detected	FALSE		unmapped	AACCCCAAGTTGCCAAAGATCATCAACACATATGTTAAGAGGCAGCTTTGTATTCAGCCC
A_98_P135083	4056.17	5779.87	5228.6	32010.2	45986	40127.6	Detected	Detected	Detected	Detected	Detected	Detected	FALSE	XM_003713034	unmapped	CAGACACCAACGTCATATGTGCCTCCAACGAGTTTGTCAACTTCAACCCGACCAACGGAA
A_98_P154787	219.67	393.001	382.464	1114.3	961.233	932.496	Detected	Detected	Detected	Detected	Detected	Detected	FALSE	XM_003710427	unmapped	TGCAATCACATCCTACTGGCCGACTTTGTAGTTTTTGTCACAGACCTAGGCAAGGTCTTT
A_98_P221236	66.2025	43.2323	65.7538	388.607	271.73	355.035	Detected	Detected	Detected	Detected	Detected	Detected	FALSE		unmapped	TGTCACGTACACATCTCGCTAGATGGGTCGAGCATCAAAAACTTTGCTTCTTCAAGCATG
A_98_P134584	5311.49	3334.38	4167.17	54212.3	77962.1	47057.1	Detected	Detected	Detected	Detected	Detected	Detected	FALSE	XM_003717629	unmapped	TTAGGCTTTTGGATAGTGCAGTGAAGGAAGCACAAAGGATTAAGCCCGTGCAAAGAGTCA
A_98_P209610	63.4702	104.56	80.1995	731.282	2489.13	2750.53	Detected	Detected	Detected	Not Detected	Detected	Detected	FALSE	XM_003710223	unmapped	GAGTCCCGAGACTGGAGAGGGGACCATGTCTGTCCATGAAGGGTCTGAGTTGATGTGGAT
A_98_P195586	15.9184	8.99796	10.4564	105.346	54.3201	33.5048	Detected	Not Detected	Not Detected	Not Detected	Not Detected	Detected	FALSE	XM_003709159	unmapped	AACAGCGGCAAGATTGCCTTTACCAGCAACATGATCGGCGAGGAAATCCTCTTCAGCCAG
A_98_P112960	361.676	1623.45	494.884	4490.45	4500.26	3944.61	Detected	Detected	Detected	Detected	Detected	Detected	FALSE	XM_003720044	unmapped	TCTGGATACCTGCTGGTCAACAGCATCGAGCGTGGTATCTTTTCGGTCAAGTACAGGGGC
A_98_P163360	365.913	361.776	453.134	3324.89	2572.3	3023.31	Detected	Detected	Detected	Detected	Detected	Detected	FALSE		unmapped	GCCCTGGATTTGTTATTAGTAGATCTGATGCTTGAATATCTCTAGAGTTCATGTTAAGGA
A_98_P246739	487.703	377.592	490.692	1570.59	2122.63	2761.07	Detected	Detected	Detected	Detected	Detected	Detected	FALSE	XM_003709029	unmapped	TGAGAAGTGGTGTGGTCTTTTAGGGGGAGAATTCCGCTGTGCTTCTTACTCAGAAGATTA
A_98_P146471	565.723	437.994	1053.99	2540.65	1766.57	2370.76	Detected	Detected	Detected	Detected	Detected	Detected	FALSE	XM_003720906	unmapped	CATGACTTCCGGCCTCACCAGTCGAAGATTAGATTTGATGCCAAGGACTACCTGCAGCTC
A_98_P196639	117.347	226.508	191.823	675.266	399.6	888.211	Detected	Detected	Detected	Detected	Detected	Detected	FALSE		unmapped	GCGAAAGAAAATGACCGGCATTTGTTCCAGGATCATCCCAAGCACTTGCTATATCAGTGA
A_98_P103734	335.917	217.591	344.068	1287.92	896.72	899.716	Detected	Detected	Detected	Detected	Detected	Detected	FALSE	XM_003715916	unmapped	CGAGATGATGCTCCTCGACTCGGTCATGCGTGAAACGCTGCGCTACAATCCCGTCAATGT
A_98_P155006	432.803	231.668	644.842	2057.29	4348.97	2791.29	Detected	Detected	Detected	Detected	Detected	Detected	FALSE	XM_003719044	unmapped	CAATCATCAGCAGCAGTATGTACACCACAACTACCAAGCACATCCACAGTATGCTTCAGT
A_98_P127391	47.1928	114.646	92.0915	259.994	222.256	211.801	Detected	Detected	Detected	Not Detected	Detected	Detected	FALSE	XM_003713181	unmapped	GCTGGATCAAGGAGCAAAAAGTCTTTCAGGTTTGGGAAAAGACACCACTCAAGGTGAAGA
A_98_P174112	1193.11	1401.49	1522.89	4808.93	3412	4649.82	Detected	Detected	Detected	Detected	Detected	Detected	FALSE	XM_003718193	unmapped	AAGACGGAGATGACTCGCGCCAAGACTCTACTCGAGCGCTTTGTCGACGCCGACATCATA
A_98_P230514	3080.75	1702.2	1986.97	20038	14011.3	22385.4	Detected	Detected	Detected	Detected	Detected	Detected	FALSE	XM_003715733	unmapped	ACGCTGTTCTACTCGTACTACGGAGGAGAGAAGATTGCCGAGACCCTCAACCAGCTGGGT
A_98_P155633	581.955	165.75	346.845	5248.26	6275.71	10303.6	Detected	Detected	Detected	Detected	Detected	Detected	FALSE	AI068527	unmapped	ACGCCTCTGCTTTGTTGCCAACTGTCGTGCTCTTAATCAATCAACTCGCATCGAATCTCC
A_98_P138571	94.8767	55.9631	79.5758	251.565	185.478	225.412	Detected	Detected	Detected	Detected	Detected	Detected	FALSE	XM_003713935	unmapped	GCAGTTACAAAACACCCGACAGTTCTCGTTTGGGTCCACGGAACAATATTAACCCCGACC
A_98_P106284	427.073	735.582	541.706	2430.91	2913.93	2538.94	Detected	Detected	Detected	Detected	Detected	Detected	FALSE	DC962149	unmapped	TCATTCGGGTAACCTTCTTTTGACGCTTTCCAACGAATCTGTCCTCGATCAGTTTGAAAA
A_98_P218495	514.645	309.446	414.879	1812.73	1081.4	979.747	Detected	Detected	Detected	Detected	Detected	Detected	FALSE	BM866506	unmapped	CCAAGCAAGCCTGTTCTGTTTACTCTTGGTCTGGTCTGTTCTTGTCGGTTTTACTCTGTT
A_98_P147238	52.4075	25.1282	129.235	1616.19	2243.55	449.42	Detected	Detected	Not Detected	Not Detected	Detected	Detected	FALSE	BM867080	unmapped	ATAGTGCTCAACAAGCCAGTCCCAACCATACAGTTCAACCGCCAGGAACTCCCAAACAAT
A_98_P149814	12.1303	5.52232	7.45352	28.7016	105.542	154.742	Not Detected	Not Detected	Not Detected	Not Detected	Detected	Detected	FALSE		unmapped	GTTCCACTACAAGCATTGCATGTACAGCTGGGACAGTCTGCACCTGAGCTACGAGGACGG
A_98_P239783	26.5133	46.6619	47.8905	743.516	293.856	496.937	Detected	Detected	Detected	Not Detected	Detected	Detected	FALSE	XM_003718758	unmapped	CATGAACATTACCATTCTCGTGTCGGTTCTTTCCATCGGAGTGTCGGCTGTCTACGGTGG
A_98_P234842	1147.63	1218.7	1452.68	7917.11	6963.47	11135.2	Detected	Detected	Detected	Detected	Detected	Detected	FALSE	XM_003715781	unmapped	AGACACGTTCCGATGGAAGGGAGAGAACGTCAGCACACAAGAGGTCAGTTTGGTGCTCGG
A_98_P134969	139.897	217.303	137.93	742.077	442.191	484.671	Detected	Detected	Detected	Detected	Detected	Detected	FALSE	BM866133	unmapped	CCTACTTATTCAGTACAGTCCCTGAACTAAACCCCCACTATAGCTCTATCACTGTTCAGT
A_98_P125811	1140.36	2743.37	2725.54	9090.87	4792.85	5179.31	Detected	Detected	Detected	Detected	Detected	Detected	FALSE		unmapped	AGGATATGATGAAGTATTATGAGAGTACTCTCGAGAAAGTCATTCCGCAGGAATTGAGCA
A_98_P158704	3159.02	1280.68	1657.65	8550.89	7208.95	8977.72	Detected	Detected	Detected	Detected	Detected	Detected	FALSE	XM_003710139	unmapped	ATCTTCCTTGTCCGCCTGCCTTTGTTCATCGCCTACATGGTAGTGTATTTTACCATTCTG
A_98_P223982	112.18	232.064	184.331	1411.69	497.513	716.629	Detected	Detected	Detected	Not Detected	Detected	Detected	FALSE	XM_003721019	unmapped	CCGATCGAGGCTTATCAGCAGCGTCTTTCTTTTCTGCGTAACCGCTATCTCAGAGCCGGG
A_98_P186402	2164.59	3889.85	3202.91	9219.2	10954.8	12168.3	Detected	Detected	Detected	Detected	Detected	Detected	FALSE	XM_003710681	unmapped	GGCAGATTGGTTACATTGATCAGGGTTTTCAACAGGGTACGAACCTCGGTCAGGAGCCTT
A_98_P208427	386.301	434.361	430.968	1281.96	959.661	1409.94	Detected	Detected	Detected	Detected	Detected	Detected	FALSE	XM_003720114	unmapped	AACGAACAACCTACATGTGCCAACTGCAAAACTTATGGGAAAGACTGTGTCTATGAACCT
A_98_P129502	111.377	61.4593	102.925	404.107	310.76	421.109	Detected	Detected	Detected	Detected	Detected	Detected	FALSE	XM_003718797	unmapped	AATGTTCGCCCAGAAACCTCCCTGGTGGATCCTACTCGACCAACCCGAGATGCGGAAGAT
A_97_P130110	22.8129	14.0641	16.2361	64.8783	43.6625	74.6197	Detected	Not Detected	Not Detected	Not Detected	Detected	Detected	FALSE	AK073309	chr5:11921485-11921544	GATGATTTGGGTCAGAAGCAGCTCTTGTTTGATTGGAACAAACTAGGTTTAGGCATGGGG
A_98_P160654	222.34	77.7558	116.799	971.64	737.087	671.929	Detected	Detected	Detected	Detected	Detected	Detected	FALSE	XM_003711015	unmapped	GAATATATCCCCCACAGGAAATGGAGGAGGAAATCGCCAGAAATATGTGGAAAGCAGTCA
A_98_P192736	16.8248	13.4759	24.9396	185.785	95.8615	104.64	Detected	Not Detected	Not Detected	Not Detected	Detected	Detected	FALSE	XM_003717886	unmapped	CAAGCCTGTCTTCTCATCTGTCATTTGTCCATGAATACTAGCTTGGTGCTTCTTTCGGAC
A_98_P113979	321.103	250.187	182.006	1681.17	1958.96	1499.53	Detected	Detected	Detected	Detected	Detected	Detected	FALSE	XM_001410875	unmapped	ATGCCGTATATACCCAAATTCTCCGCCATGAGAGGTATTCAAGTCGCCGAGTATGTCAAG
A_98_P149312	20.4114	19.6838	32.9625	111.415	79.3303	100.63	Detected	Not Detected	Not Detected	Not Detected	Detected	Detected	FALSE	XM_003711579	unmapped	TGGCAGCTCAAAGTGTACCTGGGTACATGTTTGAGGTTTTGAAATGTCGCCAGAACAAGT
A_98_P135930	30.3369	34.7757	60.013	161.056	123.048	122.144	Detected	Detected	Detected	Not Detected	Detected	Detected	FALSE		unmapped	TTCCGCGGTAAGACTCAAATCGCAATTTACTTAGAGCAGGCGGCAATAAGTTTCTACGCT
A_98_P181990	5710.26	2770.55	8434.19	71568.9	41476.6	73945.7	Detected	Detected	Detected	Detected	Detected	Detected	FALSE	XM_003719512	unmapped	TTTGTCCCTGACTATCAGTGTTGGTCTGATCACATATGGCTACAACATCATGAAGGTCAT
A_98_P117319	82.0514	150.298	168.902	1030.13	370.024	687.663	Detected	Detected	Detected	Detected	Detected	Detected	FALSE		unmapped	TACTAGAATATTTATATTTAGTAAACATCGATTCCTCGATAAGCTTGGGTCCAACACGAC
A_98_P118739	31.082	107.373	71.4995	460.527	208.332	317.522	Detected	Detected	Detected	Not Detected	Detected	Detected	FALSE	XM_003711733	unmapped	AGCAGCTGTCTATTTGCTTTGGCATTATGATTAGCTTTTGGATTGACTACGGAACAAACT
A_98_P235659	11.2517	8.72862	5.89382	49.0495	137.594	112.219	Detected	Not Detected	Not Detected	Not Detected	Detected	Detected	FALSE		unmapped	CACCAAAAAGACGGCTATTAGCACCAAATTCCCTCCCAAAAAGGGAGGCATGTTGAGAAT
A_98_P222255	6436.26	6715.5	9445.28	18949.4	25223.1	22554.5	Detected	Detected	Detected	Detected	Detected	Detected	FALSE	XM_003717845	unmapped	CATGAGGTCCAATCCATCATGAAGGACCAACAGAAATTTACAGCATCAACAAGAGCATAC
A_98_P170827	271.324	234.691	313.442	1199.07	917.641	937.845	Detected	Detected	Detected	Detected	Detected	Detected	FALSE		unmapped	GGCCCTTGTACATGTCAAGATATGATATCTTGTCGGCGAGTTATGTTGGGCACAACTAGT
A_98_P181875	38.3357	27.5697	40.5467	248.006	153.435	134.986	Detected	Not Detected	Not Detected	Not Detected	Detected	Detected	FALSE		unmapped	CCGACATTTACGTAACATTTACTCCGAAGAGTCAAATTCTGACAAGGCCAAAACCATAAA
A_98_P108601	169.203	317.709	272.382	1667.39	872.497	1299.17	Detected	Detected	Detected	Detected	Detected	Detected	FALSE	XM_003714647	unmapped	TGGCAAGATGATATCGTCAAGGAGATTGACGTGTTGGAAAACCACTTTGGGAAGCCGAAT
A_98_P201654	18.3405	13.4607	12.7953	115.353	63.2076	63.2326	Detected	Not Detected	Not Detected	Not Detected	Detected	Detected	FALSE		unmapped	AGCTAGACAACATCAAGCTGATGGCTAGTTCCGAAGAAATATGCATGTTTGATGCATGTG
A_98_P127281	2747.26	1688.93	2632.69	6849.26	6287.94	8064.67	Detected	Detected	Detected	Detected	Detected	Detected	FALSE	XM_003717889	unmapped	TTTCTTGTCAAGAGTGCCAATCCCGGAACTCAGGGCAAAATCCTTCATCACAGAGCAGAC
A_98_P238887	183.487	115.507	152.22	2764.36	1564.63	3051.63	Detected	Detected	Detected	Detected	Detected	Detected	FALSE	XM_003718811	unmapped	AAGAAGTGGACGGAGGACGATGTCGACATCAAGATCTCCCACTGCGGTATCTGCGGTTCG
A_98_P217324	11.768	7.51199	9.91124	522.41	90.8934	175.972	Detected	Not Detected	Not Detected	Not Detected	Detected	Detected	FALSE		unmapped	GCGGGTATAACAACACTACAGGAACGCTAACTTGCGTCGGGACTACCAACTGTCAGCTAT
A_98_P228192	35.2344	35.0524	32.6958	143.843	111.391	100.47	Detected	Detected	Not Detected	Not Detected	Detected	Detected	FALSE	XM_003715540	unmapped	TCACGGTTAAGCCAAGCAAATTGACATGCAAGCCTTCGATAACTGAAGGAGGGATCCCCG
A_98_P101510	2526.93	2263.21	3319.48	9986.57	12706.6	13915.8	Detected	Detected	Detected	Detected	Detected	Detected	FALSE	XM_003718096	unmapped	AGTATCGTGACGGCAGGAGCCCCGAGGATAACGTGGTTGATGGTCCTCTTCGTGGAAAGA
A_98_P133451	58.5459	65.9189	65.7318	231.739	179.02	186.812	Detected	Detected	Detected	Not Detected	Detected	Detected	FALSE	XM_003711127	unmapped	CATCGCCTCCTTTGACAACTCGGTTACGCCCCAGCTGTTGAGCAACGCAACATATCGCGT
A_98_P113387	14.7423	10.089	10.3008	87.4514	57.2282	63.3954	Detected	Not Detected	Not Detected	Not Detected	Detected	Detected	FALSE		unmapped	CGACAACTTTCCAGGCTCTTAAATCTCCCCAACCGGTCCATAAAACCGACTCGCAAAAGA
A_98_P218394	78.3949	98.7472	107.783	473.063	678.771	560.355	Detected	Detected	Detected	Detected	Detected	Detected	FALSE	XM_003717438	unmapped	CAACGCGACGTGTTATGGCTCCGACGTAGTCGTTAATTTTTGTATATACGCCTCGGTGTT
A_98_P231680	210.241	188.206	199.244	1170.03	4631	2535.07	Detected	Detected	Detected	Detected	Detected	Detected	FALSE	XM_003709053	unmapped	GGAACCAGATAAACTGCTTCCTGAAAAACACAACTTCGAACAGGCAAACAGGTAAGGGTA
A_98_P145326	10.4135	21.5806	18.5594	121.75	388.731	183.279	Detected	Not Detected	Not Detected	Not Detected	Detected	Detected	FALSE	XM_001414149	unmapped	AAGGGCGATGTTCCCAACTCGCAGTGGCCCATGTCCCTGAGCCACAACAAGCTCGGCAAC
A_98_P125759	487.097	249.769	456.014	2264.07	1675.7	2024.15	Detected	Detected	Detected	Detected	Detected	Detected	FALSE	XM_003712307	unmapped	TACAACACCAGTGCGCCTATTGGGATAAGACCCAAAAGACCATTACGGCTCACCCGGAAG
A_98_P103307	101.313	128.612	119.639	868.278	257.653	531.401	Detected	Detected	Detected	Detected	Detected	Detected	FALSE	XM_003710898	unmapped	CAACAATGGAATCACAGTGTGGTAGTGACGCAAATCCAGTCAGCCCCATGCGTCCAAGAA
A_98_P146516	397.434	247.987	353.906	1271.76	1281.13	1494.11	Detected	Detected	Detected	Detected	Detected	Detected	FALSE	XM_003710162	unmapped	CGGGCGACTTTGTGTCGGCATACCCCCGGTATTGGGTTTATAACGACACCAATTGGAAGC
A_98_P217285	18467.7	4418.82	11156.8	68517.5	61461.3	67793.6	Detected	Detected	Detected	Detected	Detected	Detected	FALSE	XM_360784	unmapped	AGGAGCGTTTTCCAGCTTCGCACTCACCTGGTTCACGTTTGCGTGGACCCTCCTTCACAT
A_98_P126508	95.9975	169.318	100.244	505.225	259.628	295.586	Detected	Detected	Detected	Detected	Detected	Detected	FALSE	XM_003713428	unmapped	AGCGAGAGCGTTTCGATCTTGCCAGAGCCGGATACGAAGCTCTATTCCACCTCAATGCAC
A_98_P210240	22.0329	57.4927	34.9279	611.053	227.351	286.684	Detected	Detected	Detected	Not Detected	Detected	Detected	FALSE	XM_001409012	unmapped	GACGCTACCAAGCCTTCCTCATCTGAACTTCGACAGGTCACCAATGGAATCCCAGTCTCA
A_98_P203535	2223.64	1605.79	2100.17	10549	6922.36	10759	Detected	Detected	Detected	Detected	Detected	Detected	FALSE	XM_003717901	unmapped	TCTCATTTGACGACGAAACCATTTACTTCAGGCCAACATCGTTCTGTATGGAGGAGCCTA
A_98_P110238	14.2371	7.69212	8.58802	35.571	50.5197	67.2703	Not Detected	Not Detected	Not Detected	Not Detected	Detected	Detected	FALSE	XM_003719318	unmapped	GGGACTGTTCGAGGACATTGGTGTGCATGTCGTAGCATGCACCATGCCTTTGCGGATGAT
A_98_P123138	12.8107	8.2053	8.42653	85.3462	37.1864	60.8409	Detected	Not Detected	Not Detected	Not Detected	Detected	Not Detected	FALSE	XM_003709025	unmapped	GATGGCGAAATTACCGCTTCGATCCCCTCTACGAATCGCAAACCCGAGCTAGTGACGGCA
A_98_P216890	405.327	372.512	352.907	6928.38	1807.9	4455.92	Detected	Detected	Detected	Detected	Detected	Detected	FALSE	XM_003715379	unmapped	GGGCACTGCTTCGACTCGCGCGACAAGACCTCGACGTCCTTTCGCGTGTACGACGACCCC
A_98_P178625	12665.2	15446.8	19786.9	74807.4	60551.3	66966.1	Detected	Detected	Detected	Detected	Detected	Detected	FALSE	XM_003714679	unmapped	AAGTAATGACAACACTACCTGCACAGGAGTGAGTTTCATTCCACTGTGGACGAACAAGAC
A_98_P171605	2651.7	1360.49	4575.59	12852.9	22098	14981.6	Detected	Detected	Detected	Detected	Detected	Detected	FALSE	XM_003719044	unmapped	CGCAGACCAACGTCCGGTTGTCAAACAGCAGAGACTTGAACAGGTGTTATTTTCAGGCCG
A_98_P137115	180.547	430.838	496.252	1505.32	1211.1	1267	Detected	Detected	Detected	Detected	Detected	Detected	FALSE	XM_003714972	unmapped	CTTCATCCAGATGGTACTGAAGGAACCATCCCGCGAAGACAGTCCTCGAGGTCACGTACG
A_98_P170930	16.1684	18.4007	11.8114	54.8934	65.5807	59.8569	Detected	Not Detected	Not Detected	Not Detected	Detected	Detected	FALSE	XM_003708682	unmapped	TCAGGGTTGCAATGATATCAGTGTCTCGGTTGAACAGAATGTCGGGTTTCGTATGCGCAC
A_98_P159473	1341.02	1119.94	2563.64	18506.8	12330.9	19509.5	Detected	Detected	Detected	Detected	Detected	Detected	FALSE	XM_003714548	unmapped	TGGGAAGACCACTTGACTGGGCTGAGTATCCCCAGGGTTGTTTACGGCGGAGAGATACGT
A_98_P171875	65.521	81.7597	84.2174	247.061	228.528	240.34	Detected	Detected	Detected	Not Detected	Detected	Detected	FALSE	XM_003713985	unmapped	CAAGTCGGTCTGTACCAGCTGGCACGCGACTTTGACCCTACTCTGTACCAGCAGAACATC
A_98_P242867	666.354	833.77	678.225	8111.68	5174.18	9966.47	Detected	Detected	Detected	Detected	Detected	Detected	FALSE	XM_003709098	unmapped	ACACCCGGAATTTGCTCATGAGGGACCCAGCATTTGGGGTAAGCGCCAGTCTCGACCAAA
A_98_P197751	8698.3	9909.27	9686.72	33327.5	32386.9	38644.5	Detected	Detected	Detected	Detected	Detected	Detected	FALSE	XM_003720645	unmapped	GTGTAGTGATCCAAAGGATATTCAACAAGGAAGGTGTCCTGGTAGCTACGTGTGTTCAAG
A_98_P224650	14.004	14.9258	12.4745	59.0717	77.1286	51.573	Detected	Not Detected	Not Detected	Not Detected	Detected	Detected	FALSE	XM_003721472	unmapped	TTGATAAGTTTTGTGGTGTTGTACCACAAGAACATCCGGACGACGGAAAGGGCCAAGGCA
A_98_P223042	393.802	317.917	220.891	13192.9	15256.9	1676.94	Detected	Detected	Detected	Detected	Detected	Detected	FALSE		unmapped	CGGCGTGTTGATGGGGCTCTCGCCCGTGTACAGGAACGCGTCGTAGATGAAGCCGCCCAG
A_98_P244240	714.468	1176.78	702.284	3864.44	6399.97	3021.29	Detected	Detected	Detected	Detected	Detected	Detected	FALSE	XM_003713085	unmapped	CCCGCCCACTAGCCCTGTACGTGTTTAGCAACGACCAAAAGGAGATAGACCACGTCCTGA
A_98_P162323	257.668	80.4063	199.17	9756	19167.4	14303.1	Detected	Detected	Detected	Detected	Detected	Detected	FALSE	XM_003709011	unmapped	GAGCACGTACACCAGCTGGTTTCGACTTCCCCTGACCACATAGCCTTTGGTCTCGGGAAA
A_98_P238319	32.9711	187.399	56.1954	715.691	308.207	483.217	Detected	Detected	Detected	Not Detected	Detected	Detected	FALSE	XM_003721269	unmapped	ATGATGACCAGACCAGGCTTGTCATCATGGGAAACAATGACTTGTCAAAGTCGGCGTCGG
A_98_P247374	1564.57	889.369	1895.67	9337.96	5754.86	5019.49	Detected	Detected	Detected	Detected	Detected	Detected	FALSE	XM_003720833	unmapped	TACCACTCCTTCTCGTTCGCGAACTGGTACGATCCGCGATACACGCACTTTGGGTCCCTT
A_98_P212829	427.972	288.164	298.683	1329.6	2452.05	2098.5	Detected	Detected	Detected	Detected	Detected	Detected	FALSE	XM_003715045	unmapped	GAGTTCCTGACGATCATTGGGTGGAACGGTGAGAGGTTTGTGTGGGAGAAGATGGCCTTT
A_98_P179580	29.3654	39.8889	43.5326	210.984	135.421	95.0524	Detected	Detected	Detected	Not Detected	Detected	Detected	FALSE	XM_003719715	unmapped	ATGCCAGCTTTGTACAAGAAAACGGTCCCGAGAGGCTAGACTTCAAGCAGAAACTCTTCC
A_98_P241059	692.768	563.433	495.463	3456.21	1502.18	2268.14	Detected	Detected	Detected	Detected	Detected	Detected	FALSE	XM_003714231	unmapped	CAGTAATGGGTCGAGGGGATCGAGTTTAAGGTCTAGGATTAGCGACTATAGGGTTTTTGT
A_98_P130293	13.3725	9.35922	20.1749	49.7831	44.8926	44.1362	Detected	Not Detected	Not Detected	Not Detected	Not Detected	Detected	FALSE	XM_003713311	unmapped	AGGGCAAGAAGGATATCAGCGATCGCTTCAACAACAAGATCACTTCCCTATCCACCAACA
A_98_P210820	19.7708	19.4852	22.1522	70.3063	42.2109	81.6898	Detected	Not Detected	Not Detected	Not Detected	Detected	Detected	FALSE	XM_003714317	unmapped	GAAGCAGGGACAAAACTGCAGAATCACACCCAAGACCCTCAAAAATGTCCGCGGAACCGA
A_98_P165923	36.4169	24.9087	17.0815	136.215	152.811	177.491	Detected	Not Detected	Not Detected	Not Detected	Detected	Detected	FALSE	XM_003720542	unmapped	AGCTTGTGGATGCACAACATGAGGGATATCGACTTTTTGCCCGACTACAAGGGCCCCGGA
A_98_P153813	232.202	179.999	153.725	864.671	1880.93	1229.98	Detected	Detected	Detected	Detected	Detected	Detected	FALSE	XM_003720616	unmapped	AGCCGGGAGATTGCGCTCTGCACCTGCATGCTCAAGGAGGTGGAGCGCTACGGGCTCAGC
A_98_P210628	656.089	1425.08	952.054	6974.49	4124.21	6083.16	Detected	Detected	Detected	Detected	Detected	Detected	FALSE	XM_003717587	unmapped	TACACGCTGCTGACGTCCCAGGACAACGAGACACGCTCGTTCCTCGAGAAGTACGACTTT
A_98_P108090	17.8631	28.707	18.6926	386.017	209.186	204.588	Detected	Not Detected	Not Detected	Not Detected	Detected	Detected	FALSE	XM_003715817	unmapped	AAAGCGCGCAATAGGCCGGAGGATTTTATTGCCATTGTTTTTTCTAGCAACGACCCGATA
A_98_P222296	2604.81	728.596	2020.39	14329.9	7987.21	10538	Detected	Detected	Detected	Detected	Detected	Detected	FALSE	XM_003718863	unmapped	GCATGTTGATTCGGAGCTGGCTTTTCGTGTCGGGTCGCCGTATCACCGTGCTGTTGTGTA
A_98_P225819	12.1311	22.2754	14.4755	60.9033	45.4474	49.6618	Detected	Not Detected	Not Detected	Not Detected	Not Detected	Detected	FALSE		unmapped	CGATGCCCACTTCTACATTGGAGGAGTTCCATGTCTTGTGGTAAGGCTGAGCGAATTGTA
A_98_P194367	273.747	343.005	247.177	991.177	661.914	905.093	Detected	Detected	Detected	Detected	Detected	Detected	FALSE	XM_003711006	unmapped	ACGCGAGATAGAAACCCGCGAAGTCGAGGTTCTCGGTCTGGAGCTGTTGGAGTGGTATGA
A_98_P168050	259.943	225.661	387.631	778.553	878.344	881.426	Detected	Detected	Detected	Detected	Detected	Detected	FALSE	XM_003711480	unmapped	AAGATGTGCGTCGACGACAATAGGGACGATTGCGATCCTGAGAATGGTGGGCGGGACTGT
A_98_P129984	22.2813	48.9288	44.1457	134.576	76.4131	142.978	Detected	Detected	Detected	Not Detected	Detected	Detected	FALSE	XM_003715116	unmapped	TCAACGAACACCAGTTGCCATGTTCGAACTCCTACTTCTCTACTAATGCACCACACAATA
A_98_P138134	3309.04	1056.52	5929.54	30099.4	24650.4	31527.5	Detected	Detected	Detected	Detected	Detected	Detected	FALSE	XM_003717552	unmapped	CAGTCAAACTTGCGCGTCTTTCGCTCGAGGAAGACAGGTATACCCCTTGGCAAACTCACC
A_98_P180530	83.6371	107.027	62.0614	347.878	427.291	252.971	Detected	Detected	Detected	Detected	Detected	Detected	FALSE	XM_003719456	unmapped	AGTGGGAACGGGACCTACGAGTATTACATCTCGATTCCTGTGGTACGCAACGATGCCCGT
A_98_P212414	3042.35	2885.58	4049.52	18658.8	5620.1	11616	Detected	Detected	Detected	Detected	Detected	Detected	FALSE	XM_003710636	unmapped	GTCCGATGAGCACCGTGCGTGACGTTGACATGTTTATTGAGTTTATGCGCGACACATTCG
A_98_P170951	32.9842	79.7642	39.0357	150.202	262.9	250.646	Detected	Detected	Detected	Not Detected	Detected	Detected	FALSE		unmapped	CAGATCGATACATGCTTTATTAGGAAAAGAGACGTGGAGATTGACACTTGGTACCAAAGT
A_98_P114665	3383.02	1448.29	2207.93	11917.2	11956.5	16094.8	Detected	Detected	Detected	Detected	Detected	Detected	FALSE	XM_003708690	unmapped	GTGCAGGGTCTCTATGAAGACATGCTCCTGTCCATATTTGCGGATCCTCTTTTGAACATT
A_98_P173555	1980.29	2729.99	1609.99	11565.6	12596.4	11296.2	Detected	Detected	Detected	Detected	Detected	Detected	FALSE	XM_003715425	unmapped	GTACACGTTTTATGAGGGGACGGATGTGCTGTTTTTGAGGCTGAATGAGACTAGTGAGGC
A_98_P137401	1203.83	1024.7	2101.15	8753.44	5053.22	8459.4	Detected	Detected	Detected	Detected	Detected	Detected	FALSE		unmapped	CCTGACATCTGGTATCACAGTTGTTAAATCACCAGAAAAGAAAAGAAAACTAAAACGTCC
A_98_P138567	59.1679	104.811	93.0755	416.656	1948.1	3762.12	Detected	Detected	Detected	Not Detected	Detected	Detected	FALSE	XM_366019	unmapped	TTCGATCACGACGAGATTGAAAAGACCAAGATCACAGAGCCAGAGATCAAGGAGACGTTT
A_98_P143046	31.208	17.7289	25.2321	130.581	88.359	65.4086	Detected	Not Detected	Not Detected	Not Detected	Detected	Detected	FALSE	XM_003709412	unmapped	TCAGAACCTCTGTGACGGGACAAGGGGTTGCAAGTCCATGTTCACGAGCTTCGACAGCAG
A_98_P126633	199.134	214.515	286.894	678.544	715.352	729.289	Detected	Detected	Detected	Detected	Detected	Detected	FALSE	XM_003717019	unmapped	GGCCGGCATTGGAGTGAAGAGACACTGCAGTGGTCTATCGACGGGATAGTAACCTTCACC
A_98_P174745	112.056	71.3454	102.512	283.95	273.315	251.311	Detected	Detected	Detected	Not Detected	Detected	Detected	FALSE		unmapped	AAGTACAGTGCCCGACGCAATGAGAATGTTGGCAACAGGGGAAATAGTGTCCAGGGAAAT
A_98_P245486	475.531	390.704	210.667	15258.7	18900.8	2421.55	Detected	Detected	Detected	Detected	Detected	Detected	FALSE	XM_003717454	unmapped	ATCTACGACGCGTTCCTGTACACGGGCGAGAGCCCCATCAACACGCCGTGGATGGGCTTC
A_98_P137200	5435.45	7369.59	10811.3	35656.5	27236.6	37853	Detected	Detected	Detected	Detected	Detected	Detected	FALSE	XM_003717099	unmapped	CGGTAATCTTGGCAGTTCTAGTGAGGAAAAGTTTTCAGACCTGACGATAGAGGACGCTAA
A_98_P208136	161.554	112.541	143.972	463.562	837.235	483.17	Detected	Detected	Detected	Detected	Detected	Detected	FALSE		unmapped	ACAACCAAGAAAACCACCGGGAAAACAACAGCCCCAGCCGTCTTCCGGCAAGAGCAGTGA
A_98_P116331	1671.14	3094.6	1984.77	14802.8	10028.2	14490	Detected	Detected	Detected	Detected	Detected	Detected	FALSE	XM_003708836	unmapped	CAAGGTTGCCATGAAGCGTTTCATCGACAATATATCCTTGTATGTTGTTCACCACGACCT
A_98_P209944	2646.81	1607.61	2088.32	6243.35	7806.22	6418.59	Detected	Detected	Detected	Detected	Detected	Detected	FALSE		unmapped	GGAAGCGTACCGCCAAATGTGACGTTTTACGTTGACGATATCGAGGCGGAATGGACCTTC
A_98_P115531	37.205	21.8728	39.899	138.591	85.2211	106.238	Detected	Not Detected	Not Detected	Not Detected	Detected	Detected	FALSE		unmapped	AAACTCGGCAGGATGAATTACTCCGGAGGTTCAAGTTCAGTCCCCCTTTTTGGCCACGAC
A_98_P208181	17.6053	9.21642	14.804	136.564	193.344	200.685	Detected	Not Detected	Not Detected	Not Detected	Detected	Detected	FALSE		unmapped	ACGTAGTCGAGGGATCGGGCTACTCCATCATCGACGGAAAACGGTTTGACTGGCGCAAGT
A_98_P200253	2702.67	2449.19	5900.15	14305.8	11835.9	14527.9	Detected	Detected	Detected	Detected	Detected	Detected	FALSE	XM_368476	unmapped	GAAACTCGATTGTCATCTTGTGCGTCCATTGCATGTCCGCCTAAACATCAAATGCCCAAT
A_98_P148945	150.273	159.016	207.506	1200.64	912.948	1495.52	Detected	Detected	Detected	Detected	Detected	Detected	FALSE	XM_003715781	unmapped	CGGTCACCCTTATATTGGTCCTGATTTCTTTTGTGAACCAAGAGCCTATCATAGGGCTTT
A_98_P172477	126.498	104.928	170.835	345.282	513.171	435.085	Detected	Detected	Detected	Detected	Detected	Detected	FALSE	XM_003716517	unmapped	GACAATTACGAGAAGTGTAGGCAGCAGAACATTGCCAAAATTTCCTCAGTTCGAAGGCGA
A_98_P183090	483.711	543.825	528.256	1997.93	1329.75	2075.85	Detected	Detected	Detected	Detected	Detected	Detected	FALSE	XM_003715488	unmapped	ACAACCTGGCTACAGCATTTGCTCAACACCCGATCACTGGTGACAACATCCCGCAGGACT
A_98_P207468	329.65	543.536	439.084	1999.74	954.683	1480.23	Detected	Detected	Detected	Detected	Detected	Detected	FALSE	XM_003713410	unmapped	CTGGGCATCGTCATAAATGTCGGTGGCACCACAACAGAGGGATACATCGGGACCAAGTAT
A_98_P174814	115.183	190.732	70.5802	1024.47	646.911	483.162	Detected	Detected	Detected	Detected	Detected	Detected	FALSE	XM_003714347	unmapped	CGCTGGTCAATAGTCGACAAAATACGACTGCCATGAAGAGTAGCGATGGGAGTCACAGGT
A_98_P130608	630.735	1219.35	1150.88	3510.63	3263.18	4486.98	Detected	Detected	Detected	Detected	Detected	Detected	FALSE	XM_003716371	unmapped	ACCGGGAAAACCCTGGCAACGCTTCCGCTACTGCCTATAACATGTCTGCATTCCGCGACA
A_98_P212471	1925.89	3579.7	2923.21	12452.2	10997.6	12352.2	Detected	Detected	Detected	Detected	Detected	Detected	FALSE	XM_003714721	unmapped	CTCAAGTTCGACAAGGGTGAGATCATCACAGACATCGGATGGGTACACCCAGGCCACTGG
A_98_P152725	844.973	658.686	629.211	2821.55	2457.8	3087.7	Detected	Detected	Detected	Detected	Detected	Detected	FALSE	XM_003710002	unmapped	CCAAGCGCAAACGGGATCATGTGCAAGACGAAGAAGACTTCTCGGACGGTTTCAACGACC
A_98_P128320	10.6459	7.45144	10.5909	112.198	82.9338	93.4033	Detected	Not Detected	Not Detected	Not Detected	Detected	Detected	FALSE	XM_003715446	unmapped	ATGCTCTCAACAAAAATGCCGGCGTCTGATACCGACTCTAATCAGACCGCATTTGAGACG
A_98_P137649	773.333	1861.45	1687.79	5888.07	6663.53	10575.5	Detected	Detected	Detected	Detected	Detected	Detected	FALSE	XM_003713644	unmapped	GCTGGTTCACGGTGATTACAAGATTGACAACTTGATCTTTCACAAGACGGAGCCGAGGGT
A_98_P117998	6411.22	9079.42	9068.38	34745.2	23681.8	33326.5	Detected	Detected	Detected	Detected	Detected	Detected	FALSE	XM_003714670	unmapped	TGCACGAAACCATTAGCATTGAACTGTTTTCATCATAAGAAAGGGTTTACACAAAGACAG
A_98_P160807	11.5937	16.9685	6.04275	87.5251	40.7826	34.0735	Detected	Not Detected	Not Detected	Not Detected	Not Detected	Detected	FALSE	XM_003709059	unmapped	TATGGCCGACACGTTTTATGCGCGGTACACCAAGATGTTTCAGCCTGACAACCAGACTGC
A_98_P211297	2356.24	1746.44	2115.88	8765.08	6102.99	5341.46	Detected	Detected	Detected	Detected	Detected	Detected	FALSE	DC958822	unmapped	GACATCACTGTCCCTTACGAACAAACAAGCAACGAACCAACTTTCACTTTACCGTCACTA
A_98_P124941	186.242	175.951	310.566	3875.36	2019.29	3327.52	Detected	Detected	Detected	Detected	Detected	Detected	FALSE	XM_003712065	unmapped	ACGGGTGGCATTATTCCCAACGACCCACACAAGAACTACCAGATTGACGCCCAGACTGCT
A_98_P239879	956.879	2178.94	1163.46	10469.3	8790.98	12899	Detected	Detected	Detected	Detected	Detected	Detected	FALSE	XM_003712969	unmapped	TTCGTCGCCAACGATACGTATTGCAGCTGGGATCAGATATTTGCCCGGCTAGGGTCATAC
A_98_P191984	120.415	21.8323	28.4439	2147.97	3307.22	1357.38	Detected	Not Detected	Not Detected	Detected	Detected	Detected	FALSE	XM_003714964	unmapped	ATCACTCAAATCTTTGCTATCTACTTGGCCATTGTGTACGGATACCTGTACCTCGTATTC
A_98_P160700	801.696	495.033	1007.96	8518.37	4659.06	8079.94	Detected	Detected	Detected	Detected	Detected	Detected	FALSE	XM_003712632	unmapped	GGAAGTCGGCTCCTCGCCCGGTTGTCATCCTCGACTATGACGTTATTGGCCTTGCCTTTT
A_98_P164500	3936.47	3191.21	4354	30413.4	20288.1	24986.1	Detected	Detected	Detected	Detected	Detected	Detected	FALSE	XM_003710581	unmapped	AGGGTCAGGTCATAACCATCAAAGAGAAGATGGGGGAGATAAAAGCTAAGAGGTTGCGGA
A_98_P135488	91.6186	43.0736	58.1715	959.736	1149.55	1238.3	Detected	Detected	Detected	Detected	Detected	Detected	FALSE	XM_003715975	unmapped	CCGTAGAGCTGCCGGACTGGTATATCCTCGTGGCTGCGCAAAACTGGAACAGCTACATGA
A_98_P207667	2168.74	3019.82	2436.28	11554.5	6134.64	7139.64	Detected	Detected	Detected	Detected	Detected	Detected	FALSE	XM_003716141	unmapped	TCTATTCACTCAAACTCCCTCAAGTCTATATCACTTTTTGTACTCCTTGACCTTTTGGGC
A_98_P147715	1460.52	1337.47	1559.88	4818.63	3290.29	4694.41	Detected	Detected	Detected	Detected	Detected	Detected	FALSE	XM_003712601	unmapped	TGTGGAGAAGAAAGAGAAGCTGTATGCTGCCGTGTCCTGGGCTCTCATGGGTACCTGGGT
A_98_P185785	162.94	250.787	219.875	1556.9	603.334	430.906	Detected	Detected	Detected	Detected	Detected	Detected	FALSE		unmapped	TCAGTGGGATTTAGTAGAAGAGGTAGGAAATGAGCATGTCGAAGTGGAAAAGGTGTTTTT
A_98_P239755	1423.47	2563.02	3120.81	10953	6105.38	6803.3	Detected	Detected	Detected	Detected	Detected	Detected	FALSE	XM_003715434	unmapped	TGACCAAACCTGGTAGTGCGTTGGGGAGAAACTTGAACTTTGTCGTGTGCCGACTTGAAG
A_98_P242552	2575.43	2571.94	3223.07	15048.9	7803.64	10978.3	Detected	Detected	Detected	Detected	Detected	Detected	FALSE	XM_003720957	unmapped	GTCGATGCAAAGGGGAACACGACAAAAGTCATCGACCCAGAAGCCGAAGGGGGTCCGTTA
A_98_P170084	7726.41	4867.97	6481	21446.8	16291.3	18178.8	Detected	Detected	Detected	Detected	Detected	Detected	FALSE	XM_003709705	unmapped	TGAAGATCTCATGATGTTCACCAACACACAATTCTTCGATTTCGAAACGGGAGAGAACAC
A_98_P104043	3628.88	1004.03	2926.19	25006.1	19979.5	24984	Detected	Detected	Detected	Detected	Detected	Detected	FALSE	XM_003715411	unmapped	TGCCGTTCTGGGTTGTTTGGGTGGTCACCATGCTTCAGTGGTGGTACGACTGGAAGCTCA
A_98_P233929	3028.9	2443.97	2387.91	12451.7	9735.28	11678.9	Detected	Detected	Detected	Detected	Detected	Detected	FALSE	XM_003714426	unmapped	ACATGGTGGATGACAGAGTTCCTTATGGTCTAGGGTCCGTACTCCAATGGCTCACAGACG
A_98_P125189	12.724	22.0732	17.066	81.9693	45.5792	55.1203	Detected	Not Detected	Not Detected	Not Detected	Detected	Detected	FALSE		unmapped	ATATTATGTCTATACGGACTGCATGATTGCACGGATTTCCGAGCTGAGGAAAACGCGTCA
A_98_P192771	82.6415	73.7908	73.4575	448.142	396.236	558.135	Detected	Detected	Detected	Detected	Detected	Detected	FALSE	XM_003714773	unmapped	CCTTGCGGCAGAGAAATCAACAATCTGAATAGCGAAGAGCTACCAACCTTGTCTTCGGAC
A_98_P225037	606.053	353.577	385.336	2275.93	2155.75	2600.64	Detected	Detected	Detected	Detected	Detected	Detected	FALSE		unmapped	TGCACACATGTCGGAGACTTGTATCTCTGGATTAGAGGCTGTGTGATCGTGTGAAATACA
A_98_P121880	48.6017	76.8541	42.3837	388.94	365.423	475.892	Detected	Detected	Detected	Not Detected	Detected	Detected	FALSE	XM_003720182	unmapped	TCGCACCGTGACTACTTTGTGAAGGAGAAGTGGCGCCAGATGGCGGCTGAGTTTGTTGCA
A_98_P182317	1453.77	340.443	809.737	22750.5	14500.2	22946.5	Detected	Detected	Detected	Detected	Detected	Detected	FALSE		unmapped	GGAAAGCGAACTTGAGTATAATGGACCAGAAATTCTTGAGTCCTTAAGGGAGACTCTTCT
A_98_P113566	2779.86	2917.01	3040.27	17815.5	10999.1	22406.8	Detected	Detected	Detected	Detected	Detected	Detected	FALSE	XM_003721003	unmapped	AGTTGAGAAAGGAGTTGTTTGCTTTTACCGACAACAAGATTGCCGTACAATTTTGGTACG
A_98_P170368	1266.82	875.524	1886.26	5936.61	3770.24	4561.43	Detected	Detected	Detected	Detected	Detected	Detected	FALSE	XM_003716656	unmapped	CGTCACCACATCCGCTTTTTCCCTAAGCCTGGCGATTCATCCTCTGGTGACAGAAATGGA
A_98_P109199	272.558	269.79	239.742	1124.6	2597.15	1566.22	Detected	Detected	Detected	Detected	Detected	Detected	FALSE		unmapped	CATATATGCATATCCTCATAAATACATCGCTTCCCACCAACCCGAGTAAAACTGAGGCCG
A_98_P130780	260.634	205.714	169.156	1614.12	1352.72	1757.05	Detected	Detected	Detected	Detected	Detected	Detected	FALSE	XM_003712734	unmapped	GCCAACAAAAGCTTGGCCTGAAGAACACCGACTTTTTGAACAAGACTCATCAGACCAAGT
A_98_P156484	244.976	193.499	229.124	1180.05	718.361	698.201	Detected	Detected	Detected	Detected	Detected	Detected	FALSE		unmapped	TTGGGCTCTACATCTCATCGTCTGTTGGTTGGGATTACCTAGCCAGGTATGGTATGCAGT
A_98_P211344	288.591	287.992	315.217	1399.02	1999.24	2518.13	Detected	Detected	Detected	Detected	Detected	Detected	FALSE	XM_003719183	unmapped	ACATGCAGTCCTTTTCCTTCTTCATAATCGGCGTGGTTCCGGGCCTCGAATCCGGGCTGT
A_98_P157806	766.582	978.663	737.412	3495.7	1741.27	3025.82	Detected	Detected	Detected	Detected	Detected	Detected	FALSE	XM_003710863	unmapped	GTGATTGACGATACCGTCTTGACAAGTAAATCCATACTCCCCGAGATATTGGGCAAGAGT
A_98_P195851	26.9737	33.1452	32.6497	89.6988	246.232	137.481	Detected	Detected	Detected	Not Detected	Detected	Detected	FALSE	XM_003708845	unmapped	CGCAAGAAATAGCGTGCAAAAGAATGTCACAAACAAGACGGCTAAAAAGAAGACTGATAC
A_98_P110358	203.087	153.446	204.257	939.406	487.347	702.006	Detected	Detected	Detected	Detected	Detected	Detected	FALSE	XM_003713446	unmapped	TCGCACTCGACAGAGTCGTATGCTAGCACGCTCGGGACGCTGTTTGATAAGCCTGAGTGA
A_98_P243548	5556.66	4258.36	5189.91	32820.9	36430.2	43501.3	Detected	Detected	Detected	Detected	Detected	Detected	FALSE	XM_003714910	unmapped	GGGGTCAAGGCTGTTATATTCATCGCATCCCTTCTTGTTCTCCCTGGTGGGATCTCGCTC
A_98_P150480	1412.2	1024.32	762.035	5009.87	2689.58	3862.13	Detected	Detected	Detected	Detected	Detected	Detected	FALSE	XM_003713691	unmapped	CCAACCGGAAACACAGGAACCTGCTCGCCTCTGCATCAGCAGACAAGACAGTCAAGCTCT
A_98_P115250	2248.8	1615.99	2053.77	8534.83	5438.19	7723.99	Detected	Detected	Detected	Detected	Detected	Detected	FALSE	XM_003712633	unmapped	GGGTTTCGTCAGTTCCGCCAGAGCCCAAGCCCAAAGAGAACTATAAGGTGTCAAGGTCAG
A_98_P151260	1465.38	1327.81	1406.7	5187.58	6410.73	5789.71	Detected	Detected	Detected	Detected	Detected	Detected	FALSE	XM_003717252	unmapped	AATGGCGGTATTGCATAATCCTTGGACCAAATTGACGAGATGTATAATTAACTACAAAGT
A_98_P105334	1800.33	4001.46	2797.34	11865.8	8048.85	12113.4	Detected	Detected	Detected	Detected	Detected	Detected	FALSE	XM_366879	unmapped	AGCCCTGTGATACCTCGGATGATGGATTTACTTCACAAAAACGTCAAGATTGGTATCGTC
A_98_P193119	24.644	12.0785	19.7464	97.1361	73.724	95.1564	Detected	Not Detected	Not Detected	Not Detected	Detected	Detected	FALSE		unmapped	TGTCGAGTTGTTTAATAAGAGTTCAGCAAGTGTGTATTATCGAGTAAGAGCCATGGGTCA
A_98_P165015	1001.05	1514.29	1451.24	5118.93	3528.12	3653.19	Detected	Detected	Detected	Detected	Detected	Detected	FALSE		unmapped	GTCGTCATCTGTACCCAAAAACAAAGTGGCGCAATACATACCAGCAGTTAGCAAGCTACT
A_98_P112042	15.841	40.7135	24.8674	169.052	83.9589	242.616	Detected	Not Detected	Detected	Not Detected	Detected	Detected	FALSE		unmapped	AAATGCAAACGATTTAGGTCTTGTCAATGGAAGACAGAAGCACCTTGATTTCCCCGCAAT
A_98_P173837	36.1453	34.2237	16.801	183.756	225.884	137.901	Detected	Not Detected	Not Detected	Not Detected	Detected	Detected	FALSE	XM_003719465	unmapped	AGATCTGTTTTGGCGCATGTACACCCCTGATACATCTGCCGAAACTAATGAGCTGGTTAA
A_98_P228762	6116.03	4432.38	4636.28	14933	12632.4	15936.2	Detected	Detected	Detected	Detected	Detected	Detected	FALSE	DC987522	unmapped	CTACGGGTACAACATACACTCGCGATAGAAACGAGGAGAATAGCTAGGGAGCGTCGGAGG
A_98_P251043	168.594	259.253	255.947	2197.2	845.491	1408.56	Detected	Detected	Detected	Detected	Detected	Detected	FALSE	XM_003710187	unmapped	GGAAATTGTCCAGCTTCTTTTGAAATACGGAGCCAATGTTAACGATCGAGGAAATTGGGG
A_98_P162341	760.128	1187.46	1185.18	3327.17	3504.6	3495.99	Detected	Detected	Detected	Detected	Detected	Detected	FALSE	XM_003720475	unmapped	CCGGCTGGAAAACATGGGCAACAAGGACAGCTACATTTGGTACGGCCCAGAATGGGCTTG
A_98_P248185	82.332	89.6466	86.4593	364.494	354.468	500.162	Detected	Detected	Detected	Detected	Detected	Detected	FALSE	XM_003721453	unmapped	CATTCGCCGTCCTTAATGAGGGCAGCAAGGAAGATAGGAAAGACAGCGATGCTGCCTTCC
A_98_P107466	10.4244	5.61489	5.8621	137.083	50.0037	76.2451	Detected	Not Detected	Not Detected	Not Detected	Detected	Detected	FALSE	XM_003708751	unmapped	AACATGTCAATGAACGCCAATACCCTGTACGATGGTTCGACAAAGAAGGGTTTGTTGGCT
A_98_P203365	4336.47	4449.47	4931.34	19062	22390.4	29378.2	Detected	Detected	Detected	Detected	Detected	Detected	FALSE	XM_003716527	unmapped	GACGACGACGAACTTGATATGCTGTCTGGAAATGCCGGCAAACTCCACCTTGGCAAGCAC
A_98_P242439	368.982	322.788	452.843	1841.92	815.732	1355.48	Detected	Detected	Detected	Detected	Detected	Detected	FALSE		unmapped	GTGCGGACAAAATATCAAGTCAACCCTTGCCCCGGAGAAGAAAAGAGAGCAATCTCGTGA
A_98_P186504	4076.27	11227.7	4137.18	27754	17808.1	21889.5	Detected	Detected	Detected	Detected	Detected	Detected	FALSE		unmapped	CTCAGCGGCCAAACACGCAGACCAGACCAGACAAGAGTACCTATACAAGATATTGGGGAA
A_98_P245907	392.454	734.878	668.923	2579.84	1959.14	1611.13	Detected	Detected	Detected	Detected	Detected	Detected	FALSE		unmapped	ACAAGACGACCATAACGTTTGGCTTCTCGTCCAAGCAGACCAGGATCGAAACGACCTGCC
A_98_P243747	17.6907	9.53357	15.6324	81.639	119.167	76.2809	Detected	Not Detected	Not Detected	Not Detected	Detected	Detected	FALSE	XM_003708851	unmapped	GCAAATCTGATGATTGCAATGTTCTTTGAGGCTTATGCTCTGGGGAAGATGCATCATTAC
A_98_P246688	13.2652	63.7377	25.4796	420.321	110.557	112.619	Detected	Not Detected	Detected	Not Detected	Detected	Detected	FALSE	XM_366034	unmapped	GTCTATTGCAAATTTAATCCCTACTACGTCCGCAGCTTGACGAGGTTTTCCGACAAGGGC
A_98_P244959	38.5659	84.9504	87.9019	290.2	271.304	290.189	Detected	Detected	Detected	Not Detected	Detected	Detected	FALSE	XM_366030	unmapped	AGAAAGGCCTTGGCTACTTTTCAAAGGAATCAGATTGGTGCATCAGAGAGCAGCTGATGA
A_98_P148895	3532.5	6238.34	4399.48	16575.1	11085.6	14480.8	Detected	Detected	Detected	Detected	Detected	Detected	FALSE	XM_003714683	unmapped	ATTCATCTGTCGCCGGATAATCGCTTCCTTCTTGTGTCATCTCGCTTCGACAAGGCCTTC
A_98_P250129	16906.6	8882.8	13740.8	45648.4	38674.6	40780.1	Detected	Detected	Detected	Detected	Detected	Detected	FALSE	XM_003713431	unmapped	GATGGTGGAGGTTTTTGAGACGGGCAGCGTGGGACGAGGGGTGAGGTTGTTGGTGAGTTA
A_98_P110420	3381.82	2203.89	2391.25	18112.3	12648	14283.3	Detected	Detected	Detected	Detected	Detected	Detected	FALSE		unmapped	GATGATACTGTGTACAAGTTTGCAGGGATCGAGTTCTCACGGTATGAGTTCCTGCCTATT
A_98_P139783	25.506	53.816	55.2476	349.748	1058.14	2199.53	Detected	Detected	Detected	Not Detected	Detected	Detected	FALSE		unmapped	TCGTGAAAGTGGACGTCTTGAAGTCTAATGGACGGAAGGTGATAGTATTGCCCAAGGATA
A_98_P168923	9177.51	10674.3	13309.6	37930.8	31695	43330.4	Detected	Detected	Detected	Detected	Detected	Detected	FALSE		unmapped	TCCGAGCTTGTATATGTAGTGGAAAAATTAAAATCAAACTCTGAGGCTTTTGAGGAAGGG
A_98_P248097	4218.88	927.081	2612.03	57730.8	37033.2	55731.7	Detected	Detected	Detected	Detected	Detected	Detected	FALSE	XM_003720956	unmapped	ACCAGAACACCTTTTCTGTTACGGACCATTTTGAAAAGCAAAACAGCATGGGTGAGGCCT
A_98_P149199	603.269	877.424	1018.38	6107.1	2469.11	5549.55	Detected	Detected	Detected	Detected	Detected	Detected	FALSE	XM_003718547	unmapped	CGAGTCCAACACCTCACTTTCGATGCAGTACATTGAGGACCAGTCCCGCTTCCTTCAGGA
A_98_P194800	1561.61	1823.36	1730.42	7892.24	5304.35	4845.73	Detected	Detected	Detected	Detected	Detected	Detected	FALSE	XM_003720712	unmapped	TGCTGCAGATACACATTATCACGGCGGAGCTTGAGCGTCAGGCAGAGAAGGAGGATGCGA
A_98_P221999	460.414	533.649	439.125	1404.51	1131.97	1750.63	Detected	Detected	Detected	Detected	Detected	Detected	FALSE	XM_003720258	unmapped	GCTGCCAAAGCTGCCAACTAGGCGCGCTCTTTCCTCGCTTGATGTGTTGGAGATGCGTTT
A_98_P172656	10.7927	5.76624	9.95971	67.6528	119.765	112.772	Detected	Not Detected	Not Detected	Not Detected	Detected	Detected	FALSE		unmapped	ACACAAGTTAGCAGATAACAGGCTGTTCGTCTCATCTGAAGAGGAATTCGTTGCCTGGAA
A_98_P163246	405.157	401.422	427.839	1030.95	1441.82	1294.86	Detected	Detected	Detected	Detected	Detected	Detected	FALSE	XM_003710714	unmapped	CAACTCGGCGCAGACCCGTCAGCCGCAATTCCATCTAAGCACCCTCTGCCCAGACCTCCC
A_98_P236256	37.3505	79.7486	64.1885	191.665	163.398	262.326	Detected	Detected	Detected	Not Detected	Detected	Detected	FALSE		unmapped	TGAAATTGGACCCCGCCCACGGCATGTGGGTGCTGAAGGCGATAAAGTATCACCTTGCAG
A_98_P122738	32.2102	27.7578	20.1259	181.129	67.5386	164.822	Detected	Not Detected	Not Detected	Not Detected	Detected	Detected	FALSE		unmapped	ATACTCGATTGTTGTGCTCTTGTTTTTCGTGTCTTACATGTGCGTTATAGTCGTGCCCCA
A_98_P183725	242.859	385.603	233.218	1073.05	1904.07	1159.24	Detected	Detected	Detected	Detected	Detected	Detected	FALSE	XM_003713033	unmapped	GATCCGAGGATTCAACGAACCCTCTGTGACCCTCACCTATGACTGGTCCTACGAGGTCAT
A_98_P164630	472.303	1031.7	602.679	4185.61	1214.54	2222.12	Detected	Detected	Detected	Detected	Detected	Detected	FALSE	XM_003710129	unmapped	TCCGTATCGAGCAAATCTTCCTCGTCTTCGGACAAGAAGAAGTCTTCCCCCTCAAAACCC
A_98_P241650	144.286	162.614	175.18	597.006	859.594	765.814	Detected	Detected	Detected	Detected	Detected	Detected	FALSE		unmapped	CACGACTTTTGCTGTGCGGAACCGTCATATACTGCATCGACTTTGGCATGTTCCTCTTCA
A_98_P200745	61.8867	82.4686	68.2568	824.156	523.6	836.072	Detected	Detected	Detected	Detected	Detected	Detected	FALSE	XM_003712985	unmapped	ATGAAGTTGTTATGGAAGACAGCACAGTCGAGTCGGATATTGCAAGTTTGCATGCGATGG
A_98_P144688	1202.31	629.775	656.441	3481.87	2427.34	2905	Detected	Detected	Detected	Detected	Detected	Detected	FALSE	XM_369866	unmapped	AAGGCATCAAGTAAAAGCCGAAATGCTCCTGTACTTGGCGATATCCTATTGCACTCGTCT
A_98_P108778	1566.57	2963.44	2182.99	9401.27	5303.01	6705.53	Detected	Detected	Detected	Detected	Detected	Detected	FALSE	DC991398	unmapped	ATAGGCTTTCATCATCCGGAAGGGATAACCCTGTCTTGTCTCCAAATCCCTTCAATGGAA
A_98_P162826	604.458	988.945	948.313	3761.01	2917.84	4373.09	Detected	Detected	Detected	Detected	Detected	Detected	FALSE	XM_003714867	unmapped	TTGGTCTCTCTGACCAGGAGAGGCAAGCTGGTCGTGAGAATTACGACTTTTATTGCTTTT
A_98_P140691	102.528	142.378	136.56	506.599	291.117	449.75	Detected	Detected	Detected	Detected	Detected	Detected	FALSE	XM_003716539	unmapped	GACGGGTGGTACGGGGCCATGTTCATCATGGGCATGTTTCAATGCGAAATCGACCTGCTG
A_98_P146162	146.329	263.244	191.249	1808.71	1911.26	3279.02	Detected	Detected	Detected	Detected	Detected	Detected	FALSE	XM_003712066	unmapped	CTCATGTTGCTCATCTTTACCCGATACGTCAACTCGAAACGCAAGTTCCTCCACTGGGGA
A_98_P142334	45.7446	25.0599	84.0819	214.743	158.656	242.217	Detected	Detected	Not Detected	Not Detected	Detected	Detected	FALSE		unmapped	CAAGCACCGAGTTCACTCGGAACACGTACCTCCTGAGAAGGAAGATCTCTTTGATGCCGT
A_98_P125786	2173.65	1280.44	1008.86	15608.3	13082.3	18206.1	Detected	Detected	Detected	Detected	Detected	Detected	FALSE	XM_003712333	unmapped	TTGTTGACGTGATCAACTCTTCCTCGTCCATTCGCAACCCGAAGGATGTGGCCGCAAAAT
A_98_P132063	16.7204	12.1093	21.8157	68.9904	97.748	82.7424	Detected	Not Detected	Not Detected	Not Detected	Detected	Detected	FALSE	XM_003708879	unmapped	ATGACCACAAAGAAGTCACAATCGCTGGCATGAAGTGGGTTGAAGGTGCAATTTCCATGT
A_98_P188789	573.375	529.058	527.163	3095.57	2487.71	1941.94	Detected	Detected	Detected	Detected	Detected	Detected	FALSE		unmapped	AGACGTGAAAAACAGACAGTGGTACCGGCCCGATCCAGCGCTGCCGCTCTTGCAAGATTT
A_98_P218892	6807.48	3830.75	6251.44	43193.3	27666.5	39551.3	Detected	Detected	Detected	Detected	Detected	Detected	FALSE	XM_003718352	unmapped	CGAGTACCTCGAACCACAGGAGACTGTAAAGTCTACTGATATGCCATTCGCACAGGAGAC
A_98_P180688	298.276	190.102	159.639	944.052	1015.05	565.15	Detected	Detected	Detected	Detected	Detected	Detected	FALSE	XM_003721278	unmapped	CGCTCTACATTGGCTACTTGGATCGACCTCATGACCCAAAACTCGTGGATTATCCGGTGC
A_98_P164790	426.013	1010	616.885	5919.74	6457.11	2676.18	Detected	Detected	Detected	Detected	Detected	Detected	FALSE	XM_003719951	unmapped	CTTGCTTGTTCTCTTCTCTGTAAAATGATAAGTCTGAAATGAGTACAAGATATTCCATCC
A_98_P160054	67.2686	65.2274	71.7212	702.163	649.391	605.679	Detected	Detected	Detected	Detected	Detected	Detected	FALSE	XM_003712061	unmapped	CCATGTACGCGGCCTACATCCAAGGTGTTATGCAGACTCAGGTCTGGACTCCTACCGCAA
A_98_P208489	260.644	211.99	186.96	999.271	1993.08	955.965	Detected	Detected	Detected	Detected	Detected	Detected	FALSE		unmapped	CGGACCACTACATTGATGCCCAGACCTCAGCATCTCAAAGCCCCATAAACTCACAAGTAA
A_98_P209131	174.69	174.035	138.646	546.093	579.373	568.904	Detected	Detected	Detected	Detected	Detected	Detected	FALSE	XM_003710138	unmapped	GTCCCGACTTTGCGAGGTTGATGGTCGAGTTCAACTGTCGGAGGACGTGGGGGTTCGTGG
A_98_P171042	334.563	829.559	325.683	14810.4	3453.79	5394.99	Detected	Detected	Detected	Detected	Detected	Detected	FALSE	XM_003715485	unmapped	CCGCCATGGGTTACCAGATCGCCTTTACCTTTGGCATCTTTTGCAAGCGCCCAGACCACT
A_98_P182482	71.9859	90.335	106.283	711.039	1100.07	2322.01	Detected	Detected	Detected	Detected	Detected	Detected	FALSE	XM_003710120	unmapped	TCGAGGATGAAAAATCAAAATCAGCTGAACAAAAGACTCGACAAGACATTCCTCCATGCC
A_98_P250172	10.3272	12.3332	7.91749	37.4586	91.1137	69.4987	Detected	Not Detected	Not Detected	Not Detected	Detected	Detected	FALSE	XM_003721251	unmapped	TCGATTGATCACAACCAATTTGTCGTTGGCAAATATGCATTCCAAAGCAATTATGGCGCG
A_98_P143470	51.6694	98.64	127.819	2784.79	2499.21	2350.15	Detected	Detected	Detected	Not Detected	Detected	Detected	FALSE		unmapped	TCGGTTTCCCGTCTTTCGTCCGTCATTCGCTGCTCGAAATCGGCTTGGAACTGTCGCAGT
A_98_P172199	887.026	977.053	1112.57	3396.17	4226.92	3245.79	Detected	Detected	Detected	Detected	Detected	Detected	FALSE	XM_003715615	unmapped	TCTACACGCAAATGTATTGGCTCTCGGATACATTCTACCGTCAAATAAGTCTCAGGGTGC
A_98_P113539	986.689	1372.58	1140.66	4057.39	3668.16	5204.91	Detected	Detected	Detected	Detected	Detected	Detected	FALSE	XM_003719895	unmapped	GCCGATGCATCGTCGTCGGCAAGTCTACCGAAGCTCGTCAAGGTAGCGGGAGAGTCGACA
A_98_P172842	1654.6	1052.02	1921.65	5544.86	3612.74	4441.04	Detected	Detected	Detected	Detected	Detected	Detected	FALSE	XM_359652	unmapped	TCAAACAGCCTCTAATGGAGGTTCTATGGAAATCGTTAAATTGTTGTTGGAAAAGGGAGC
A_98_P197217	94.9796	58.3575	103.615	346.233	451.119	322.643	Detected	Detected	Detected	Detected	Detected	Detected	FALSE	XM_003721438	unmapped	GCTGCAGACCAGGGACCAGATCCGCCAGATGCTGCTGGCGTTCTACGGAGCCCAGACGCC
A_98_P238748	6903.67	6823.48	5421.81	24266.7	19913.6	27661.3	Detected	Detected	Detected	Detected	Detected	Detected	FALSE	XM_003718674	unmapped	GTGGCTGCAGAGCTTTGTGGCCTTCAACCTCAACATCACTCAGGCCTTCTATTCGCACCC
A_98_P226829	3072.3	3078.22	5540.16	18555.8	12797.6	15259	Detected	Detected	Detected	Detected	Detected	Detected	FALSE	XM_003711582	unmapped	CCGGCGTCACCCTGAGCATCTACTGGCCCGTCGTCACCAAGTACCAGATCCCCGGCCCTC
A_98_P120140	326.6	207.428	205.331	1855.73	2001.16	1778.95	Detected	Detected	Detected	Detected	Detected	Detected	FALSE	XM_003720101	unmapped	CTGAAGGGGAAACAATTCAGGCATCCCAATATTGAGCACGCGTGGCCATATGACGATGAA
A_98_P168787	30.8945	29.6166	39.713	150.954	335.608	440.776	Detected	Not Detected	Not Detected	Not Detected	Detected	Detected	FALSE	XM_003713552	unmapped	GACAACTTTTGGGCTGCTAGCGAGTACACGGATGGTGCTTTCCAGTCAAAGCTTGCCGAG
A_98_P186531	1433.41	1861.8	1324.12	5659.24	3014.41	6584.82	Detected	Detected	Detected	Detected	Detected	Detected	FALSE	XM_003719676	unmapped	AGCTGACGTTCTCGAAACAGAGAAGACGAAGCTCCTAGAGAACGAAACAATCCTTGCATA
A_98_P175668	12.3271	27.6731	43.099	169.745	173.636	215.71	Detected	Detected	Not Detected	Not Detected	Detected	Detected	FALSE	XM_003719475	unmapped	AGCTCGGTATCATGGTTCAAGCTTCTACTTCTCCGCGAAGAAGATATGAATGACAACATG
A_98_P236163	358.301	240.758	436.57	1419.7	1171.86	816.719	Detected	Detected	Detected	Detected	Detected	Detected	FALSE		unmapped	TTGTGGCTGCACGGAGATGGTGGAAGGAAACGTCAAGTATTGCACGAGATGTGGAAAAGG
A_98_P153529	40.7383	88.8678	51.9879	640.897	178.974	292.988	Detected	Not Detected	Detected	Not Detected	Detected	Detected	FALSE	XM_367317	unmapped	ATGAATTCGGTTATGCCATCCAATGATATCAAGTATGGAGAGGAAAATCACGCATCTTTA
A_98_P228651	366.073	540.135	460.6	1932.52	915.967	1246.41	Detected	Detected	Detected	Detected	Detected	Detected	FALSE	XM_003713749	unmapped	GTTGAGTCGTGTTTTAGAAAGCCTAGAGATACGTCATCGGTATCTTCACAACGCAGGCAA
A_98_P192511	30.4029	12.7331	16.2964	235.914	246.763	179.196	Detected	Not Detected	Not Detected	Not Detected	Detected	Detected	FALSE	XM_003718793	unmapped	CAAGGGGTTTTGCATGAACTTCTATTTAATCTACCACTTAAAGCATAGTGAAGGTGGGTA
A_98_P227554	126.845	58.2485	78.0527	398.702	339.83	389.206	Detected	Detected	Detected	Detected	Detected	Detected	FALSE	XM_003717595	unmapped	CCCTATGAGCCCAACTATTTTCTCCACCATTCAGACCCCAGGTCTTTTCTGCGACTGGAA
A_98_P162292	80.6527	37.8684	67.2519	249.328	218.478	344.145	Detected	Detected	Detected	Detected	Detected	Detected	FALSE	XM_003713623	unmapped	GCATCAATCGAGGCCGCTTAAGGATGACAGGAACATCCTCCAGCTGATATCTGCCGGCAT
A_98_P239917	2564.8	3346.31	4058.87	10537.9	8038.51	11052.9	Detected	Detected	Detected	Detected	Detected	Detected	FALSE	XM_003709522	unmapped	CCACAAATACAACCCCCAACGCAAAGTCGAGCACGCATAAGGCGGGAACTTCCGACGAGT
A_98_P176415	246.923	141.235	171.24	911.293	1058.45	618.666	Detected	Detected	Detected	Detected	Detected	Detected	FALSE	XM_003719397	unmapped	GCGCTCACTCGGCCGCTATAGCAAAGATACAGATCTTTGAATATACTTCTGGGGTCTTTT
A_98_P177500	49.3674	142.646	95.3112	489.679	202.686	330.537	Detected	Detected	Detected	Not Detected	Detected	Detected	FALSE	XM_003720445	unmapped	AGTCGTGCTAGACTTTCAAGCAATTTAGTTGCTCCGCCAAAGACTCTGAAGAATACGTAA
A_98_P119910	2306.31	4210.72	4488.34	25132.8	19740	27041.3	Detected	Detected	Detected	Detected	Detected	Detected	FALSE	XM_003716679	unmapped	CTTCCTTTTCGCTTTCAAAGACGTTCTTTATGAACAGACTGTTAAGCTCCGCGGTACAGT
A_98_P106062	90.9149	101.853	112.172	501.06	330.229	589.078	Detected	Detected	Detected	Detected	Detected	Detected	FALSE	XM_003721173	unmapped	AGGCAGTCGGGCTCATCAGTCACCCTGCAACTACTTTTGTGAATTCTGGGCCACCAGCAA
A_98_P144169	14.1849	6.76916	9.46532	95.6849	76.0188	79.7324	Detected	Not Detected	Not Detected	Not Detected	Detected	Detected	FALSE	XM_003720460	unmapped	AACTACATCAAGGTGCCTAAGAAGGGTGCACGATTCCTTCCTGGGTTGGATGAGGCTTTT
A_98_P151503	20391.9	10710.7	18052.3	59903.1	44734.9	49610.3	Detected	Detected	Detected	Detected	Detected	Detected	FALSE	XM_003716580	unmapped	GGTTTGTTGCTTTGTTTGGGTTTTAGTTTCGGCTACGTTTACATTCCTTAGACGGCCGTT
A_98_P224358	1506.19	1475.13	1757.4	6313.71	4174.87	8759.91	Detected	Detected	Detected	Detected	Detected	Detected	FALSE	XM_003709684	unmapped	GCCAAGGCTCAGGGGTGCGACAGACATTTGTATGCGCTTTTCTGCCTCTGGCAGCGATTA
A_98_P170468	315.38	276.135	335.975	1252.59	598.189	1095	Detected	Detected	Detected	Detected	Detected	Detected	FALSE	XM_003715636	unmapped	TTGTTCTCTGGTATGCGGAGGCGGCAGACCTTGAACGCGGAAATATCGAGTCAACCTGCG
A_98_P159407	2020.34	2556.31	1728.33	10675.4	7877.08	10749.6	Detected	Detected	Detected	Detected	Detected	Detected	FALSE	DC958214	unmapped	GGCTTCCCAGGACTGATTCTGGACTCCAAGAAGAATCCACTTTCATTAGACTCGTTTGAT
A_98_P112535	2630.84	1910.84	2400.79	9831.87	5066.78	8286.08	Detected	Detected	Detected	Detected	Detected	Detected	FALSE	XM_003712402	unmapped	TGGGGGCATGAACGATGCATTTAGCAGCTTGAGTTTCAACACGACTTCAAGCGCTCCCAA
A_98_P165249	872.203	305.749	296.661	4909.27	7398.91	5141.67	Detected	Detected	Detected	Detected	Detected	Detected	FALSE	XM_003711060	unmapped	AAATCTATGGGAATATCGGGCAAACGTCCTCAAAAATGCAAACCGGACCTTTCATTGGCT
A_98_P244913	258.09	156.977	229.169	2410.51	1456.24	2793.79	Detected	Detected	Detected	Detected	Detected	Detected	FALSE		unmapped	CGCGGCCGTATTTATCGGGAAATGGTTGCGGTCCGTATGTACCATATCCACCCACACCAA
A_98_P176510	324.991	481.486	668.918	2735.78	2301.74	4603.18	Detected	Detected	Detected	Detected	Detected	Detected	FALSE	XM_001404667	unmapped	CGTCAGATGGAGCATAATTTCCGATTCTATCCCTACCTCGAAAAAGTCTTCAACGGCCTG
A_98_P209761	32.8898	38.8943	40.3812	143.275	146.915	147.803	Detected	Detected	Detected	Not Detected	Detected	Detected	FALSE	XM_003714492	unmapped	CCCTTTCCAATCCCCATCTTGGCTCCTTGGACTTTTTCCGGGCAGATCCTCAATTGTGCA
A_98_P132823	40831.8	23876.3	34836.7	109162	86214.6	109477	Detected	Detected	Detected	Detected	Detected	Detected	FALSE	XM_003712182	unmapped	AAGGAGGACGTCGACATCTTTGAGATAAATGAGGCCTTTGCCAGTCAGTGCCTGTGGTGC
A_98_P211143	3048.12	2950.63	4079.86	12758.1	19308.4	16292.4	Detected	Detected	Detected	Detected	Detected	Detected	FALSE	XM_003720347	unmapped	TCGAGGCCAAGCTGCCCACCGAGGAGCTCGTCGCCCTCAACCAGGCTGGCGCCTCCGTTG
A_98_P121058	191.239	407.98	431.636	1307.11	893.67	1766.7	Detected	Detected	Detected	Detected	Detected	Detected	FALSE		unmapped	AATTGGTACTATGGGCATTGAGAAACCAACGGCTGTTTTAAGGAAGGGACGAAAACTAAG
A_98_P216216	230.001	357.45	696.536	1668.05	1118.52	1542.78	Detected	Detected	Detected	Detected	Detected	Detected	FALSE	XM_003711580	unmapped	GACGTGCGCCATGGTTTACGACTGCTCGCATGATGCTGCAAATTCTACCACGCCATCCAC
A_98_P230072	24.4329	10.5061	27.9473	147.775	71.3404	82.8986	Detected	Not Detected	Not Detected	Not Detected	Detected	Detected	FALSE		unmapped	ATACGGACCCTATTTTGTACTTCGTATGGTGCTGAACTTATGGAATCTAAGAAATTCCAC
A_98_P218142	66.7721	118.334	44.4481	634.954	242.409	244.203	Detected	Detected	Detected	Not Detected	Detected	Detected	FALSE	XM_003712714	unmapped	CATGGAGCTGTTCAAGGCTCCGATCCGGTTCTTCCAGACCTTCAAACCCGACATCCTCGA
A_98_P169495	372.754	537.294	376.825	1489.78	1155.26	1329.46	Detected	Detected	Detected	Detected	Detected	Detected	FALSE		unmapped	TTGTATCCCCAGTCTATCTATGTACCGCTGTTTTCCCTCCCATCAGAAAAGAAAGAGCCT
A_98_P195910	250.576	143.235	281.795	1343.64	1661.33	2173.42	Detected	Detected	Detected	Detected	Detected	Detected	FALSE	XM_003715039	unmapped	TTCCGGATGAAATACCCAACGTTATGAAGCTTGACCAGGTACAGCCTACTTGTGAAGCAT
A_98_P234886	722.288	220.609	472.915	3445.79	2705.48	3641.28	Detected	Detected	Detected	Detected	Detected	Detected	FALSE	XM_003713150	unmapped	CGGACGGCATGGAGAAATGGGTTAAGTGTTTGAGAAGGGAGATTGTAGATGCTGGGCACT
A_98_P229727	77.5917	196.443	107.209	584.318	357.147	557.612	Detected	Detected	Detected	Detected	Detected	Detected	FALSE	XM_367316	unmapped	AGACATGGTGAAGTTAAGGGCTATAGCGGACCGGTATGGTGCTTGGATCCATGTGGATGG
A_98_P225536	141.173	152.995	195.702	468.438	753.417	626.159	Detected	Detected	Detected	Detected	Detected	Detected	FALSE	XM_003718831	unmapped	TGACCTCGATAAAATCATCTTCAACCATCTACCTCGGGTCACGAAGCTGGGATTTCACAT
A_98_P240329	156.762	219.44	182.67	1065.12	575.827	916.548	Detected	Detected	Detected	Detected	Detected	Detected	FALSE		unmapped	GGGGCGGGAAAAGTAGCAGAGAAATACCAAGTACATCATACGCATACAAGCAGCAATTCA
A_98_P112661	1860.87	1629.69	887.804	10821.7	4943.93	6172.64	Detected	Detected	Detected	Detected	Detected	Detected	FALSE	XM_003721161	unmapped	ACGCCTTTGACAAGCCTACCAACACTTATACCCTGTGCTCTGTGTCCATTGGTGGAACCG
A_98_P172754	40.2527	64.4585	47.5133	219.943	137.457	185.468	Detected	Detected	Detected	Not Detected	Detected	Detected	FALSE		unmapped	ATGACGGCCATCATTCCCAACAATCGCGAAATTTGTCCCGCAACTTTCGGAAACTCGGGG
A_98_P159606	119.022	204.695	58.655	3445.86	1953.98	1103.1	Detected	Detected	Detected	Detected	Detected	Detected	FALSE	AI068970	unmapped	CACAACAAACAAAATGGCTTGCTACTGCGCAAACTTCTACGGCAGCATTAACTGCCACAA
A_98_P137310	620.463	303.16	298.867	2028.7	2696.39	1762.56	Detected	Detected	Detected	Detected	Detected	Detected	FALSE		unmapped	AGACCACATCTTTCTCCAACCTTGGCAGGAAAATTATCAAAATGATATTCGCTGTCGTCT
A_98_P212598	62.2342	157.821	237.588	637.626	465.862	485.361	Detected	Detected	Detected	Not Detected	Detected	Detected	FALSE	XM_003713692	unmapped	TGTCCAGCAAGTTCTCAATATCCATGTCTCCATGGGAACTGGCGATATCCTTGTGTTCAT
A_98_P175762	35.5753	22.1501	28.7266	244.398	133.188	127.128	Detected	Not Detected	Not Detected	Not Detected	Detected	Detected	FALSE	XM_003711436	unmapped	GCTCGACCTCAAGATGAAGAACTCGTCCTCGAGCGCCAATCTCGAGTCCATCGACGGCGC
A_98_P143583	551.994	304.185	169.366	6000.4	12456	2845.41	Detected	Detected	Detected	Detected	Detected	Detected	FALSE	XM_003710664	unmapped	CGCAAAACCCCATCGATGAGGCTTTGATAATGCAAAAGTTTATCCTGGGATATGCATGCA
A_98_P186700	597.526	725.889	764.931	5427.35	3637.77	4976.59	Detected	Detected	Detected	Detected	Detected	Detected	FALSE		unmapped	CACAGTCGGTCGCGTCTTCGGTGAGGAGTAAGAAGAGTGCAATGAAGAGCCGCCGGTTTT
A_98_P176235	11.9378	27.0293	53.3594	677.991	304.212	348.448	Detected	Detected	Not Detected	Not Detected	Detected	Detected	FALSE		unmapped	TTTTGTTTTGTGTCTTCTAATCTTTAGACTGCTCATATGAGAAATCAGTCTTTCGACGAC
A_98_P215609	203.82	195.732	192.209	686.569	673.613	678.455	Detected	Detected	Detected	Detected	Detected	Detected	FALSE		unmapped	CGGAGCGACGGACTCGAGGGAAGCGAGTGGACTCTCTGTTCAGTGGCATTGGATAAAGAT
A_98_P240698	61.1522	279.88	135.482	1024.99	992.526	1335.44	Detected	Detected	Detected	Detected	Detected	Detected	FALSE	XM_003709032	unmapped	CGTACGCGACTCTGCTGAAAAGAACCTTACCGGACATGGAAGCTACTATGGTACGGTGAC
A_98_P105033	2470.01	1623.94	2398.43	12386.7	9149.08	15507.4	Detected	Detected	Detected	Detected	Detected	Detected	FALSE	XM_366794	unmapped	CTAGTGGCTGAGGTAAAGGGCATATATGCTGGCCTTGTTATGGTCGAAAACAAGTGCATA
A_98_P120312	214.063	537.49	181.926	1371.09	775.523	840.79	Detected	Detected	Detected	Detected	Detected	Detected	FALSE	XM_003718671	unmapped	CTTCGATTGAGATAAAGTGGGAGAATTGGTACCTCTTTCTATGGATTTCCTCACTGTTGG
A_98_P164130	193.67	349.73	172.087	815.773	894.738	625.075	Detected	Detected	Detected	Detected	Detected	Detected	FALSE	XM_003715541	unmapped	CGGCAGTCAAGGAGATTGCCCTACACGCTATCGAGAGCACCCAGCGATCCAAAGTCTGTT
A_98_P208882	1035.88	1398.04	995.349	4851.77	3359.67	4679.81	Detected	Detected	Detected	Detected	Detected	Detected	FALSE	XM_003720583	unmapped	CCTTCTGTCCCGTCGTGGGAGAGTCTCAATATACGGCATCGAAACACGCAGTCATGGGTT
A_98_P233253	25.1948	32.4726	37.7697	121.368	198.771	383.287	Detected	Detected	Detected	Not Detected	Detected	Detected	FALSE	XM_003710049	unmapped	ACGCCCGAGTAACAGCTGGCTTGGACACGTACCGTTATCAGTTTGCGGGCAACTACAGCA
A_98_P154723	21.4828	21.543	27.5743	125.169	86.901	110.779	Detected	Not Detected	Not Detected	Not Detected	Detected	Detected	FALSE	XM_003719657	unmapped	GACGACGAAGAAAACAACTTCAACATTCACCGAAACAAAAATCATAAAGGTGACGTGACC
A_98_P116031	2945.02	5051.09	3550.34	12762.8	10056.7	10705.9	Detected	Detected	Detected	Detected	Detected	Detected	FALSE	XM_003720021	unmapped	TTTAGTTGTCGATCCCTGTCACTGTCTGTATGGTATCTCATCCATCATGAACCCGATTGG
A_98_P176777	5378.4	7362.14	7632.73	29532.5	17785.5	22837.5	Detected	Detected	Detected	Detected	Detected	Detected	FALSE	XM_003720957	unmapped	CGAAAATGAGATTGAGGACTGGATGTCCAATATGATGCTCGGCAAGGATTCAAGTGACCA
A_98_P101866	22.7261	20.3543	21.2692	88.4419	53.0259	60.0417	Detected	Not Detected	Not Detected	Not Detected	Detected	Detected	FALSE	XM_003711218	unmapped	CGGCTTGAGCAAGACTGCCCTTATCTAATCGAGGGAAGCAACTGTCCGGATGAGCAATGC
A_98_P132228	1952.14	1914.24	2043.5	7575.34	5978.21	5133.67	Detected	Detected	Detected	Detected	Detected	Detected	FALSE	XM_003715840	unmapped	TGTATACCAATAATGTCGACAACAAGGAGCATCTTGCTATCGTGTTTGGCAACAACATCC
A_98_P125941	25.0737	47.2963	46.6373	131.495	81.0552	163.118	Detected	Detected	Detected	Not Detected	Detected	Detected	FALSE		unmapped	AAATGCTCTGCTCGTTTCGATATCCAAACTGGTCGAGTATCTGCAAGAGTGGATCAATTG
A_98_P251172	50.0239	83.3807	84.2633	334.974	209.235	251.79	Detected	Detected	Detected	Not Detected	Detected	Detected	FALSE	XM_003714368	unmapped	GTTGCAATGCTGTCATTTCGAATGAATGCCCGTCTGATGAAAACCAACGCGTTCATCCAA
A_98_P123563	30.5231	59.859	90.1169	309.808	182.383	377.801	Detected	Detected	Detected	Not Detected	Detected	Detected	FALSE	XM_003718937	unmapped	GAGAAGGGGTATAACATTTCCTTATATGTTATGGGTGTCTTCCCCATGGTGTCTATTGCG
A_98_P173595	1586.23	1731.68	1652.98	11453.2	10203.9	11830.9	Detected	Detected	Detected	Detected	Detected	Detected	FALSE	XM_003713209	unmapped	ATTGGATGCAGATGCTACCTCATGATCTTTTATGGATCGCTGGGTTTAGCCAGTACGACA
A_98_P139769	34.0793	66.6391	84.929	261.702	162.094	191.382	Detected	Detected	Detected	Not Detected	Detected	Detected	FALSE	XM_001407595	unmapped	CAGATCAACAACATTGACGCGACTCTGATTGGTGTTACCATCACTTCAGCGGTGTTTTTG
A_98_P205790	18.5886	11.7645	14.1656	122.452	73.425	60.8374	Detected	Not Detected	Not Detected	Not Detected	Detected	Detected	FALSE		unmapped	GGGGCACAATCAGGTGATGTGTATTCGAGTGATTATCCGTTCCAACCGAAGTTTCCATTT
A_98_P141298	20.2152	17.6739	12.5532	77.0753	59.7201	61.7591	Detected	Not Detected	Not Detected	Not Detected	Detected	Detected	FALSE	XM_003718561	unmapped	GAAGTTGGCTGAATACATTGAATGCGGCTTAGTTCACGGGCAAACCCCTGAAAAACATCT
A_98_P196175	1436.76	1808.35	2326.91	6719.45	5176.25	6804.46	Detected	Detected	Detected	Detected	Detected	Detected	FALSE	XM_003718032	unmapped	CGTCCCCTGTGTGGTCACTGCACAGGTCACTGTCGAAACTCTTGAGATACGGGAGTACGA
A_98_P181843	104.586	159.011	332.305	906.975	615.526	785.267	Detected	Detected	Detected	Detected	Detected	Detected	FALSE	XM_003711581	unmapped	TTCTTCTCGGTTTGTCACAAGGGAGGCCAAGCGTCATGAACGACTTCCGAAAGCGGCAGT
A_98_P160578	14.005	57.9685	13.3898	303.028	123.481	137.291	Detected	Not Detected	Detected	Not Detected	Detected	Detected	FALSE	XM_003710374	unmapped	CGGACCATTGACTGGTGTTATATATTTTATGCCATGTCTACCATGCTAGCGACGATCCTG
A_98_P202637	26.4573	32.8076	36.4757	74.231	97.4293	104.611	Detected	Detected	Detected	Not Detected	Detected	Detected	FALSE	XM_003711121	unmapped	CCAAACACTCTTCGGGAAATATTCAACTCCTCCAGTTGGACGTCAGCTCGTCCGAGTCAA
A_98_P121518	1590.24	1320.1	1914.95	5092.57	5642.47	4925.56	Detected	Detected	Detected	Detected	Detected	Detected	FALSE	XM_003712381	unmapped	GTGGCTCAAGATTGGCAAAAAGAGCTGTCCGGAACGGACGGTGACTTATGACGAGGCGGT
A_98_P221997	220.72	190.093	176.601	3556.17	1252.62	805.953	Detected	Detected	Detected	Detected	Detected	Detected	FALSE		unmapped	GAAATCTGCATCGTCAGAGACTTCCTACTACTCAGGCGATCCATCCTCCTACGCTCTCAA
A_98_P201833	4707	6221.49	6437.9	18300.5	15106.5	21242.6	Detected	Detected	Detected	Detected	Detected	Detected	FALSE	XM_003713897	unmapped	CCGAAGGTGCAGCCAGTCGAACTGAAGATGAGAATGTACAATAGGGAGGAGTGGCCTATT
A_98_P162200	748.096	1021.02	833.896	2424.54	2740.88	2592.59	Detected	Detected	Detected	Detected	Detected	Detected	FALSE	XM_003715827	unmapped	CTTGAGCGCGCCACGGGTGAGCTGGGTGTTACGATCAAGGTATCGGGTAACCTGTTCTTA
A_98_P234226	14.1215	33.0941	16.8739	115.285	48.7866	50.0232	Detected	Not Detected	Detected	Not Detected	Detected	Detected	FALSE	XM_003710379	unmapped	TGCCGATGTTCTAGGCGGCTACGATGTCTACAAAAATTCGTTGGATCCCGCCATCATTTC
A_98_P208307	94.5426	88.2515	85.5548	295.374	337.176	365.943	Detected	Detected	Detected	Detected	Detected	Detected	FALSE	XM_365995	unmapped	CATTCTCGAGACGGTTTGGTTGGTCGCTCCCGTTGTCGCCATGATCCACGACTTTGCTGT
A_98_P103765	832.33	1247.61	1608.2	14638	5143.71	8679.01	Detected	Detected	Detected	Detected	Detected	Detected	FALSE	XM_003718545	unmapped	ACTGTGCTGTATAGATATAAGGAATTTCCTCAATCAGTTCTATTTCTTCTCGGATGATCA
A_98_P211828	72.3669	42.1135	52.8876	248.298	119.565	176.594	Detected	Detected	Detected	Detected	Detected	Detected	FALSE	XM_003715519	unmapped	CGAATTGATAAAAAGAATTCCCATTCCCGATGATTTTACGTTAGCTGGACCGCCCCCCTT
A_98_P224857	25.1865	32.5422	17.3333	77.3822	100.971	96.6154	Detected	Not Detected	Detected	Not Detected	Detected	Detected	FALSE	XM_003713032	unmapped	GAAAAGGCCGACTATTTCTTCTCTCGTCTCATCCACCACTTCTTCACAGAGGCAGACGCC
A_98_P145298	36.131	24.9218	33.9843	129.166	103.608	125.595	Detected	Not Detected	Not Detected	Not Detected	Detected	Detected	FALSE	XM_368846	unmapped	CATTGCCAGACATTTCGCTGCCCATAATGCCACGAAAATTCTCGACGAATCTGCCTCTCA
A_98_P109313	1530.24	400.339	4947.02	57285.9	40355.3	23294.6	Detected	Detected	Detected	Detected	Detected	Detected	FALSE	XM_003716148	unmapped	CATCAACTCGTTCGCCTGCCGCCAGGATATGCAGTATAAGCTCGAGGTCGCCAGCTGGCA
A_98_P209872	191.181	219.467	301.021	1866.86	1231.76	2258.01	Detected	Detected	Detected	Detected	Detected	Detected	FALSE	XM_003709492	unmapped	GCACCAGCTGCTCAATGATGCCGAGGTGACGAGGCAGAATGGGGACGATTCGCCTGACCA
A_98_P243100	7097.86	7077.84	4444.72	22501.6	36072.3	16895.8	Detected	Detected	Detected	Detected	Detected	Detected	FALSE	XM_003710754	unmapped	TGGCTGGATATTGCGTCAAGCTTGCAGAGGACAACTGCAGTCTGTTCAACGGTTCTTGCG
A_98_P218170	12.9536	16.545	14.0711	51.7074	38.2758	40.1473	Detected	Not Detected	Not Detected	Not Detected	Not Detected	Detected	FALSE		unmapped	GACGATGACGACCTAGGTACCTGGGTATGTTTGGCACAAAAGTACGTACAGTCCAGGGAC
A_98_P152047	55.4547	174.091	92.5812	535.396	218.186	384.613	Detected	Detected	Detected	Not Detected	Detected	Detected	FALSE	XM_003715185	unmapped	TTATCTTCAAGGTTGAGACGAATAAGCCAAAGTCGATTGCACTGAGTATTGTACTCGGCC
A_98_P157585	19.4115	48.2863	27.1487	104.193	105.039	78.3861	Detected	Not Detected	Detected	Not Detected	Detected	Detected	FALSE	XM_360559	unmapped	TACGATATTGGAAGCGCACAGGAATCCATGTGAGAATGAAAGCTTGCTCGAATGGTGCGG
A_98_P219858	129.574	137.893	86.1896	806.56	373.158	293.778	Detected	Detected	Detected	Detected	Detected	Detected	FALSE	XM_003715586	unmapped	GATGGATACGGTATCGAAAAAGTCAGAAGTTTAGGGCAACAGGAAAGCCTTATGGATGCC
A_98_P175385	94.5338	161.15	91.3495	896.712	2214.72	1869.3	Detected	Detected	Detected	Detected	Detected	Detected	FALSE	XM_003713552	unmapped	GCTCCTCATCAGGATCCGTTTGTTGCCATGATGGGGATTGGGTTTATGGGGTCGTTTCCG
A_98_P128710	4546.66	5222.82	4461.99	28495.7	9816.16	16775.4	Detected	Detected	Detected	Detected	Detected	Detected	FALSE	XM_003716084	unmapped	GAAGTACATCCGATCCCACATGGACCTCGATGACTTGGAGCGTATGGCAAGATACCCGCC
A_98_P227608	659.68	459.102	605.313	21018.2	31015.9	26705.2	Detected	Detected	Detected	Detected	Detected	Detected	FALSE	XM_003709047	unmapped	GTGAGAACAGGGACAAAGAAAAACTCACCGAACAGGAGATTATACGCAATTCCAACATCC
A_98_P155728	1086.01	2666.24	1630.66	8603	5162.96	9745.37	Detected	Detected	Detected	Detected	Detected	Detected	FALSE	XM_003709367	unmapped	CGCAACATTATCTTTTCATCTTTCAACCCTGATATCTGCCTATGCCTTTCTTTCAAGCAG
A_98_P238545	39.3649	22.5365	55.9488	138.275	156.449	151.842	Detected	Detected	Not Detected	Not Detected	Detected	Detected	FALSE	XM_003720488	unmapped	CAAGAGTTGTACTCTCCAGACTCTATCCCGAACGGACATTTTAGCGGCGTATTCATACTT
A_98_P176705	858.452	1255.22	822.369	2987.41	3985.47	3266.27	Detected	Detected	Detected	Detected	Detected	Detected	FALSE	XM_003714216	unmapped	CATTTTGCTTGACGTTCGCGTGCTCAAGAGCTCTGCTCTCGCCGGAATGTTTGCCGTCTC
A_98_P210797	31.3141	48.0834	15.4968	695.161	107.069	149.457	Detected	Not Detected	Detected	Not Detected	Detected	Detected	FALSE		unmapped	GGAATCAGGGCGCAACTGCAGTCAGATGAGCGAATGCAGATCCAGACCAACAAGGCAAAG
A_98_P105992	13.0428	18.2484	24.1423	155.512	464.441	1037.95	Detected	Not Detected	Not Detected	Not Detected	Detected	Detected	FALSE	XM_003713116	unmapped	GGTAGCTCGTCCTGATGCCAATATCAGACGTCCACTGGTCCTTATAAATCCTCTTGGGCC
A_98_P185015	510.687	690.62	439.686	3082.11	1421.26	3122.3	Detected	Detected	Detected	Detected	Detected	Detected	FALSE	XM_003711699	unmapped	CTTATACAGTTAAACAACCAACCCTTGGGTTGAACCACAGCCCTGGCCAACATCATGAAT
A_98_P150704	533.52	819.632	683.07	1993.8	2061.57	2153.4	Detected	Detected	Detected	Detected	Detected	Detected	FALSE	DC977386	unmapped	GCCGACGCAAGTACAGAGGCTTCACCGAGAGAACATATGTATTGAAGACTAGGGAGGCGG
A_98_P173265	18.3245	27.4073	13.4124	102.05	65.4689	45.6554	Detected	Not Detected	Not Detected	Not Detected	Not Detected	Detected	FALSE	XM_003711204	unmapped	GACTTTGTCTTCCAGCCTCACATGTGGCCAATCATTCTAACCTGGATCATCACATTCACC
A_98_P193276	15.8274	10.5955	18.5428	56.0084	48.1222	57.3276	Detected	Not Detected	Not Detected	Not Detected	Detected	Detected	FALSE	XM_003711455	unmapped	GCAGACCCGACTAGCCCAAAGACAACTTTGGACCTTGCTATGACCCAGTATCTGTACAGT
A_98_P134367	1946.2	1799.51	1624.44	6501.14	5487.21	7709.93	Detected	Detected	Detected	Detected	Detected	Detected	FALSE	XM_003717491	unmapped	TGGGACGTATCAGATTGTGGATAGTTTGGCAAAGATGGCGAAGCTTGGCTGGCCACCCAT
A_98_P217841	29.6163	24.6028	30.1933	180.194	90.6516	110.348	Detected	Not Detected	Not Detected	Not Detected	Detected	Detected	FALSE	XM_003710293	unmapped	AAGATATGGTCCGACTTAAAAAGGTTAAGTTGTACTTTCAGCTAAAGTTTCAAAAGGCCG
A_98_P101411	159.15	204.2	255.201	6553.02	3064.2	5858.48	Detected	Detected	Detected	Detected	Detected	Detected	FALSE	XM_003720827	unmapped	GCTCCTTTGACAAGTTTCTGCAGAGGGAGAAGGATGCCGTCTTGGCTACTTACAAGAATG
A_98_P154429	954.572	642.019	896.632	19090	15832.8	16882.4	Detected	Detected	Detected	Detected	Detected	Detected	FALSE	XM_003710882	unmapped	ATTTGATCGCGGCTCTCACTATTCTTGCAGCTTATACAACGCCACTTACAAGGTCCGATT
A_98_P134857	145.355	78.022	96.8284	723.694	518.325	913.215	Detected	Detected	Detected	Detected	Detected	Detected	FALSE	XM_003713150	unmapped	TCGGTCCCCATCGACAACCACGTCTACCACTACATCCAATCGGTTCCGACAGAGCCACGA
A_98_P223051	322.801	747.578	555.97	4393.96	1575.48	4677.68	Detected	Detected	Detected	Detected	Detected	Detected	FALSE	XM_003720121	unmapped	TCTTTTCGAGGAAGCAGTCGGACCCGAAGAAGGACAGTGCGGATGATGCCGACAAGGAGA
A_98_P192214	269.627	174.824	293.839	969.012	914.466	914.752	Detected	Detected	Detected	Detected	Detected	Detected	FALSE	BM872657	unmapped	CTAAGCCCATTGACTCCAAGAATAAAGGTTTGAGGCAGAATCGATAATCCAACAGCAAGC
A_98_P240196	83.8652	350.174	122.414	4632.65	855.465	1387.07	Detected	Detected	Detected	Detected	Detected	Detected	FALSE		unmapped	GCTGTAACCTGGGCTTTGACACGTTCCAAACCAACCTTCTCACCATCCCATACTATGTCG
A_98_P122750	2089.4	2502	2517.78	8256.96	17979	11440.8	Detected	Detected	Detected	Detected	Detected	Detected	FALSE		unmapped	GGGAACAGACATCCCCTAGGCCTTGAGATGAGAGCACAAACCTCAGATCAGCAGTGGACT
A_98_P146985	1168.55	475.788	523.255	13689.8	14013.3	8015.92	Detected	Detected	Detected	Detected	Detected	Detected	FALSE	XM_003711352	unmapped	CTTGCCTTGGAGTATGAACTTACGAGGCCGTACGACCAATTCGTTGGATACTACCCCAAG
A_98_P139610	31.0527	27.1503	24.0596	101.483	107.298	135.345	Detected	Not Detected	Not Detected	Not Detected	Detected	Detected	FALSE	XM_003720614	unmapped	TGCTACAGCCAGGCTCGAAACGGCTTTCAGCACCGAAGCCGGTGTGCTTGGCGAAGGGAT
A_98_P126443	116.567	81.0873	128.448	546.638	346.002	403.402	Detected	Detected	Detected	Detected	Detected	Detected	FALSE	XM_003709082	unmapped	ACGTCACCATGAATCTCGACTACGAGATTGGGCAGGAGCCGGACAAGTGCCTCATGGCTA
A_98_P153638	295.097	576.057	491.669	2215.48	1603.17	1513.53	Detected	Detected	Detected	Detected	Detected	Detected	FALSE	XM_003716152	unmapped	CGTATCTGGCATGTCAGATCCTAAGAGTAACAATCGAAAATGCGACCAGCGTAACAACGC
A_98_P105003	68.3618	88.5275	64.8539	378.307	176.056	235.813	Detected	Detected	Detected	Not Detected	Detected	Detected	FALSE	XM_003717961	unmapped	GACGACAGTTCACAGGATGAGGACCTAGATGGCAAAATCCAGGAGGTGCTAGAAGCTGCT
A_98_P244147	3966.85	8087.9	2460.19	31879.9	25248.5	20624.1	Detected	Detected	Detected	Detected	Detected	Detected	FALSE	XM_003719466	unmapped	ACTCAAAGTTCCGAGATCCTTCCTTCAAAAGTTCCCAAAGTTAAACAATCCCACTTCATG
A_98_P234094	1545.98	1450.66	1464.9	9696.46	5329.52	7761.52	Detected	Detected	Detected	Detected	Detected	Detected	FALSE	XM_003720731	unmapped	TATGGTAGCCGAGACCTCGTTCAAGTTCTTTGTCCAATTCGTCTTTTATGCCACCGTCTT
A_98_P165313	1040.44	789.207	1235.94	4846.93	7030.07	6987.58	Detected	Detected	Detected	Detected	Detected	Detected	FALSE	XM_003711172	unmapped	CAGGCCATGGCCAGACCGAGGCTGATGCCCATGCTCGCCGCAATCTCCTTCTCCCGCAGA
A_98_P219923	674.027	743.334	1120.63	2228.55	2282.69	3180.42	Detected	Detected	Detected	Detected	Detected	Detected	FALSE	XM_003715641	unmapped	CACAATACTGGCGGAATCAACTCATACAATAGTTGTGTGCTATTTTTGATTGACCATCCT
A_98_P166187	1469.93	1487.26	1325.96	5938.1	3615.48	5377.92	Detected	Detected	Detected	Detected	Detected	Detected	FALSE	XM_003716702	unmapped	ACTCCGCCATAGATAGTGTTTTGATCTTCACAAAGTCTAACGAATCAGCTTTGCGGTTAT
A_98_P250498	178.773	239.945	215.64	1147.18	423.043	731.681	Detected	Detected	Detected	Detected	Detected	Detected	FALSE	XM_003710636	unmapped	TGTAGAGAGCTCATATAGTGAAGATGTTGAGACGATAAGGGAGAGGGAATATCCACAAAT
A_98_P162051	136.121	190.788	160.799	10480.3	5305.21	6634.82	Detected	Detected	Detected	Detected	Detected	Detected	FALSE	XM_003717690	unmapped	GTGAGCACCATGAGGAAGAAGATCGATCCTCAGTTTGAGCTTCCCAAAGGCTTTTTCATA
A_98_P166518	494.096	622.546	985.435	3244.1	1172.03	2451.25	Detected	Detected	Detected	Detected	Detected	Detected	FALSE	XM_003709442	unmapped	GGTCCTCCCACTACCACAGGCGGATCGGAGACCTCTGGGGCTCTGCCAGTCTCCTCGGCC
A_98_P212128	621.183	363.169	321.571	3773.21	2369.38	4528.6	Detected	Detected	Detected	Detected	Detected	Detected	FALSE		unmapped	TCGGTCTAATCCCTATCAACAGCCAGGGATATAATTAAGTCAGATCGCAAACGTTCGGGT
A_98_P119507	15.3673	5.3323	8.32759	179.729	68.6989	80.9065	Detected	Not Detected	Not Detected	Not Detected	Detected	Detected	FALSE	XM_003712901	unmapped	TCATCCGCTGTTTGACGTCATGGTCAGCTTCCATGAGCCAGAGATGATCCAGCAGCTTCG
A_98_P122182	63.3184	55.4931	81.1964	905.962	782.294	758.391	Detected	Detected	Detected	Not Detected	Detected	Detected	FALSE	XM_003709056	unmapped	TGGCTCAGATTCCTTCCACATGATCAAGAGAGAGGTGGACAACATTGCTGCAAACTTGAA
A_98_P225493	1093.27	1295.9	1015.19	3368.16	3086.97	3414.92	Detected	Detected	Detected	Detected	Detected	Detected	FALSE	XM_003720740	unmapped	GGTTCCGTACAATTCTGAAATCGGAACTCTTTTTCTTTTGTAGATACTTCTCGCAAACTC
A_98_P151317	60.4213	76.1428	89.0981	486.492	181.634	481.624	Detected	Detected	Detected	Detected	Detected	Detected	FALSE	XM_003718867	unmapped	CGTTCAAGAATGATTCCTACACGAAATTTCAATAATACGACCCTTTGGTTATCCACCCCC
A_98_P189030	1478.71	1958.31	2084.75	6932.38	6272.76	9910.16	Detected	Detected	Detected	Detected	Detected	Detected	FALSE	XM_003714951	unmapped	CAAGAAGGACGGTGATGTTTACCAGGTTCTGGACGTCCTAGGCAGGGATATCGGCGTCCT
A_98_P121351	6119.75	2648.43	5802.86	33016	21864.9	14839	Detected	Detected	Detected	Detected	Detected	Detected	FALSE	XM_003716719	unmapped	CGAGCGATTCTTGATTGAGTGCTTCGATAGTGAGAGCCTGAAACCGTTAACGGGTGTTCA
A_98_P193753	2864.89	2488.91	2854.59	8188.06	8240.73	7541.71	Detected	Detected	Detected	Detected	Detected	Detected	FALSE		unmapped	ACTTTCATGGATGGAAATACTTTGTTTATTTGTATTGTTATGGTTTACCGACGGGAATCG
A_98_P197484	1122.58	1152.77	1846.76	12879.7	6450.12	9431.66	Detected	Detected	Detected	Detected	Detected	Detected	FALSE	XM_003719008	unmapped	AAAGGGAGACCACGTCTGCTTCATGGAGGGCATGGACACCTTTGTCATCCTGCGACCGTA
A_98_P206568	102.068	90.1864	83.8983	461.421	445.672	421.174	Detected	Detected	Detected	Detected	Detected	Detected	FALSE		unmapped	AATCTTGGTGTCGTCTCTGACAAAACAAAACAATATCCAGTAACATATCCTTGCGAACTT
A_98_P106628	563.09	1085.95	1192.59	5765.25	2394.97	2992.93	Detected	Detected	Detected	Detected	Detected	Detected	FALSE		unmapped	CTTGGGATATGGGATTGTTCTTGAGAGGTCCCTAGGAACACGGCATAAAGTTGCTTCTAT
A_98_P162025	3014.67	2693.82	5034.85	12333.2	12190.7	14880.7	Detected	Detected	Detected	Detected	Detected	Detected	FALSE	XM_003716495	unmapped	TGGCCGTCCTGTTCATTGGCGTTATCAGCGGTGAGAACCAAGGCCTCGAGGCAAAGTACA
A_98_P209671	2178.06	590.533	1924.31	19366.8	14851.7	18969.4	Detected	Detected	Detected	Detected	Detected	Detected	FALSE		unmapped	CATCCTTGATCCCGTCCAGATCATCAAACCCCACAATATTCGAGACGGGCTTGATCTTCC
A_98_P218885	47.0152	26.9325	44.2923	323.259	211.491	374.179	Detected	Detected	Not Detected	Not Detected	Detected	Detected	FALSE		unmapped	TGACCGAGAATCAGCCACTCTCTCCTTACGCCACAACATCATTTATATTCGGTGACGAAT
A_98_P162815	94.626	183.409	170.216	817.502	748.07	1214.82	Detected	Detected	Detected	Detected	Detected	Detected	FALSE	XM_003720532	unmapped	TACACCAAGAACGATGTGGTTTATGTGAACGCCGAGGTGTTTTTGAACGTCTACACCACA
A_98_P194215	41.1847	27.6371	76.1172	681	341.208	484.004	Detected	Detected	Not Detected	Not Detected	Detected	Detected	FALSE	XM_003714901	unmapped	ATGCTCTTTCTCGTACCGGATACATCGCGTCCAACTACCAGTTCCAATTCGACAAGCCTG
A_98_P201319	521.238	660.763	568.344	2392.96	2509.92	2930.52	Detected	Detected	Detected	Detected	Detected	Detected	FALSE	XM_370341	unmapped	GATGCATGGAGAGGTGGCTACGCGAGATGAGGTCCTCAAGCGTCCATCGATGAAGGAGAA
A_98_P120800	13.8594	19.4449	18.4686	45.8026	37.6856	72.4171	Detected	Not Detected	Not Detected	Not Detected	Detected	Detected	FALSE	XM_003720675	unmapped	TCGAAGCTGTGATGGACCTTATCGAAACCCTTGCAAGAGATATTGTGGACTCTACAGCGC
A_98_P128179	154.585	191.049	244.271	1661.68	1040.39	1259.04	Detected	Detected	Detected	Detected	Detected	Detected	FALSE	XM_003717983	unmapped	CTGAGAAAGACGCTTGAGCAGGACCCTGACAACAAGCTCTTCAAATACCGAGTTGTGTTT
A_98_P247847	4124.63	4208.17	7196.76	13201.1	17325.6	14374.4	Detected	Detected	Detected	Detected	Detected	Detected	FALSE	XM_003711341	unmapped	TATGGCAGTATGAGCGAGAACCAGACCATCGCGTACATCAGTGATACCGGTGCTTACAGG
A_98_P204070	193.169	440.717	486.768	6073.61	3159.45	6169.69	Detected	Detected	Detected	Detected	Detected	Detected	FALSE	XM_003712339	unmapped	ACGTTCGGTGGCACTTATAACAACGTCGACATCTTTTACAAGATTGCGAGCTGCCTGGGC
A_98_P198569	26.9747	22.7591	19.9025	148.423	70.6038	97.7229	Detected	Not Detected	Not Detected	Not Detected	Detected	Detected	FALSE	XM_003720331	unmapped	CATCGAGGGGCTTACTCTCGCCAGTGATCCAAGAAACGGGAGCATCAAGGTACAAATCGT
A_98_P169099	445.467	848.237	537.277	1736.99	1995.44	2263.33	Detected	Detected	Detected	Detected	Detected	Detected	FALSE	XM_003715561	unmapped	ACTTTGAGGAGTGCTGCTTAGTATTACACACCTTCGGGTCAACCCTCAGCTCCAACAAGC
A_98_P225275	47.76	89.9597	88.7715	611.169	441.448	680.363	Detected	Detected	Detected	Not Detected	Detected	Detected	FALSE	XM_003710916	unmapped	CTCTCAAACCCAAACCAGAAAATCATTGTTCAAAAGCAGTCATGGAAAACAATGGATACA
A_98_P145371	82.7763	164.19	126.577	491.168	269.113	350.512	Detected	Detected	Detected	Not Detected	Detected	Detected	FALSE	XM_003709793	unmapped	ACGGACAAAGCAAAGTGTCCAATTCTGAAAAGGTGGATGAGGAATATGCATCGAACATTA
A_98_P248271	64.7125	41.9772	80.8937	391.571	553.662	302.261	Detected	Detected	Detected	Detected	Detected	Detected	FALSE	XM_003711426	unmapped	CACAATGCCATCAATGGTGTCATCTCTGAGGGCGCCTTTAACGCCACTTCGGATGCCACG
A_98_P214547	2254.06	1026.26	1849.44	18727.9	7657.47	7153.26	Detected	Detected	Detected	Detected	Detected	Detected	FALSE		unmapped	TGCAAAGCCAACAAGGTTACCGGCACCTGCCAGACAACGAAATGGTGTAAAGGGCGCAAC
A_98_P221636	41.0687	32.3919	32.9233	187.149	121.755	88.2741	Detected	Not Detected	Detected	Not Detected	Detected	Detected	FALSE		unmapped	TGACGTGGTATTGTAGACAGAGTTTATCAAGGTTATTAACAACAAGCTATGTACTATCAC
A_98_P119140	1031.68	930.105	1239.37	7364.56	10639.4	7983.6	Detected	Detected	Detected	Detected	Detected	Detected	FALSE	XM_003711248	unmapped	AAACATTGCCAACACCTAGACTAGACCAAGACATCAGAGCCATTGAGAAGTACAGTGGGA
A_98_P191549	323.343	934.478	484.627	1788.18	1959.04	1600.9	Detected	Detected	Detected	Detected	Detected	Detected	FALSE	XM_003713057	unmapped	GCACCAAGTGTGAGAAGAGCAAGAGGAAGCGATCTCGCATTGAGCGCAGCGCAAAGCTGT
A_98_P183195	497.328	344.091	321.641	1316.88	1017.21	1153.28	Detected	Detected	Detected	Detected	Detected	Detected	FALSE	BG810089	unmapped	TCCAAACTTGATCTGCCTCAGACCATCAAAACTTGAACAATCCGTTGTTTCGTCACTGGT
A_98_P220873	2148.65	3853.04	3157.99	11348.3	7519.68	7764.13	Detected	Detected	Detected	Detected	Detected	Detected	FALSE	XM_003720544	unmapped	GCGAGTTCAGCGTCGTCAAGGTCGACTTTGTCAAGGCGAACCCCCACCTTCTGACGTCGT
A_98_P145659	1886.33	1623.08	1404.45	7452.12	7638.91	8829.38	Detected	Detected	Detected	Detected	Detected	Detected	FALSE	XM_003713940	unmapped	ACCTGCGCAACACGGATCTCGTCGTCTCTCGCAACAGTCTGCGCAAACTCTTTGCTCTGT
A_98_P183514	36.107	29.5881	27.2982	172.115	90.3926	103.103	Detected	Not Detected	Not Detected	Not Detected	Detected	Detected	FALSE	XM_003719407	unmapped	GTGCCCTATTCGCCAACTACATTTCAATCCACACGTCGACATTCAGTTTTACAGATCTAG
A_98_P200541	111.153	69.7127	92.2295	462.973	238.671	359.791	Detected	Detected	Detected	Detected	Detected	Detected	FALSE	XM_003720238	unmapped	ACCCGCAGCATTCATCGCCACGAGGAAATCCTTAGCCTGAACCATCAAGTTGGTAACGGC
A_98_P219704	12.074	53.7495	26.5413	1620.6	581.423	618.193	Detected	Not Detected	Detected	Not Detected	Detected	Detected	FALSE		unmapped	CCAGTGGTTTTCCCTGCCTAATTATCATATGGTGTTAATATCAGAGCAATACAAGGGACT
A_98_P100978	185.752	131.162	133.001	518.025	423.922	381.465	Detected	Detected	Detected	Detected	Detected	Detected	FALSE	XM_003712957	unmapped	CAACAGCAAGTCGTTCTAGAAGAACCTCCAACCGTCATCCAGAGCATCACCCCACAAGTA
A_98_P233235	159.966	294.452	223.314	874.828	513.9	926.007	Detected	Detected	Detected	Detected	Detected	Detected	FALSE	XM_003716193	unmapped	CACGGACACGGAGCGGTATACGTTCAACCTGACCATCGCCAAGGAGTACGTGGTGCCCAA
A_98_P110027	12.3132	6.04834	5.93832	79.6992	47.6283	61.9131	Detected	Not Detected	Not Detected	Not Detected	Detected	Detected	FALSE		unmapped	TGATCAAATACATCATTTCGGATGCTCGGACTCAGATGTACCTCAATCAATGGAACCCCG
A_98_P221841	1000.52	1422.23	1525.08	5587.65	3850.63	3607.08	Detected	Detected	Detected	Detected	Detected	Detected	FALSE	XM_003710700	unmapped	CAACTGCGCATTTTTTATCTTTCATATTCTACAGGAAGAAATTACAAAGGAATTCGTCGG
A_98_P190259	2268.5	2472.87	3547.45	10099	8106.95	8064.44	Detected	Detected	Detected	Detected	Detected	Detected	FALSE		unmapped	CTCAGCGGTCGATGAAAGTTGCAAGGAACAAGAGACTGTAATCCAAGCTTCTGAAGTTGA
A_98_P199528	1527.14	1741.56	1763.62	11942.8	7234.19	14730.1	Detected	Detected	Detected	Detected	Detected	Detected	FALSE	BM872750	unmapped	ACTCACACGGACTGTTACCAGGAATCAATTACCAGTGTTTCTCACTAATATCTACCGCGT
A_98_P102366	21.1754	37.669	29.5188	235.536	88.2234	169.911	Detected	Not Detected	Not Detected	Not Detected	Detected	Detected	FALSE	XM_003715619	unmapped	GTGCCCGAGTCTGATTCCTGGAAGGGCAACTTTGACTTTGTGTCGGTCGAGAACGTCGCT
A_98_P112828	4847.06	2854.5	4939.98	30151.1	23499.5	35449.1	Detected	Detected	Detected	Detected	Detected	Detected	FALSE	XM_003713348	unmapped	TGGTGTCACCCCCATGTTTGCCGTCTCGTTCTGGGGTTACGACCTTGGCAAGACTCTTGT
A_98_P111930	64.9244	111.358	67.3754	196.164	278.582	413.737	Detected	Detected	Detected	Not Detected	Detected	Detected	FALSE	XM_003715884	unmapped	AGCTGTGGGGATGCAACTCTACGGGCGTGTACACTGGCGTTATTGCCAAAGGCAACGGCG
A_98_P191240	17.31	63.4976	33.9266	161.524	226.699	120.468	Detected	Detected	Detected	Not Detected	Detected	Detected	FALSE	XM_003711524	unmapped	CGAGGATCCGCTTTGAGAATATAGACATCAAGAAGGGGGATGTCCTGCGGATTGTGGGCA
A_98_P233733	10.7931	26.9114	20.6229	68.6622	46.5142	49.0243	Detected	Not Detected	Not Detected	Not Detected	Detected	Detected	FALSE	XM_003720327	unmapped	TGAGGTTCTGTGCAATCTGCTTTTAATCTTGTCGCCAAGTTTAAATGGTACACCAAGGTG
A_98_P153495	1034.13	1589.37	1343.4	4663.1	6434.92	6520.75	Detected	Detected	Detected	Detected	Detected	Detected	FALSE		unmapped	ATATCATGGTCGACTCCATGGACCTGTGGAAGTCGGAAAAATACCCTGACCCAAACAAGT
A_98_P227349	40.0555	83.6734	50.4976	1082.42	208.982	376.322	Detected	Detected	Detected	Not Detected	Detected	Detected	FALSE	XM_003719516	unmapped	CTGGCTGAAGTTTCGGGTGACATCTACGGCACAAACATTGCCTGCCCGGCTGATTCCTGT
A_98_P124171	6020.82	3241.65	3822.79	42935.6	46848.9	33748.4	Detected	Detected	Detected	Detected	Detected	Detected	FALSE	XM_366906	unmapped	TTTTGCCAAGCTCCTTTGGAACTTTGACATTGAGCTCTGTCCAGAGAGCGACAACTGGAC
A_98_P132769	360.693	224.904	401.491	3746.65	2473.84	3194.54	Detected	Detected	Detected	Detected	Detected	Detected	FALSE	XM_003711656	unmapped	CAACACTTTAACCGCCCCTCACATGCATGTCAGTTCAACGCGTCAGGCGGATCGGCTCTT
A_98_P242358	1703.93	1089.15	1316.22	5052.38	2787.94	4146.23	Detected	Detected	Detected	Detected	Detected	Detected	FALSE	XM_003717345	unmapped	AGAAAAGGAAGGTCTCACCACGGATATGCCTGTGTTCTACTCCCCTCAACACGCACAGGT
A_98_P173239	44.3049	94.4366	69.7678	769.716	166.39	299.074	Detected	Detected	Detected	Not Detected	Detected	Detected	FALSE	XM_003713840	unmapped	TCTTGTATCCTGTAAACGGTGCTTTCTATACCTATGTCGTCCGCTTTGTTGATCCTTCCT
A_98_P227710	1138.46	417.094	1448.11	10366.2	12390.8	8240.51	Detected	Detected	Detected	Detected	Detected	Detected	FALSE	XM_003708811	unmapped	TCCCATCCGTGCATGGCTGGGACACTATGTGGAGCAGTGGAAGAGTTCTGGTTCGACACA
A_98_P102673	60.4882	52.5943	43.7317	503.045	319.221	395.07	Detected	Detected	Detected	Not Detected	Detected	Detected	FALSE		unmapped	GCCAGAGTCTGCCCGACTTCGACACATTTCAAGGCAAAATTGTCATCTTCGGTATTCGGC
A_98_P168745	202.749	239.113	238.326	826.355	481.021	744.498	Detected	Detected	Detected	Detected	Detected	Detected	FALSE	XM_003717838	unmapped	TCTACGACTATATTATCGATGATGAGATCAAGCAGGAGAGCAGTACCGAAGATAATGACA
A_98_P209441	144.042	168.95	149.337	1566.88	828.942	1178.75	Detected	Detected	Detected	Detected	Detected	Detected	FALSE	XM_003721048	unmapped	TTGGAACGGCACACATGCAATGGAGCAACCTGATTACATTGGTCGCCATATACCGCGACC
A_98_P183782	7202.98	7786.51	7785.98	31504.2	20721.3	33336.6	Detected	Detected	Detected	Detected	Detected	Detected	FALSE	XM_363795	unmapped	TGGAGTCAGGTCATTGATGCAGGTTTCGGTATTGCCTACATGATCAACGAGAACAGGTTA
A_98_P245135	13.3763	13.7341	9.88687	81.9535	69.3648	74.6358	Detected	Not Detected	Not Detected	Not Detected	Detected	Detected	FALSE	XM_003718417	unmapped	CCATTTTGAGGCATCACTGAGTTCAGCCTTCTGCTCTAGAGATTTTCATAACACTCGGCT
A_98_P134379	335.849	556.512	372.967	1467.39	1356.96	1181.17	Detected	Detected	Detected	Detected	Detected	Detected	FALSE	XM_003718715	unmapped	TCAGCAAGGCCTGGGGTTGCATGAAGACTCAGCCAGAGATCGACATGCCCAAGCTCGCCT
A_98_P203958	186.35	123.652	220.657	10342.8	2499.33	6000.75	Detected	Detected	Detected	Detected	Detected	Detected	FALSE	XM_003715379	unmapped	ACGTCTACGACTACAAGTGGTCGTACGAAAACTCTGGCTTTGAGAACTTTGCCCTGAAAA
A_98_P237981	777.317	1444.82	1043.79	3579.83	3183.27	3936.57	Detected	Detected	Detected	Detected	Detected	Detected	FALSE		unmapped	GCGTGCGACTAATCTCATAATAGTGTTTGCACTCGTGACGGAGCGTATCATCTGGGGCAC
A_98_P233216	37.2064	60.5906	61.7545	463.654	342.723	517.347	Detected	Detected	Detected	Not Detected	Detected	Detected	FALSE	XM_003713210	unmapped	GAGGCTGATCCTGATCACGTAACTGAACTGGAAAGCGACGTGGGATATAACCAGGCCATG
A_98_P160883	1625.3	2932.29	2231.39	9318.82	7596.66	11156	Detected	Detected	Detected	Detected	Detected	Detected	FALSE	XM_003717187	unmapped	AAGCTCCGTCACATGCATGACAAGCACGAGCCAGAGTACTTTGCGGCAGTCAAGGACCTC
A_98_P138112	2048.18	3626.75	3177.85	13232.9	5241.33	8404.01	Detected	Detected	Detected	Detected	Detected	Detected	FALSE	XM_003717581	unmapped	CACTGGCGAGTTGAAGTCGTATGCAGACAACATCAGTGGACAGCGAAAGATTGCAATAAA
A_98_P103412	269.189	237.121	289.746	1062.79	790.346	847.285	Detected	Detected	Detected	Detected	Detected	Detected	FALSE		unmapped	GTGCAGAGTATCGCTTTCTTCAAAATACGGAATTGAGATTGCTCAGTTCAATGACAATGG
A_98_P128223	611.936	1517.17	1493.11	5457.28	2068.87	4145.43	Detected	Detected	Detected	Detected	Detected	Detected	FALSE		unmapped	GTTCATCCCAGCAATGCAGTAATGGGGATACTGTACTCCATGCAACCCCACAAGCAGGCC
A_98_P236577	38.0621	43.6476	36.8253	207.805	120.925	132.998	Detected	Detected	Detected	Not Detected	Detected	Detected	FALSE		unmapped	ATGCCTTGGGTGGATTTTCGCATACCCCCGGTTAGGAAACCTGTCACCGAAGAATTGGAG
A_98_P213146	25.1272	28.7613	29.693	169.576	98.5711	155.197	Detected	Not Detected	Detected	Not Detected	Detected	Detected	FALSE	XM_003714813	unmapped	AGTTCATTCTGCCATCTATTGAGCAATCTCCAAGTCCAGAATCGCTAGATACTGCCGTAA
A_98_P195998	66.407	122.293	143.332	532.77	833.082	808.287	Detected	Detected	Detected	Not Detected	Detected	Detected	FALSE		unmapped	TCTACTGTAGACCTAGCTTACCGGGACTCCGGAGTCCCATCAAGGGAGCTCTTATCGGCT
A_98_P112291	292.544	181.416	260.535	979.635	663.316	726.05	Detected	Detected	Detected	Detected	Detected	Detected	FALSE	XM_003712053	unmapped	AAGAGTTCAGGCTCGAAGAAGACGGTCATGTCTTGAATGCCTCGAATTTATTTATACTCG
A_98_P151010	243.903	134.304	266.807	1317.92	1055.41	928.363	Detected	Detected	Detected	Detected	Detected	Detected	FALSE	XM_003718589	unmapped	TTGGTCTTGGCTCTTTGGGCAAGAGTCAGACCACGTCGGCAAGGCTACAGTCCAATTTGA
A_98_P225801	877.818	1095.65	573.728	5250.58	3587.33	4836.82	Detected	Detected	Detected	Detected	Detected	Detected	FALSE	XM_003715128	unmapped	ACTTTGGCACGGGTCAGGACGAGTTTGACTGGAATGCGATGACGGGCACCAATCTCGACT
A_98_P178453	35.9317	64.4429	43.107	132.606	136.265	192.208	Detected	Detected	Detected	Not Detected	Detected	Detected	FALSE	XM_003710274	unmapped	CTCGGTTGCCACCATCTACAACGAGCTCGCAGCCAAGTATCCCGATGTCCTCGAGGTGTT
A_98_P134204	58.0333	41.812	60.2973	153.843	162.155	201.981	Detected	Detected	Detected	Detected	Detected	Detected	FALSE		unmapped	GATCTTCGCCACTCAAATCAAATACCCGGGTCTATCAAGTGTCAGCACGTACCATTCTTT
A_98_P163696	5504.82	4060.86	4897.33	27930.3	19037.1	21575.2	Detected	Detected	Detected	Detected	Detected	Detected	FALSE	XM_003720253	unmapped	GGGGTCACTGAAGCATTGATTGAGGCAGGTAAACGGATCAGGGGGAATACGAAGCCCACT
A_98_P109500	5622.19	8387.57	3155.98	58908.2	58555.4	63048.9	Detected	Detected	Detected	Detected	Detected	Detected	FALSE	XM_003712971	unmapped	TGGTCGCGGGAGGTGGAGTGATTGGTGTCGCGAGGTTGTTGAAGTATCCCAAGCTCATGA
A_98_P212353	137.591	87.5787	133.752	539.413	357.768	371.061	Detected	Detected	Detected	Detected	Detected	Detected	FALSE	XM_003709082	unmapped	ACGTCACCATGAATCTCGACTACGAGATTGGGCAGGAGCCGGACAAGTGCCTCATGGCTA
A_98_P205767	1663.68	1039.16	1088.19	3869.91	3220.89	4129.95	Detected	Detected	Detected	Detected	Detected	Detected	FALSE	DC967672	unmapped	GCTACTGTACATACATACCTAACGGTAGTCTACCTTCTCAACCTAATCTAATTCGCACTT
A_98_P142705	21.0937	15.9085	11.0186	122.597	66.6887	70.1823	Detected	Not Detected	Not Detected	Not Detected	Detected	Detected	FALSE	XM_003720549	unmapped	GAAGGTATCCAAACTGTGAGAAATGACCTAGAAGCGTTTCTGCTTAGGCTTTCGCAGCTA
A_98_P186379	178.374	239.978	262.68	1716.81	734.782	811.826	Detected	Detected	Detected	Detected	Detected	Detected	FALSE		unmapped	GAGACGTTACAAGTTACCGAGTCTGTGATTATCCTGCTTGTCATCACACATGCATCGGAA
A_98_P200024	13.4055	6.9482	12.1382	101.182	48.0896	61.8015	Detected	Not Detected	Not Detected	Not Detected	Detected	Detected	FALSE	XM_003715802	unmapped	CTGTGGGACATCGTACGAGTTCGGTAGAGCTCTCGGTCGTGACGAGCCAGTTACTCCTAT
A_98_P184615	1046.87	1408.63	1260.03	3688.76	3478.05	5570.87	Detected	Detected	Detected	Detected	Detected	Detected	FALSE	XM_003714961	unmapped	CTTCGTACTTTACCAACGTGACCGCAACCCAGCAGTGCCTCTCCAACTGGAAGGACCTGA
A_98_P242955	117.996	120.225	104.379	405.164	261.378	351.647	Detected	Detected	Detected	Detected	Detected	Detected	FALSE	XM_003711808	unmapped	AACCATCTCGCACCGCTTTGTGACCGCCATCGTAAAAGGACAACCCAACGAGTGGGCCAT
A_98_P151544	1376.96	848.241	1373.06	7596.3	12219.4	5558.68	Detected	Detected	Detected	Detected	Detected	Detected	FALSE	XM_003715738	unmapped	AACGGCAAAAAGAACAAGCGCGATTTGGACGAGGTGACCGAATCCGCCGAGGAGCCTGTT
A_98_P139932	20905.6	12566.6	26373.9	76101.7	68649	66347.3	Detected	Detected	Detected	Detected	Detected	Detected	FALSE	XM_003715639	unmapped	CATTGGCCTTGCTGACGGCACCGAGTACAACATCACGAGTCTGTCCGAGGACCAGGTTAA
A_98_P112951	131.907	197.993	220.53	1061.65	456.056	812.062	Detected	Detected	Detected	Not Detected	Detected	Detected	FALSE	XM_003715341	unmapped	TAGGAATCTGTACCGAAAGTTTTTGCGAGATCCAGAAAAGGATACTAGACCCCACAGGAC
A_98_P190596	152.223	103.866	216.375	1914.29	3337.12	2778.53	Detected	Detected	Detected	Detected	Detected	Detected	FALSE	XM_003712497	unmapped	TCAACCCATGGGAGTTTCACGTTTTCAACGTCACCTTCAAGGACTGTGATAGATCCTGGG
A_98_P155551	54.0775	14.5033	42.017	365.7	377.179	327.838	Detected	Detected	Not Detected	Not Detected	Detected	Detected	FALSE	XM_003714287	unmapped	CTTGGGGGTAATGACGAGCTTGACGGTCAAGACTTACCCTAGATACGACGCAAGTTCCCC
A_98_P239120	43.5914	45.8865	78.7885	237.549	135.915	438.467	Detected	Detected	Detected	Not Detected	Detected	Detected	FALSE		unmapped	ATCCCGAGATTGTGCAGCAGGTTTCTTCCCCAAACCCTCACCTCAATAAGGGGAAGAAGG
A_98_P115404	71.4089	38.8614	84.1342	413.674	196.36	259.731	Detected	Detected	Detected	Detected	Detected	Detected	FALSE	XM_003710859	unmapped	CATCAACTCTCGAACCTTTGGATCATCGATCTTGAAAGATTGCCATTGTTTAAAGAAGGC
A_98_P192940	1521.42	838.33	1369.24	4090.6	3388.18	4433.37	Detected	Detected	Detected	Detected	Detected	Detected	FALSE		unmapped	TCTCATCGTGAGGGTAAGACCTTTCTGACATATTCACGAAAAATTCGAAGTGCAGATCTG
A_98_P148213	769.325	293.892	674.878	7584.52	4818.98	7992.73	Detected	Detected	Detected	Detected	Detected	Detected	FALSE	XM_003718864	unmapped	CTCGGACTGCATAGTCCAGAAGATCATCGAAATGTTTCCAGACAAGGAAAGCCTGGGAGA
A_98_P229010	30.7647	12.6318	55.0133	429.775	297.593	344.207	Detected	Detected	Not Detected	Not Detected	Detected	Detected	FALSE	XM_003720348	unmapped	GGTGTCTGTCGCTTCTCACATCTATCAGCTGGTCACTTGTACTGAACCGATTGCTCCGAT
A_98_P205563	1629.48	1179.93	1582.31	4600.13	3465.07	6329.18	Detected	Detected	Detected	Detected	Detected	Detected	FALSE	XM_001414942	unmapped	CACCCAATATCGACCTGCAAAATGGTGTCAACGACGGCAAACGAAACGGCGGGCAGAAGG
A_98_P191438	37.5802	96.1017	46.7808	275.676	154.837	139.518	Detected	Detected	Detected	Not Detected	Detected	Detected	FALSE	XM_003721129	unmapped	TCTCGCCTGACAAGACGGTCGTCACCTTTGGCTTTGACCGCTTCCAGACTTATATCGGCC
A_98_P184755	4493.87	3549.35	6708.69	17125.4	12537	17122.6	Detected	Detected	Detected	Detected	Detected	Detected	FALSE	XM_003717298	unmapped	CCTGCTCATTTCTCTACTCGTGATCCGGGCAGGGTTCGGCAACACCGTAGCTGCTTTTCA
A_98_P117080	414.14	221.091	244.977	3627.58	2401.53	4141.36	Detected	Detected	Detected	Detected	Detected	Detected	FALSE	XM_003715734	unmapped	CGAGTTTACGAACCTCGCCAGCTTCCTGCCGGAGCTGTATGCGGAATGGAACGCGGGCAA
A_98_P220106	189.02	253.307	547.153	11894	3635.95	6833.45	Detected	Detected	Detected	Detected	Detected	Detected	FALSE		unmapped	ATAAAGTTACAGAGAGAACGGAATCCAAACAAGTACGAGGTAAACATACAGCCAAGATTT
A_98_P187180	9278.66	5225.55	8675.83	25283.4	34457.4	34368.3	Detected	Detected	Detected	Detected	Detected	Detected	FALSE	XM_367518	unmapped	TCATCGTGGGACGATATTTCATAAGCGCACTATTTTGTCGTGGCATAGTGAGGCTTGAGT
A_98_P142435	2900.51	2318.89	1992.86	19017.3	18709.1	25480.9	Detected	Detected	Detected	Detected	Detected	Detected	FALSE		unmapped	CGCACGCAATGGTGCCGTCTATGGCACCAAAGTTCGCTTCCCACACGCGCTGGTGTACGT
A_98_P119714	10387.4	9847.89	11168.3	33803.2	27532.6	29617.4	Detected	Detected	Detected	Detected	Detected	Detected	FALSE	XM_003709350	unmapped	AGAAGGATCCCGGTGACAAACACCTCAAGGTCCCTTCCAAAGATACAAACGGAAAAAAGA
A_98_P124668	2821.33	2072.61	2996.48	13024	7885.83	9092.26	Detected	Detected	Detected	Detected	Detected	Detected	FALSE	XM_003712480	unmapped	CCCGAAGTTGACTTTTACAGCCATTCGAGAAGGTCTCTACTCGGAGTCGTACCCCATCTA
A_98_P151642	269.657	229.496	238.755	932.417	884.356	993.782	Detected	Detected	Detected	Detected	Detected	Detected	FALSE	XM_003720701	unmapped	GCTGCTGTCTGTCGATGGCTGTCAGTCCGATTGTCCTGGGGGATGTATGACGCGCACGCA
A_98_P248825	96.9572	254.634	96.8081	704.645	374.224	435.681	Detected	Detected	Detected	Detected	Detected	Detected	FALSE	XM_003712379	unmapped	GCAGCGACGATGCAAACGTGCCTGATACGGGCAAAGAAAAGAACCCCAAGGACAAGGATT
A_98_P184820	585.092	1293.63	1100.31	2930.19	3664.4	2383.44	Detected	Detected	Detected	Detected	Detected	Detected	FALSE		unmapped	CCGGGAGAGCCTGACAATGATTGTATTATTCGTATCACAGCATATTTCAGATTGGGCAAA
A_98_P150237	345.434	258.065	334.669	1041.65	822.844	1221.32	Detected	Detected	Detected	Detected	Detected	Detected	FALSE	XM_003715249	unmapped	ACGTGTTATCTTGATGGTACTCATCAAAGCGTCACAAATACGTATTGCACACGGAACTTC
A_98_P162419	9.52801	6.43921	14.6181	31.7573	49.2799	51.3971	Not Detected	Not Detected	Not Detected	Not Detected	Detected	Detected	FALSE	XM_003708960	unmapped	ATGGGTGTCTTCAGCACAACCGCCAAATTCGAAGTCTGGTCCGAGATAAGCGGCGTCTCC
A_98_P220055	1634.1	1858.05	1025.52	6776.95	5990	7879.49	Detected	Detected	Detected	Detected	Detected	Detected	FALSE	XM_003717141	unmapped	ATCCGTGCAAAGACTGGTAGAGCAGACTATTGAGATATATGGTCGGATAGACGTCTTGAT
A_98_P167341	183.989	231.6	207.677	1253.9	410.564	873.623	Detected	Detected	Detected	Detected	Detected	Detected	FALSE	XM_003711399	unmapped	GTATCATCGCGTTCTGATGTACATTGGGTGGGTAGAACGTGCCATACATGCACACAACAC
A_98_P195505	324.81	713.333	683.886	3588.91	1130.19	2624.82	Detected	Detected	Detected	Detected	Detected	Detected	FALSE	XM_003711399	unmapped	TTTTTATGATTGGTTGACAATGCATTTCTTGGAGGGGTTTCAAAGGACTGACCTGGCTTG
A_98_P121048	16.3516	9.83151	11.3683	74.952	43.7585	77.3527	Detected	Not Detected	Not Detected	Not Detected	Detected	Detected	FALSE	XM_003720289	unmapped	GGCCAGGAATGGATACGCTGGACATCCTGGACCATTCTGGTCGCCGTAAACATCGTCTCA
A_98_P216933	1508.13	1294.78	933.154	30050.4	5300.19	10622	Detected	Detected	Detected	Detected	Detected	Detected	FALSE	CD032383	unmapped	TCCTATGTCCCATATTTTTCACTTTCTGCACAAAAAAGACCTATACCGCTCATTTTATCG
A_98_P244212	10.5958	7.76932	7.36818	346.833	28.3448	147.399	Detected	Not Detected	Not Detected	Not Detected	Detected	Not Detected	FALSE	XM_003717374	unmapped	AAGGTGGTGTTTGACACCAACAACGAGTACAACACCATGGACCAGAACCTGGTGCTCCGG
A_98_P127600	3180.99	5835.3	3497.36	13564	13144.4	12242.7	Detected	Detected	Detected	Detected	Detected	Detected	FALSE	XM_369103	unmapped	CCTCGCATTCTGGTATGGTGGTAGCCTTCTGGGTCGTGGAGAGTACGGCATGTTCCAGTT
A_98_P228469	311.195	297.582	292.014	4617.09	3359.57	2635.86	Detected	Detected	Detected	Detected	Detected	Detected	FALSE	XM_003711103	unmapped	CGCTTTATTTTGCTTGTGGGTATCGCGGGTGGAGTTCCGACTGTGAGGGACGTCCGGTTA
A_98_P235061	2240.86	701.017	3913.69	39574.9	39355.7	48238.4	Detected	Detected	Detected	Detected	Detected	Detected	FALSE	XM_003719133	unmapped	CGCAGATCAAGAGTATGCCGTTGGCCTCGGACTCGATCAGCATGGACGTGCAGTACTTTG
A_98_P187753	20.7096	46.2258	42.4863	131.889	276.983	120.86	Detected	Detected	Detected	Not Detected	Detected	Detected	FALSE	XM_003721207	unmapped	GATTTCCTGCCGCGTTCAAAATGACAGCGAGAAATTACCCGGACGGGAAAGGGCCTCTGG
A_98_P139679	118.462	160.29	149.46	1473.94	1283.85	1205.68	Detected	Detected	Detected	Not Detected	Detected	Detected	FALSE	XM_003715538	unmapped	TAGATTCCATGGAGGAAATTCCAGAGAGACTGGATGAGCAACACGAAACCACGACCAAAA
A_98_P162552	1193.24	1402.84	1496.78	6037.88	2889.05	6021.27	Detected	Detected	Detected	Detected	Detected	Detected	FALSE	XM_003720124	unmapped	ACGACCTTGACTCTGCTGACACTGAGATGACCACCATCGACTGGACCATGAAGAAGCTGG
A_98_P120043	744.439	1079.65	869.693	2988.82	3295.42	3864.39	Detected	Detected	Detected	Detected	Detected	Detected	FALSE	XM_003713937	unmapped	CCAGACTTCAATATCCCTCTTTGCTACCATACACGGGTTCAATCCTGATCAAGTCGGTTT
A_98_P140800	54.7671	137.026	86.5443	1304.79	797.491	565.687	Detected	Detected	Detected	Detected	Detected	Detected	FALSE	XM_003709042	unmapped	CAGGTACAGAGAACTGGTCGAGACCAGTTTGGTCACGAGAAAGAATTGGTCTGTTTCAAA
A_98_P130080	2900.55	4872.94	4002.34	11734.5	10045.6	13790.6	Detected	Detected	Detected	Detected	Detected	Detected	FALSE	XM_003712620	unmapped	CTTTATCATCAGCGGAGAGTTTTCCAAGAATATCAAGTCTGGAAGGAAGTCGAAGCTTTG
A_98_P244385	1108.04	1009.68	1006.97	11062.6	9585.37	8139.26	Detected	Detected	Detected	Detected	Detected	Detected	FALSE	XM_003715973	unmapped	CCGCCGAGGTTATACTTGAAGCCGGAAGGAAGAGTTTGGAGCTTTTGGGGACGGATAGTC
A_98_P147204	1232.77	3011.57	2526.41	9138.08	7044.03	11132.8	Detected	Detected	Detected	Detected	Detected	Detected	FALSE	XM_003712666	unmapped	GGCCGACAAACTGGTACCGGCTCAGAAAGTTGAACTTTGAGGACGAGCTGACCTTGATCG
A_98_P171499	798.364	653.672	1081.63	3098.88	3253.23	4473.47	Detected	Detected	Detected	Detected	Detected	Detected	FALSE	XM_360589	unmapped	CCGGCTGTAGTGCGAAACTACGGTCAGCTGTTGACCGAGTTTGCCAAGATCACGCCAGAT
A_98_P153616	1430.7	1672.62	1421.19	5398.24	3701.19	4792.06	Detected	Detected	Detected	Detected	Detected	Detected	FALSE	XM_361367	unmapped	ATTGACATCAATCTTAATCCCATCTTCTTCAGAATCGGAGATGAAAAATCAGGGGTGAAG
A_98_P141620	552.524	826.137	944.961	4443.51	2277.59	3650.43	Detected	Detected	Detected	Detected	Detected	Detected	FALSE	XM_003715779	unmapped	ATCTACCAACCTTCCAGCCCCAATTGCCGACAATGAGCAGTATGGAATTTCACAAAAGCA
A_98_P232243	3947.82	2121.39	2153.66	14144	9665.6	12047.7	Detected	Detected	Detected	Detected	Detected	Detected	FALSE	XM_003714230	unmapped	ACAACAAGTGGTCGAACTCAAGCCGACGGTGGTCCTAGCAGCCGACTGCGTCTACTTTGA
A_98_P193590	620.843	260.936	664.84	2903.93	1530.07	2208.45	Detected	Detected	Detected	Detected	Detected	Detected	FALSE	XM_003712822	unmapped	AGCTGGTTGACTCTGCTCATTATCTAGGAACCGTGGATGAGGATTACCGCCAAACCACCT
A_98_P213919	42.3905	96.3147	44.5977	249.351	201.669	121.985	Detected	Detected	Detected	Not Detected	Detected	Detected	FALSE	XM_003721258	unmapped	TATGATGCCCACGGAATCAACTACAACGTATACTGGAAGGCAAAAGGGGCGTTGCCGACT
A_98_P154715	17420.2	5182.78	39480.2	168931	130365	148061	Detected	Detected	Detected	Detected	Detected	Detected	FALSE	BU638072	unmapped	CGACCCCAAGAGCTACATCTGTCACAATGGCAACTTCCTATGCCCCGTTGTCAACGGCGA
A_98_P241917	95.2258	149.663	130.712	466.581	247.201	443.827	Detected	Detected	Detected	Not Detected	Detected	Detected	FALSE	XM_003713457	unmapped	AGACAGGAATTGGAGGCTCTCAAAGCTAGACATGACAGCAAGTCCACAGTTGCCTCGGCC
A_98_P187664	11.2458	17.9773	18.4671	50.7413	48.6983	37.5073	Detected	Not Detected	Not Detected	Not Detected	Not Detected	Detected	FALSE	XM_003716421	unmapped	GAGCCTCTCCATCCAAGATTCTAGAGGCACGCCAATCTGTCGGAGATGGGCCCTTTGGCC
A_98_P202371	51.2811	33.529	32.5756	165.916	136.95	93.5046	Detected	Detected	Detected	Not Detected	Detected	Detected	FALSE	XM_003715366	unmapped	ACTGCACTATGCAGTCCTTTGGTCGAATACGACCAAACGTCGCATGCATGTTTATGAACA
A_98_P100497	16.9691	18.9778	17.3782	50.78	58.9699	49.0231	Detected	Not Detected	Not Detected	Not Detected	Detected	Detected	FALSE	XM_003718203	unmapped	CATGGATGGGATTCTGGAGGAAACTCGAAACCCAGCATGCGATTCTTGTTGCCCAGACAT
A_98_P123751	434.556	267.93	295.993	2084.43	952.236	1321.37	Detected	Detected	Detected	Detected	Detected	Detected	FALSE		unmapped	GGAAGGCTTCTAGTGAACACTCGTATATATTGTCTAAATCATCCGTGCATCCAATGAACC
A_98_P209557	771.935	1026.55	1147.79	6425.05	4713.69	6574.51	Detected	Detected	Detected	Detected	Detected	Detected	FALSE	XM_003709370	unmapped	CCGGCCATTTCGAGAAGAAACTGGTATCTGCCACAGGTATCGAAGATAACGCCGCTGTGC
A_98_P114516	24.3658	25.6678	40.5063	108.869	71.8691	83.8713	Detected	Detected	Not Detected	Not Detected	Detected	Detected	FALSE	DC959554	unmapped	CAAGATCTGGCTTATTTCCTGGGCCTAACTCGGCAAATGAGAAAGGGAATCGCATTGATT
A_98_P251127	354.466	617.878	416.114	2323.64	974.985	1662.18	Detected	Detected	Detected	Detected	Detected	Detected	FALSE	XM_003712304	unmapped	CACGCGTACAATCTCGACAATGCGCCAACTGGGCTGGATGGACATTGAGACCGTGGATGT
A_98_P139405	296.212	468.384	380.03	1588.1	784.697	1333.06	Detected	Detected	Detected	Detected	Detected	Detected	FALSE	XM_369827	unmapped	GCCACGTCACGATAAGTACCGCGATAGGAGCCGGGATAGAGACCATCGGAAATCTAGGGA
A_98_P159020	12.7422	8.0534	10.1964	171.575	68.3375	33.5794	Detected	Not Detected	Not Detected	Not Detected	Not Detected	Detected	FALSE		unmapped	AGATTGTTTATATAAACACCCATAACGCCAAGAGGATCAACCTTGTAAATTTGAACGAAG
A_98_P171160	316.806	291.984	330.265	1132.03	727.019	882.907	Detected	Detected	Detected	Detected	Detected	Detected	FALSE	XM_003721149	unmapped	TCCATGGCCGAAGTTAAACGTGCTCGTGTGCTGGCGAAGAGGGACCGTGCGACAATGGGG
A_98_P160512	287.527	1121.5	646.469	3099.85	1993.95	2363.23	Detected	Detected	Detected	Detected	Detected	Detected	FALSE	XM_003709525	unmapped	TGCATTTTTTGCTATCCGAGATATATCAAATGGCGAAGAACTCACATTTGATTATGTCGA
A_98_P235984	539.327	1556.53	1240.23	6089.88	5122.25	5726.69	Detected	Detected	Detected	Detected	Detected	Detected	FALSE	XM_003713870	unmapped	GAGAGGCGCGCTTACGCTGCCTACATGCGCGATTCCTCTCCAGATATCAATCCTTTTCCG
A_98_P113606	252.405	731.98	544.616	4727.25	1130.87	2581.92	Detected	Detected	Detected	Detected	Detected	Detected	FALSE	XM_003710852	unmapped	GGAAATTCCATAAATCCACACAAGGGTTCTCTGAGCAAATCAGAAAGGTTGCTGTCTCCT
A_98_P237388	438.737	909.729	906.352	2876.64	1693.59	1787.78	Detected	Detected	Detected	Detected	Detected	Detected	FALSE	XM_003718020	unmapped	AATGAGCACCTTGTGGGAGAAGGTATCTAACAAGGTAGCTTCATCGGCTAGAGAAGATGA
A_98_P177895	54.6517	62.6717	68.4393	303.945	244.034	368.001	Detected	Detected	Detected	Not Detected	Detected	Detected	FALSE	XM_003714017	unmapped	TTCTGCGCGTAGATTTTGGGGTGACTATTATCCGGCACTTGAGGTGGATCGATATATACA
A_98_P247723	1944.26	1955.4	2000.47	6682.7	5187.93	6800.32	Detected	Detected	Detected	Detected	Detected	Detected	FALSE	XM_003720249	unmapped	TCAGCCGATGCAAACAGCATATTGGCAAAGTGCAAATTCCCCACCGCCACTTACAACCCG
A_98_P213973	4742.84	2961.88	7361.8	22434.1	14558	16362.1	Detected	Detected	Detected	Detected	Detected	Detected	FALSE	XM_003718590	unmapped	TTGAGCTGTTCTTTCGCAAATTCAACCCCGTCCAAGACAGATTCGTCGAGGCGACATCCA
A_98_P162222	2314.18	11103.1	4547.76	28193.1	15234.2	25650.6	Detected	Detected	Detected	Detected	Detected	Detected	FALSE	XM_003708843	unmapped	ACTCGATTCTGATCGGTTTCATCAGCATGGCTTTCTTCCTCAGCCTATTCATGTCGACAT
A_98_P184280	19.4356	10.9071	14.958	118.304	60.3992	108.503	Detected	Not Detected	Not Detected	Not Detected	Detected	Detected	FALSE	XM_003718039	unmapped	TGGACCGAGCTTTTGCCGGCCAAGCCTTTTACTCGGGCTTTGTTACTTCCGCGATTGGTT
A_98_P146287	42.7683	55.676	43.3279	263.986	262.865	548.679	Detected	Detected	Detected	Not Detected	Detected	Detected	FALSE	XM_003716272	unmapped	AACTATGACCAAGGATTTCCAGTTGCCGAGATAGCAAACGATGGTACCTTTGACATCTTG
A_98_P118465	338.872	361.7	527.366	1395.08	1237.36	1470.08	Detected	Detected	Detected	Detected	Detected	Detected	FALSE	XM_003709689	unmapped	TCATCGTCGTTTCCATACTGCCATACAATGTACTTTATCACATCCACCATAATCGGCTTT
A_98_P149944	257.848	194.219	234.402	1376.68	806.361	1304.22	Detected	Detected	Detected	Detected	Detected	Detected	FALSE	XM_003711314	unmapped	TGTCTCAGTTGACTGTGCTTAGGGAAAAAAGAAGCGCAGAGGGTGTAGACGGCAAGGCTT
A_98_P159015	2135.93	4672.35	3094.69	12458.8	9209.1	11418.5	Detected	Detected	Detected	Detected	Detected	Detected	FALSE	XM_003712946	unmapped	TTGGGCATGAATCTCAGCCATCATCAATGCTTCCATACCATGGCCCCATGCATCTCGGCA
A_98_P207585	112.456	132.009	109.83	1252.66	705.947	1526.91	Detected	Detected	Detected	Detected	Detected	Detected	FALSE	XM_003710070	unmapped	GGACTTTGGCCGGATTTCTGCAACGGGTCATATACCCAGTACTGCGACCTAACCCGCCAA
A_98_P129745	105.451	110.952	106.361	671.293	3774.89	6035.28	Detected	Detected	Detected	Not Detected	Detected	Detected	FALSE		unmapped	GCAGGGACGGTGGCAAAGCTGATGTCGCCGGCAAGGCAGACGTTGCCCGTCGGGACGGCG
A_98_P167281	195.845	434.255	365.15	1016.55	998.45	1108.81	Detected	Detected	Detected	Detected	Detected	Detected	FALSE	XM_003719297	unmapped	GCGGAAATGTGAACTCGGTTCGAGACGTGCTTGAGGATATAAGGATCTACGAGCCCGAGG
A_98_P226372	385.435	496.251	477.1	1824.6	1409.83	1569.48	Detected	Detected	Detected	Detected	Detected	Detected	FALSE	XM_003719663	unmapped	TGGTGCGTGAGATGTTTTGCGGTGGAGTCAATGCAACTAAATGCGATGTTGTTGAAGACG
A_98_P234205	899.696	220.263	212.966	16480.4	11190	22517.2	Detected	Detected	Detected	Detected	Detected	Detected	FALSE	XM_003712003	unmapped	ACATCAACCAGACCATGACAATCCACTACACTGGCAATTTCCTGTCGTGGCATCGCTATT
A_98_P135006	22.4521	20.0708	13.8939	111.764	98.4314	83.2758	Detected	Not Detected	Not Detected	Not Detected	Detected	Detected	FALSE		unmapped	CGCTCTTACCTTGCCAAGCGTACAATGGTCCAGAGCGACTGCACAGGCACAAGACTCACT
A_98_P108263	10955.6	15347.4	10659.3	51326.1	40627.8	59560.2	Detected	Detected	Detected	Detected	Detected	Detected	FALSE	XM_003720702	unmapped	ACAGAGGCAACAAAGTATCAGCCACGGTTTGAACTGATTCCAAAGCTCCAAGAGCTCAAA
A_98_P117745	39.2264	36.9993	34.7132	242.675	110.593	174.697	Detected	Not Detected	Detected	Not Detected	Detected	Detected	FALSE		unmapped	GATTAGCAGCACCATTATTAGGCACAACCTCGATATAGTATCATCCTCTTCTTTGCCGCT
A_98_P226710	12.265	19.5211	12.5112	126.833	58.4445	59.0901	Detected	Not Detected	Not Detected	Not Detected	Detected	Detected	FALSE	XM_003713305	unmapped	TTATGAAGGTTATATGGAAAGAAGCTTTACCAAAGTCACGGACCAAACAGACCAAGTAAT
A_98_P201379	2014.05	2868.31	2698.75	13632.7	10568.5	13279.5	Detected	Detected	Detected	Detected	Detected	Detected	FALSE		unmapped	AAAGGTTGATGAATCTGCGTTTCCCAGTGTCAGTTCTGGGATTCTTTGGATGTGGGAAGT
A_98_P239109	277.401	176.722	184.141	1058.32	3980.31	1901.8	Detected	Detected	Detected	Detected	Detected	Detected	FALSE	XM_003721397	unmapped	AGCTCAGCTTTGGGGTGTGGCAAAAGGACGACTTGATGATCAAACTTGGCGAGCGGAGAG
A_98_P100073	218.877	232.15	259.386	664.003	618.945	1044.94	Detected	Detected	Detected	Detected	Detected	Detected	FALSE	XM_003714164	unmapped	GACAACATCTATAAACCTGATCCCAATTACTCCCGAGAACAGCAGCTTGATATATGCCGT
A_98_P236244	852.23	1772.19	967.532	2950.84	3623.79	4819.23	Detected	Detected	Detected	Detected	Detected	Detected	FALSE	XM_003709256	unmapped	CGTCCATCGAGCTGTATGGCGTCGAGATACTTGAGATCAACACTCTGAGTGTCAGCGTCA
A_98_P143703	62.8773	86.5974	57.21	347.394	239.433	286.061	Detected	Detected	Detected	Not Detected	Detected	Detected	FALSE		unmapped	TCCTTGGGAATCCTTGCTCCGAGAAAAAATCACCAACATACCAAGAAAGATGCGCTTCTT
A_98_P155808	193.939	339.819	377.477	785.901	806.037	1305.89	Detected	Detected	Detected	Detected	Detected	Detected	FALSE	XM_003712784	unmapped	AAGAGTCGACTCTATATCATCTGATGACACCTTCTTCTCCACATCTTCTGGTCAAGGACG
A_98_P228707	6764.5	7337.27	7985.68	44465.9	32176.2	52810.7	Detected	Detected	Detected	Detected	Detected	Detected	FALSE	XM_003716225	unmapped	TCCGGTCGTGGTCTGATGAAGAAGATGACCGGTCAACAACTGGCCAAGGAGATTGGATGC
A_98_P115745	12.5136	17.3864	12.9233	122.283	64.7796	69.0193	Detected	Not Detected	Not Detected	Not Detected	Detected	Detected	FALSE	XM_003712884	unmapped	GAGATGTCGAGACTCAAAACCGGATTTCTCAACAAGGTCATTCCGAGATATCTTAGGCCT
A_98_P200784	50.9437	22.9979	55.1313	303.65	152.799	332.886	Detected	Detected	Not Detected	Detected	Detected	Detected	FALSE	XM_003714039	unmapped	CGCTCTCCTTTTAGAATGTCGCGCGAGTTCAACCTCAAGAAAGTGCACGACATGATCCCC
A_98_P169866	859.451	1387.19	1713.7	4751.77	3463.45	5541.32	Detected	Detected	Detected	Detected	Detected	Detected	FALSE	XM_003718800	unmapped	GACCGCAAGTGGCTGGTTATGGTCAGCTACTTTGTCGAAAAGGGCAAGGTACTGCCGACC
A_98_P109722	772.327	915.796	1363.93	3442.47	2679.58	4055.1	Detected	Detected	Detected	Detected	Detected	Detected	FALSE	XM_003713929	unmapped	AACGCCGCTACAACAATTAACTTTGACGACCTCAATGCGTCGTCTGTACTACACGCGGAG
A_98_P237280	5958.15	7040.37	6092.68	27629.7	26420.7	36535.3	Detected	Detected	Detected	Detected	Detected	Detected	FALSE	XM_003715148	unmapped	TGGAAGTGGACATCGGGACTCGGGCAAACTGGTCCACATGGACCAGGCTGAGATTGTGAT
A_98_P243974	11.4838	9.88794	20.8339	51.4074	34.241	86.566	Detected	Not Detected	Not Detected	Not Detected	Detected	Detected	FALSE	XM_003711678	unmapped	ATTGTTCGCACTGATACATCCGAGGAATCAAGCTTGCCTGGAAGTTCATACAAGGTGACT
A_98_P198360	57.0711	52.1104	74.5458	290.155	162.594	152.036	Detected	Detected	Detected	Detected	Detected	Detected	FALSE	XM_003708681	unmapped	TCATGCTTTACAGGTAACGCGGCACAAAAATAAGTATTTGGCGAGCATGTTACGGGAGGT
A_98_P181587	73.7943	60.9471	110.826	298.678	1551.55	725.382	Detected	Detected	Detected	Detected	Detected	Detected	FALSE	XM_003721340	unmapped	CGGTATCATCTTTTCCTACACACTAAGCCTCCAAAGAGTCTTTTATGTCGTAACCGCCAT
A_98_P124411	12610.7	10055.9	14142.6	40211	37766.2	43045.3	Detected	Detected	Detected	Detected	Detected	Detected	FALSE	XM_003715648	unmapped	ATGTGGCGGCATAACCCGGACTATGAGTTCGTTGTTGTGCCTTCCAGCACGCACAGCTCT
A_98_P168730	77.1408	78.7545	74.665	456.057	527.887	473.089	Detected	Detected	Detected	Detected	Detected	Detected	FALSE	XM_003711535	unmapped	CGCCGCCTTCATGAGTTTGATTGTTGAGGGCGAGCAATGGTGCAACACATCCAGGATGTG
A_98_P111271	23.5146	33.8786	26.2792	88.7645	226.302	158.027	Detected	Not Detected	Detected	Not Detected	Detected	Detected	FALSE	XM_003713077	unmapped	TGGAGGATTTTATCGCTACCGGGATCGATTTCTTGGCACCTGCGTTTAACAACGTCCACG
A_98_P142261	3928.84	3658.25	6350.49	14135.9	9777.34	18779.9	Detected	Detected	Detected	Detected	Detected	Detected	FALSE	XM_003709730	unmapped	TGGCGGACTTGTGTTTCTTTGGTCGTTTTTCTCCACCTCAACTTATCTTCCTAGGGTCGG
A_98_P166088	623.11	371.888	320.443	4047.17	3218.52	5652.95	Detected	Detected	Detected	Detected	Detected	Detected	FALSE	DC960525	unmapped	CCAGGGCTTCCGATTCGGGTCTTCTTCCCCAAGGGTTACGACCACAAAAATCCACAAGGA
A_98_P151241	57.2162	118.094	100.034	442.182	223.872	331.188	Detected	Detected	Detected	Not Detected	Detected	Detected	FALSE	XM_003717357	unmapped	AGTCGGAGCTCGAGTACATTCTCGAGTACTACAGCCTGGTGCGCGAGGGTAAGACCAACT
A_98_P207199	101.623	98.8195	76.4897	456.364	265.842	200.127	Detected	Detected	Detected	Detected	Detected	Detected	FALSE		unmapped	CTTTTCGCCTACTTCTCACGTCTGACCCGTGGATGGCATACAGCACGAGGGAAGAGAAGT
A_98_P157495	124.083	418.302	284.531	1180.9	1255.16	2543.11	Detected	Detected	Detected	Detected	Detected	Detected	FALSE	XM_003713896	unmapped	CACCATCGAGGAGATGATGAAGACGGTCGGGAATGAAATCCTGACCCTAACCGGCTGCGA
A_98_P165730	240.852	459.916	442.118	1415.49	980.573	1304.8	Detected	Detected	Detected	Detected	Detected	Detected	FALSE	XM_003711631	unmapped	CAACGGAGGCATCGAAACAAAAGATTATGACCTTTCGGATTCGATAAAGCAGCTTTGTGG
A_98_P147893	3316.9	2954.65	1857.97	14487.6	14860.4	13763.9	Detected	Detected	Detected	Detected	Detected	Detected	FALSE		unmapped	GCCGGGTTCCTAGTCTAGAATCTCACAAACTGGTACTACAATGCACTAAATCGCAACCGC
A_98_P153408	63.533	59.9129	98.9649	1154.55	1089.36	1146.23	Detected	Detected	Detected	Not Detected	Detected	Detected	FALSE		unmapped	CAAAACCTCTTTTGCTTATGAAATCCCTCTTTATCTATCTCCTGATTTGGGGCAATCGGT
A_98_P166729	220.706	443.886	222.691	1172.04	759.294	824.324	Detected	Detected	Detected	Detected	Detected	Detected	FALSE	XM_003719450	unmapped	TTCTTCAGTTTGTCCGGTTCCAATACGTCAATCTTGGCAGTGATTTCACCTGGACTTTTG
A_98_P201637	734.437	945.945	1011.51	4657.47	2596.09	4207.82	Detected	Detected	Detected	Detected	Detected	Detected	FALSE	XM_003712041	unmapped	GGTGCACCGTACAAGGTCTTCAAGAACACGGCTTTCATAAAGGATATGTTCAACACCAGT
A_98_P249610	9.79656	4.90356	6.74985	44.6045	36.3195	30.7339	Detected	Not Detected	Not Detected	Not Detected	Not Detected	Detected	FALSE	XM_003721206	unmapped	TTGACCAGAGCTCAGATCAAAGACTTTGGACATAAATTCAAGAGCAAAAAGGACAAGAGC
A_98_P109320	129.545	115.499	189.749	662.98	617.944	781.512	Detected	Detected	Detected	Detected	Detected	Detected	FALSE	XM_003709031	unmapped	TGGTTGGCCATCACCAAACACAGATGGCAGGATTCAGTGTGTTATGCAGGGACTACTTGG
A_98_P250813	35.4725	13.9652	31.9963	252.448	437.531	334.404	Detected	Not Detected	Not Detected	Not Detected	Detected	Detected	FALSE		unmapped	GGCGAAAACCGTCACGTCATGTCTTATACAATCTCTGCAGGAAAGTCTTTCAACATGGTG
A_98_P226840	4377.17	4361.42	3601.65	24603.1	20442.8	29287.5	Detected	Detected	Detected	Detected	Detected	Detected	FALSE	XM_003711736	unmapped	TTACATCATCGAGAACTTTAACAGGACCTACAAGTTTGATGCCATCCTGGGTGGTGCAGA
A_98_P131510	101.505	153.204	204.33	1193.94	341.788	850.565	Detected	Detected	Detected	Detected	Detected	Detected	FALSE	XM_003713334	unmapped	CTCAGACCATCTATGGTATTGCTGAAAAGGTGTGTCTGATCTTTGAATCTGTTGGCTACA
A_98_P118231	57.0253	76.2615	57.0471	244.42	159.613	263.456	Detected	Detected	Detected	Detected	Detected	Detected	FALSE	XM_003715814	unmapped	AAACGTCAAACACCAGCTCCGCCCTCGCAAAGAGGAAATGCTGTTGACGATTTCTATATT
A_98_P207886	72.7097	73.9581	69.1323	374.714	260.323	255.897	Detected	Detected	Detected	Not Detected	Detected	Detected	FALSE	XM_003712542	unmapped	GAAGAGTCACGATGCTCTCACGGGAGCTTACAGTCATGCAGTGGCAAAGAGTTTGGGGAG
A_98_P120183	1272.89	1633.42	1334.33	51174.5	8349.23	18341.2	Detected	Detected	Detected	Detected	Detected	Detected	FALSE	CD035737	unmapped	TGTGGCTGCTGTCCTTCGCCAGCTTGAGAGCGTTGTCGACACTATTGCCTTTGGCCTCAT
A_98_P175517	12.226	40.9977	18.8336	80.4599	255.825	148.016	Detected	Not Detected	Detected	Not Detected	Detected	Detected	FALSE	XM_003713077	unmapped	TGGAGGATTTTATCGCTACCGGGATCGATTTCTTGGCACCTGCGTTTAACAACGTCCACG
A_98_P114636	22.874	21.9521	28.2346	166.846	114.165	80.2946	Detected	Not Detected	Not Detected	Not Detected	Detected	Detected	FALSE		unmapped	AGGCACTTAAGGTACCTCCGTCCTAGGGAGTCAATAATTACTATTGGTAGTATGCTTGGA
A_98_P115087	18.9043	44.6249	22.3943	96.9864	164.076	137.69	Detected	Not Detected	Detected	Not Detected	Detected	Detected	FALSE	XM_003710217	unmapped	GGACACGTCCATGGACATCCTAAAAGTCCTGGGCGATTCCTTCCAGGTCATTGTGGACGG
A_98_P111163	11.3926	17.9581	26.9033	55.8646	58.0842	42.3297	Detected	Not Detected	Not Detected	Not Detected	Not Detected	Detected	FALSE	XM_003718717	unmapped	AGCCCATGAACCAGTGTCAGGTTAAAAACTGGGTCAAGGAGGAGATTGATGGTTGGCTTC
A_98_P162446	12914.9	18091.1	19806	42192.1	49870.9	55904.8	Detected	Detected	Detected	Detected	Detected	Detected	FALSE	XM_003721132	unmapped	AGCACGATGCAAACAAACAAGTCATGGCAAAGAAAAAACACACACAAACCGGCGAGGAAA
A_98_P183673	360.307	642.116	262.824	8866.82	11139.9	1389.15	Detected	Detected	Detected	Detected	Detected	Detected	FALSE	XM_003717453	unmapped	CGTTGTTCAAGCCGCAGATTTCACCCGAGGAGAGCTCAAAGCGTTTTGCTAGGTGGGAGA
A_98_P247142	632.518	804.833	3180.95	34282.8	16962	28257.7	Detected	Detected	Detected	Detected	Detected	Detected	FALSE	XM_003710615	unmapped	ATCGGGGTTTTCAGGAGTCAGTGTCAAAAAGGCCATTTATAGATTGGCAAGACGGAGTCT
A_98_P114018	323.416	193.62	236.703	1299.33	1052.08	1479.88	Detected	Detected	Detected	Detected	Detected	Detected	FALSE		unmapped	GGAGGCTTTATCGTCAGGATAGGGCTGGATAGCGACTGCTGCTTCTTTCCAACATCAGCG
A_98_P214902	23.4893	40.8662	56.1235	131.286	103.566	122.679	Detected	Detected	Detected	Not Detected	Detected	Detected	FALSE	XM_003709751	unmapped	ACTATTACTCGACCCCATATCAGAAATTCGCTTCTAGAGTTGATTATCCTTCATTGCCAA
A_98_P141310	55.4842	76.274	44.5383	321.568	124.432	202.397	Detected	Detected	Detected	Not Detected	Detected	Detected	FALSE	XM_003718268	unmapped	ATATTCGGTCAAGTCTGCTACTATTACTTCGCGCCTATTCTCAACTACGTCAGTGTTTAA
A_98_P198997	31.6276	43.9418	46.8478	249.648	151.154	121.485	Detected	Detected	Detected	Not Detected	Detected	Detected	FALSE		unmapped	TTTTGTTTGGCTCCTTGTTGCTAGGCTATGTTGGCCTTGGTTAAGGCTAGAGGATGACTA
A_98_P219167	28.1182	23.6359	42.4203	111.37	104.793	74.5962	Detected	Detected	Not Detected	Not Detected	Detected	Detected	FALSE	XM_003714373	unmapped	CCTTGGAAGTGTTCAAGTCAGTCTAGAATTTCTGGGTGTCACAAGTTTCGAGTTGAGGAC
A_98_P233111	1114.13	2950.74	2128.97	10227.2	7598.36	9296.22	Detected	Detected	Detected	Detected	Detected	Detected	FALSE	XM_003718355	unmapped	CAGAACAAAGCACACAAATCATCGCGCAGTGTGTTGAGTTGGGTATACGATGATGCGTTT
A_98_P196515	279.901	563.536	726.703	1969.34	1142.59	1631.09	Detected	Detected	Detected	Detected	Detected	Detected	FALSE	XM_369326	unmapped	GAGTTCTTCCCAGAGATAACCTGTTAGGATCTGCTTGTTTAGATGTCTTCGCATTTATAC
A_98_P148315	102.633	266.282	81.8371	1995.54	1124.38	488.08	Detected	Detected	Detected	Not Detected	Detected	Detected	FALSE		unmapped	TCGTGCAGTTGGTCGCTGTCTAGTGCCTCTCTGCTTCGTGATCCTGACTCCTATCGCCAA
A_98_P231708	1280.11	2370.94	1933.86	5283.58	5164.99	8723.49	Detected	Detected	Detected	Detected	Detected	Detected	FALSE	XM_003718946	unmapped	ACTCGGACGACCACATACCGTACTCGGAGACGACGCTTAAACTGTTCCGCGAGAATGTCG
A_98_P146215	431.954	206.004	264.381	1432.8	1147.66	847.715	Detected	Detected	Detected	Detected	Detected	Detected	FALSE	XM_003709254	unmapped	GGAATATGGTGGATATGTGTCATGTAAAACACGAACTAGAACTCATTTTAAAATTCGGTG
A_98_P247358	1082.62	1819.5	1119.84	4383.5	4170.21	11058.1	Detected	Detected	Detected	Detected	Detected	Detected	FALSE	XM_003711490	unmapped	AGTAACTGACACCTTGGGTTGTGCACACAAAATCCGATCATCTTGGAACTTGCATCCCGC
A_98_P183905	22.8481	21.3865	21.0975	88.2273	70.5312	54.2448	Detected	Not Detected	Not Detected	Not Detected	Detected	Detected	FALSE	XM_003709972	unmapped	GACCTCAAATATGGTTACAATTCGAGTGGGCCTACCTTATTTGCCAGCAAGGTACTGTTC
A_98_P117888	264.391	601.194	231.837	8663.36	11345	1425.03	Detected	Detected	Detected	Detected	Detected	Detected	FALSE	XM_003717453	unmapped	CGCAGATTTCACCCGAGGAGAGCTCAAAGCGTTTTGCTAGGTGGGAGAAGGCTGTAGAGA
A_98_P216069	13.4256	29.7725	33.4763	229.483	158.767	157.027	Detected	Detected	Detected	Not Detected	Detected	Detected	FALSE	XM_003715211	unmapped	ACCAGACCTCCTCTCACAACTCGTATCATTACCAGAATGGCTACGGATCAAACTCCAACG
A_98_P132942	12356	9787.83	8871.12	47725.2	38653.4	43192.3	Detected	Detected	Detected	Detected	Detected	Detected	FALSE	XM_003715526	unmapped	GCCAACGCTCAGAAGCTCTTCATGAGCGGAAAGCTCAAGATCAAGGGTGACATCATGAGG
A_98_P106933	2279.18	3953.94	3031.78	11947.6	11006.2	18108.5	Detected	Detected	Detected	Detected	Detected	Detected	FALSE	XM_003715732	unmapped	GCGAGTACCACCTGGACATCCGGATGCAGACGCACGTGACGCAGAAGCGCAAGAACGTCA
A_98_P179694	571.872	1021.51	644.729	2902.19	1587.83	2341.69	Detected	Detected	Detected	Detected	Detected	Detected	FALSE	XM_003712077	unmapped	TCCAAGTCCAAAGACCCTTCTATATTGATCACAACCGATATATCCTCTCGAGGTTTGGAT
A_98_P220516	544.627	749.049	692.426	3125.01	1620.82	2652.07	Detected	Detected	Detected	Detected	Detected	Detected	FALSE	XM_003720381	unmapped	ATGATGTGTGTCGTTTCTGTACTGGCCATCACTCAGTTTGAGGAAGTGATCAAGCAGCAA
A_98_P120650	416.165	182.825	314.229	5428.78	7040.03	1992.65	Detected	Detected	Detected	Detected	Detected	Detected	FALSE		unmapped	CGTCAACAAGACCAACAATTCCGCCAAGGCAGCCCAAGGATGACGGAGCGTCACCTGTAA
A_98_P122699	658.486	1294.51	888.781	10625.2	3304.48	8770.6	Detected	Detected	Detected	Detected	Detected	Detected	FALSE	XM_003712323	unmapped	GCCTCGACCATGCTTTGGACATGCAGATCGAACTTGACAAGCACCTCAACGGCAGCACGA
A_98_P138535	27.2501	78.5256	47.054	227.319	105.363	144.575	Detected	Detected	Detected	Not Detected	Detected	Detected	FALSE		unmapped	GATGATGCCTTACTGACCATCACTTCCGGTTTCTTATATACAGTCGAAGATCCAATCGAC
A_98_P122587	228.484	216.096	197.155	1056.16	2204.5	997.064	Detected	Detected	Detected	Detected	Detected	Detected	FALSE	XM_003715489	unmapped	CGGACCACTACATTGATGCCCAGACCTCAGCATCTCAAAGCCCCATAAACTCACAATATG
A_98_P250249	5731.82	8563.85	8987.66	36307.4	23323.2	21794.2	Detected	Detected	Detected	Detected	Detected	Detected	FALSE	XM_003718641	unmapped	GACAGGTATTCGAGGTTCATGGCACGAGCAAGCATACGCCTTCGACAATAGCAGCGTCAC
A_98_P130740	1105.56	1006.86	833.91	2976.94	4228.61	3872.43	Detected	Detected	Detected	Detected	Detected	Detected	FALSE	XM_003719411	unmapped	TGTAGCCTTCAACAATGACTTTGCAGTGAAGCTACGTGTGAGGAAGAGTGGTGAGACATT
A_98_P164800	5537.58	5212.39	4154.5	19336.2	14974.2	13547.7	Detected	Detected	Detected	Detected	Detected	Detected	FALSE	XM_003712688	unmapped	AAGGTGACCATGGACTGCTTAGTCGATTTAGTCGAGTTCTCGGGGGAGAATGGCACTACT
A_98_P185753	50.9228	126.569	73.1436	531.874	298.265	596.775	Detected	Detected	Detected	Not Detected	Detected	Detected	FALSE	XM_003720175	unmapped	GCCTTCACGACTTTGTCAATTCCGGACAAATCAGGGTCCACAGGGACGACATATCACACC
A_98_P150051	1308.87	1065.19	1325.15	4211.42	3133.73	4225.24	Detected	Detected	Detected	Detected	Detected	Detected	FALSE	XM_003713322	unmapped	CGCCGTCCGGGGGGCTGCCGACGACCACATCGGATGGTCAGGTGGCTACCAGCAGTGGTT
A_98_P181628	39.9119	51.8349	32.2411	612.587	315.752	436.944	Detected	Detected	Detected	Not Detected	Detected	Detected	FALSE		unmapped	CGAGCGCTCCGAATCATACATCCGGAGGCTCCAGAAACATGTAATATCCAACTCGGACGC
A_98_P181059	70.9743	179.838	121.115	543.051	231.42	294.097	Detected	Detected	Detected	Detected	Detected	Detected	FALSE		unmapped	TGAAAGAGTGTAAACACCATATCTTCACAACAAGATCCAAATGACATGATCAAAAAGTCC
A_98_P134642	60.1206	25.1093	43.8971	338.49	327.218	317.347	Detected	Detected	Not Detected	Not Detected	Detected	Detected	FALSE	CK828266	unmapped	ATTGGCTCGAGTACAATCCACATTTTCAAATGCTACATCGTCCAAGTTTTGTTGTGGCCG
A_98_P207471	966.107	768.063	1114.02	3062.25	2385.85	2821.69	Detected	Detected	Detected	Detected	Detected	Detected	FALSE	XM_003717095	unmapped	AACCGAAGGTACCTGACTTTCAGCTGGTGGTTGCTCAACAAAGGCTGGGCTGAACTCAGG
A_98_P152516	3514.92	5891.67	5702.61	26088.6	18336.3	31151.6	Detected	Detected	Detected	Detected	Detected	Detected	FALSE	XM_003711978	unmapped	GCCAAGACTGAGGGTACCGAGTTTGTCTACAGTGAGAAAGACTCAATCCTGTACAACCTG
A_98_P161665	866.189	1272.93	1206.76	5003.22	2176.87	3462.82	Detected	Detected	Detected	Detected	Detected	Detected	FALSE	XM_003710814	unmapped	GGCCTGGGTTAAATATATTGTGTATCGTGGCTCAGTTGATGCTTATACGGAGCCAGATCA
A_98_P111860	67.6117	166.2	64.6029	537.002	249.397	227.634	Detected	Detected	Detected	Detected	Detected	Detected	FALSE	XM_003719445	unmapped	ATGAAAGGCTATGATGATGGCCTGAGATCGAGGCATATTTTGCAGGAGCTAACCGACATT
A_98_P121253	26.9275	41.4383	24.3187	139.777	77.715	65.0871	Detected	Not Detected	Not Detected	Not Detected	Detected	Detected	FALSE		unmapped	CCGGTGATGCAGTGACCTTTTCAAGCAAATACGATGCATGAATCCAAACCGAATTCGACG
A_98_P235246	41.3316	77.4251	48.4653	261.957	103.787	182.484	Detected	Detected	Detected	Not Detected	Detected	Detected	FALSE	XM_003719787	unmapped	CAGTTCAACAACGGGTTCAACTACAAGAACTCCATCTCTAACGGAGCCTTCTTCAACCTG
A_98_P207856	507.74	532.126	678.941	8314.13	7243.22	12417	Detected	Detected	Detected	Detected	Detected	Detected	FALSE	XM_003712959	unmapped	GGCAGTATCTGTTTGTCAACTCCAAAAAGGCACGGTACCTACAGTACGAACTTACTTCCA
A_98_P112057	926.579	1142.01	2391.94	5588.88	3886.75	3763.24	Detected	Detected	Detected	Detected	Detected	Detected	FALSE		unmapped	AGCTGGCTCGGAGATACGAATGTTGTCGATGCAAGGATCCCGATAACGCGCTTATGGGGC
A_98_P160144	679.947	2692.38	1407.24	6758.22	4225.37	4377.7	Detected	Detected	Detected	Detected	Detected	Detected	FALSE	XM_003709802	unmapped	TTTGTCACGTTTGGGGTCTTGTCAAACAGGTTTGACGACAAGATTTTCCTGTCAGATCAC
A_98_P118588	308.571	488.512	409.588	2599.25	2052.5	3555.74	Detected	Detected	Detected	Detected	Detected	Detected	FALSE	XM_003713152	unmapped	ACCTTTAACCCGGTCAACAACGGCAATGCTTACCTCTGCATCTACGGCTGGACTCAGAAC
A_98_P135873	291.081	272.4	262.462	1551.34	1399.27	1814.02	Detected	Detected	Detected	Detected	Detected	Detected	FALSE		unmapped	TGGAAATGGAGAACTGGAACAATGAAAAGGGAAAAATCTGTCTAAGCTTTGTCTTGGCCT
A_98_P194138	13.0126	18.6658	16.3926	151.102	78.951	97.2906	Detected	Not Detected	Not Detected	Not Detected	Detected	Detected	FALSE		unmapped	AGAAAGAGATTCTCGCTTGAGCTGACGAAAACCCAGGTTTCCTCTCAAATTCCGCATGTA
A_98_P160359	17.7643	8.84764	8.79576	183.429	238.433	248.612	Detected	Not Detected	Not Detected	Not Detected	Detected	Detected	FALSE		unmapped	AGATCAACCATCTCACATCATAGTGTATCTTATCAACCAAACAATTTGAAGGCTGTAGCA
A_98_P245392	9.76496	4.86843	6.05556	61.1508	54.0833	41.7478	Detected	Not Detected	Not Detected	Not Detected	Not Detected	Detected	FALSE	XM_003720093	unmapped	GCCGTGTTTACGTCACTGGTGAATCTTCTGGTGCTATGATGACTCAAGTCATGGCTGCCG
A_98_P168331	596.08	1208.66	878.578	4041.9	2549.2	3990.6	Detected	Detected	Detected	Detected	Detected	Detected	FALSE	XM_003714329	unmapped	ACCAACGTGATTTGGAGTATAGCCATATTTTTGCTGCTTTTCGTACTTTGGTACTGCCAC
A_98_P160550	933.157	1531.13	1118.97	3855.96	5086.91	5369.8	Detected	Detected	Detected	Detected	Detected	Detected	FALSE	XM_003712956	unmapped	AAGGACATGACTGGCCACTTCAACGCCACCCTTCCCCTTGGAAGCACACACAACATTGTG
A_98_P234312	5147.67	7161.6	6761.45	28935.5	28892.8	36931.4	Detected	Detected	Detected	Detected	Detected	Detected	FALSE	XM_003709067	unmapped	GCTGTTTATTCCCGAGATGAAGGACCGCACCGTTGAGGCCGTCGACTCCATGTTTGAGCT
A_98_P172326	970.397	615.97	1200.04	8814.4	4602.05	9062.74	Detected	Detected	Detected	Detected	Detected	Detected	FALSE	XM_003718330	unmapped	TGCCATGGGATTTAACACGGCTGCACGGTTCAACCCAATGTTCCAGCAGCACATGGCCAT
A_98_P227410	647.21	1288.32	576.988	5870.57	4290.37	4111.88	Detected	Detected	Detected	Detected	Detected	Detected	FALSE		unmapped	AAGAATTGTTGAGAAAGGAAATGGTGCGAAATGTTTTGTTAAAGGTGCCTAAATTGGGGA
A_98_P164610	1579.29	1094.92	1209.63	7525.52	3729.29	5437.57	Detected	Detected	Detected	Detected	Detected	Detected	FALSE	XM_003720978	unmapped	AGAAAAGAAGAAGAAAAAAGGGCGGAATTAACTCTATATTCGCCTTGACTGTGTCAAGGG
A_98_P198731	6082.3	9188.63	5690.46	22956.7	24912.5	42690.6	Detected	Detected	Detected	Detected	Detected	Detected	FALSE	XM_367705	unmapped	TTTACGGTGTACGAATACCTGAAGGAGAAGCTCGAGACGAGAGGACCATTTTCACTTTCT
A_98_P207804	1718.95	1356.85	1561.23	4716.42	4951.5	5521.4	Detected	Detected	Detected	Detected	Detected	Detected	FALSE	XM_003718936	unmapped	TTCTCGCTGCTACTGCCCATACTTCAGCTTCATCCCAACCCCGTATCGAGCAGGATGAAG
A_98_P220319	352.833	446.745	245.022	4436.83	4361.91	5097.6	Detected	Detected	Detected	Detected	Detected	Detected	FALSE	XM_003719467	unmapped	CCGCTGGAGTGGAAGCAACTCGGACTTGAGAGGATGGTTGACGCAGCTGTATTTTCCTGA
A_98_P193586	13.3969	8.95375	26.2459	149.618	183.665	98.3778	Detected	Not Detected	Not Detected	Not Detected	Detected	Detected	FALSE	XM_003708878	unmapped	CGTCTGCGTCACCAAGCGGGTTAACTTCTTCGGCCACAAGACGTTCCAAATCAGCCCCAA
A_98_P193008	14.8244	18.7049	22.4514	103.911	94.294	71.7388	Detected	Not Detected	Not Detected	Not Detected	Detected	Detected	FALSE	XM_003713660	unmapped	TTTACCCAGTTCGCAAACGCTTACTTTAGTCGCACCGTACATAAAGACGACTGCAAGTCT
A_98_P186152	236.991	458.145	180.847	1412.35	1496.59	1226.12	Detected	Detected	Detected	Detected	Detected	Detected	FALSE	XM_003715956	unmapped	GTACTGGAACGAGTTTGACATTGAAAAGATGAACCTCAGCTACACCGACTACGCAAACGT
A_98_P188895	1302.5	2087.58	2257.77	8917.63	3812.85	6650.79	Detected	Detected	Detected	Detected	Detected	Detected	FALSE	XM_003715476	unmapped	CAAGCCATCTCCGCAGAGACCTATCGCAACTACGCCATAACCTCCATCGTCGGCGTGCCG
A_98_P146353	289.152	1014.54	270.561	2036.88	1664.74	2026.38	Detected	Detected	Detected	Detected	Detected	Detected	FALSE	XM_003711250	unmapped	AGCCTGAGCCCTACATCGCTGGGAAGGTTGTTTCCGAGCTGATTGAGGTCCTTGATGGCA
A_98_P185867	173.706	117.026	297.882	912.39	1232.96	844.994	Detected	Detected	Detected	Detected	Detected	Detected	FALSE	XM_003717372	unmapped	CCCCTGCGTCATCGACAACATCTCCTGCCTGGCCAAGCAGAGCGACAACAACACGTGCGT
A_98_P201877	178.551	209.95	171.058	1137.95	1297.84	1689.02	Detected	Detected	Detected	Detected	Detected	Detected	FALSE	XM_003714540	unmapped	TTTCTCGAAAGTCCAGCAACAACTGGATCAGTGACAAGTATGTCTGGTCCAAGGAGATTG
A_98_P128529	46.8073	113.216	54.0827	501.792	125.544	291.025	Detected	Detected	Detected	Not Detected	Detected	Detected	FALSE	XM_363747	unmapped	GGATGCTGACACAGACTGGATCATCACAGAGAGGATCTATCTTTTGAACCACATTCTGCA
A_98_P243989	886.093	1030.5	969.529	7096.02	4462.61	6027.47	Detected	Detected	Detected	Detected	Detected	Detected	FALSE	XM_359544	unmapped	TGACCTTTATCACTGGTTACTTTGGTATGAATTTTGAGCCTTTTGAGGTCCTGAAATACG
A_98_P231027	1303.48	2091.87	1552.91	7091.41	3916.45	5891.82	Detected	Detected	Detected	Detected	Detected	Detected	FALSE	XM_003717157	unmapped	CCTGCAGATAATCAAGACCATGGAGGACGCCATGCACAGGTTTCACACCCACAAGCTGCT
A_98_P142000	144.951	374.091	298.756	1317.7	550.49	686.961	Detected	Detected	Detected	Detected	Detected	Detected	FALSE	XM_003716661	unmapped	TGGAATGTTGGAGAAATCGATGTACGAAAGCTATACCTTGTTTCGCTTGAACCGACAACC
A_98_P183495	2041.64	3423.16	3408.44	10312.4	7866.55	13887.1	Detected	Detected	Detected	Detected	Detected	Detected	FALSE	XM_003713895	unmapped	GGCAAGGCATGATTGTGGATACCGAATGGTCAAAGATCTTGAACCGTGGGAGCTAGATGA
A_98_P171052	44.9597	65.9081	52.5963	1176.33	1357.56	1334.38	Detected	Detected	Detected	Not Detected	Detected	Detected	FALSE		unmapped	TACGTGGACCACGAAAACAGGACGGACCCGTTGGAAAGACCCAAGAGATGCTACGACGTG
A_98_P117265	2593.33	1959.37	3077.68	15038.7	6753.38	9648.68	Detected	Detected	Detected	Detected	Detected	Detected	FALSE	XM_003714013	unmapped	CATGCCGTCCTTCAAGCTGGAAACCTAGAAGATGATCTCACCAATGCGATCATCAAAGAT
A_98_P172977	3548.44	3622.33	2918.16	14201.1	11026.3	16450	Detected	Detected	Detected	Detected	Detected	Detected	FALSE	XM_003718674	unmapped	TCACCATCTGCAACGAGCGCAAGCTCAACGCCCTCGACCTACATGGCTACTATGAGCTGT
A_98_P222340	9.77276	16.7559	14.8378	43.0435	55.1918	42.3443	Detected	Not Detected	Not Detected	Not Detected	Detected	Detected	FALSE	XM_003718615	unmapped	CGCGATGATTTCCTTCATCGTGTCATTCCGTCATCAAGATAAATTTAGGAAAACCCGCGT
A_98_P101159	551.901	524.665	636.698	1932.52	1669.88	1898.82	Detected	Detected	Detected	Detected	Detected	Detected	FALSE		unmapped	CACTGGGAAGCGTTGCGGATCGAACCCGGTGCGGAGGATGTGGAAAAGAGCCGGGAAGAA
A_98_P220993	458.532	580.841	554.52	5446.71	9305.17	8816.97	Detected	Detected	Detected	Detected	Detected	Detected	FALSE	XM_003713034	unmapped	GATCTTGTCCTTTGGAACCGCACTCTTCATCGGACTTTCGTTCCTCAATGCCGAAAACTC
A_98_P246539	113.526	209.426	103.687	859.993	611.072	627.349	Detected	Detected	Detected	Detected	Detected	Detected	FALSE	XM_003708961	unmapped	GGCTGGGTGTACATTGACATGTACTACATGGTGGACGATGGAATCGACTTGGTGACCCCA
A_98_P113242	1023.01	2310.76	1495.19	6442.38	3284.41	5975.56	Detected	Detected	Detected	Detected	Detected	Detected	FALSE	XM_003714316	unmapped	GTGCCGATTTCCAATTCAACGTGGTGAATATGTACGTGATGCAGTCTCTCCCATCCCACC
A_98_P108760	20.5506	10.5412	17.8986	66.5895	39.5143	56.7171	Detected	Not Detected	Not Detected	Not Detected	Detected	Detected	FALSE		unmapped	TCGTTGCGTTTCGGAGCCGAACCTTCAACCAAAGCTGCAACATCAACATCCTGAGGCATG
A_98_P217820	83.221	82.0024	96.9781	426.593	212.381	427.632	Detected	Detected	Detected	Detected	Detected	Detected	FALSE	XM_003720036	unmapped	CGGACACGCTTGGTGGCAAGAGAAAGACTTTTAGGTTGCTACTCAGAGCCCAGGAGGGGA
A_98_P108135	244.481	203.468	208.32	778.958	579.071	889.264	Detected	Detected	Detected	Detected	Detected	Detected	FALSE		unmapped	TCCGTCAATCCAATGAGGAGAAGGGACTCCCAAGCTGAAACCTCCAATGGCCCGTCTCCA
A_98_P110262	1536.1	1969.92	1266.16	13452.7	14323.4	10498	Detected	Detected	Detected	Detected	Detected	Detected	FALSE	XM_003713061	unmapped	AGGAGCGCAACTTTACGACGTACGAGAACGGAACTCTGTTGCTCATCTCGTCGAGGAGAG
A_98_P229560	72.3744	80.2505	117.542	413.981	236.479	403.197	Detected	Detected	Detected	Detected	Detected	Detected	FALSE		unmapped	CGCCGTCTACCCAACTCAAGAGTGGGATCGGGATTACTGCACCGGTACCATGTTCCAAGT
A_98_P139722	1058.78	1355.53	711.671	5209.94	3045.24	3312.66	Detected	Detected	Detected	Detected	Detected	Detected	FALSE	XM_003710434	unmapped	TGCATTCTACGGGTTGGATAAAGAAAGGATCGATCTTGAAATGAAGGAAAAATTTGGCGA
A_98_P222619	820.182	1218.93	1136.93	3758.82	2234.47	4236.55	Detected	Detected	Detected	Detected	Detected	Detected	FALSE	XM_003709115	unmapped	CTGCCGAGGATGGAGATGCCCACTAGCCGTGATGTCAGCAACATGGTGGACGTTGTTTCT
A_98_P183950	121.59	86.2436	112.65	18964	778.458	3434.59	Detected	Detected	Detected	Detected	Detected	Detected	FALSE	XM_003714009	unmapped	TGCTGCGTCCTGCCCATCCTTGACCAGGGTATCCTCTGCAACACCCCCGCTGGTGTTACT
A_98_P194699	41.7032	43.8237	44.8801	165.35	106.601	155.809	Detected	Detected	Detected	Not Detected	Detected	Detected	FALSE	XM_003720734	unmapped	CACTTCAGAGCAAGAGTAACGCATTATATCTCATCCCAGAATGAAACCGAGGAACGACAG
A_98_P203129	512.867	625.904	508.908	2821.45	1806.52	2615.32	Detected	Detected	Detected	Detected	Detected	Detected	FALSE	XM_003720175	unmapped	GCGGGGTTGGCGTCCATGACGCTGTGGTTCTTTTATTGGGTTTTGGTGGTGAGGCAGTTT
A_98_P117906	23.4567	71.4548	39.851	181.982	106.565	237.606	Detected	Detected	Detected	Not Detected	Detected	Detected	FALSE	XM_003720122	unmapped	ACGACTACGACAAAAAAGCTCCAGGCTACCGTTAGCAGGTTGTTCGACCAGGACCGAGCT
A_98_P165794	44.777	29.4238	56.1475	328.39	230.229	289.183	Detected	Detected	Not Detected	Not Detected	Detected	Detected	FALSE	XM_003720817	unmapped	GTCAACGTGGTTACGCGACATCAAAAGCTAAAGAGGAAAACCTCCCTTTGGGCATCAACG
A_98_P179283	121.961	154.872	116.222	368.961	392.677	440.061	Detected	Detected	Detected	Detected	Detected	Detected	FALSE	XM_003721270	unmapped	AAGGTTGAGCTGGCTACTTTGGTTCATGAAATCGGTCATGCGCTAGACTTCCTCGCCCTC
A_98_P174952	558.934	605.154	467.062	2716.86	1556.65	1791.11	Detected	Detected	Detected	Detected	Detected	Detected	FALSE	XM_003718283	unmapped	ACCTCACACCCCTCACAGATGCTCTCCACCCGAAAATGTTTGTGCTCTTTATTGGGCTCA
A_98_P136508	1165.19	1118.21	1924.38	3895.47	5698.7	4101.38	Detected	Detected	Detected	Detected	Detected	Detected	FALSE	XM_003718359	unmapped	ACGGACTCGCTTGTCGTTCGTAATGAGGACGAGGACAAGGATGACGATAAGAAGCCAGGC
A_98_P109694	15.5867	40.2482	21.2581	125.829	124.907	149.473	Detected	Not Detected	Detected	Not Detected	Detected	Detected	FALSE	XM_003719184	unmapped	GAGAAGTTTCCATTGTCGAGAACGTTTTGATTGAGAATGTTGCCTTGTTAAATGGTGACA
A_98_P250616	405.297	305.211	387.144	1837.43	1306.67	1786.99	Detected	Detected	Detected	Detected	Detected	Detected	FALSE	XM_003716312	unmapped	GGGTGCTGAACCCAGGAGTCACCGATACAACGACCTTGCAACAGAGCTCGGGAATTTCCA
A_98_P246239	179.319	36.5053	53.7089	1240.91	2012.96	2398.54	Detected	Detected	Detected	Detected	Detected	Detected	FALSE	XM_003719350	unmapped	TGCAGATGAAGAAGAAGAAAAGCAAAGCCCAGGCTGCGGAGACGGCTGCAAAACCCCCCT
A_98_P245872	1026.2	1776.36	2524.78	7451.31	11072.5	19090.2	Detected	Detected	Detected	Detected	Detected	Detected	FALSE	XM_003710891	unmapped	TTGTCTTTTACGACTTTTACGAGGCGTGGGACCACCCAAACCCGTCGGACGAGCAAAAGT
A_98_P227107	44.7249	48.812	76.0395	347.027	320.597	309.732	Detected	Detected	Detected	Not Detected	Detected	Detected	FALSE	XM_003719740	unmapped	TGCCAGAGTCTACTACTTCCAGCGTTATCACTTGGGATCTCATGAACGCTGTAACGGATC
A_98_P213415	22.2003	29.7163	25.6414	125.055	55.3608	81.0133	Detected	Not Detected	Detected	Not Detected	Detected	Detected	FALSE	XM_003718380	unmapped	ATACGGGGGTACTCTAAGGAGTCAGGTTTACAATGTCTTTAGCCAGACCACAACCTTTGA
A_98_P160392	26.5373	22.8644	17.0513	76.998	69.811	60.3204	Detected	Not Detected	Not Detected	Not Detected	Detected	Detected	FALSE		unmapped	CCGTGGATGTCGTGATGCCACTGTTCTTTGCCAAATGTGTTGGCAATAGATTCCGGGTGA
A_98_P104537	904.528	678.921	1200.16	7547.93	7925.85	14246.2	Detected	Detected	Detected	Detected	Detected	Detected	FALSE	XM_003709009	unmapped	TCCTGGACCTCTACGTCTTCTCGAGCCAGATGGTGCAGAAGCTCTTTGTCAACATGAACA
A_98_P107576	43.5649	66.8693	80.7488	385.934	164.866	232.625	Detected	Detected	Detected	Not Detected	Detected	Detected	FALSE	XM_003721199	unmapped	TCAGTCGCGCGAATATCACAAGCATGTTTCCTGCTCAAAAGACCCACATTACAAAGCACT
A_98_P222264	1023.97	1216.43	1315.08	4549.12	2977.14	4481.46	Detected	Detected	Detected	Detected	Detected	Detected	FALSE	XM_003719991	unmapped	TAACCCACACGTCGAGCGTATTTACCCCAATTCTGGACAAATCACCAGAAAATCAAGCGA
A_98_P244187	204.694	347.959	139.399	1231.8	1570.04	1652.5	Detected	Detected	Detected	Detected	Detected	Detected	FALSE	XM_003710704	unmapped	TCCTTGCCCAATTCACGGAACATATAGACTTGACCACGTTAAAGCATAACGGTGATCTCA
A_98_P187364	305.947	461.778	317.415	3867.71	1379.97	1350.54	Detected	Detected	Detected	Detected	Detected	Detected	FALSE		unmapped	CAGCTCAAATGAAGCCAAGACTAGCACGAATGCGGATTCGGATCGAATATGCAAGGTGTG
A_98_P213373	769.001	1077.12	2192.73	12445.5	10117.7	8498.14	Detected	Detected	Detected	Detected	Detected	Detected	FALSE	BM870550	unmapped	TTACCCACCACACTGGTACCTTTGCATTGTCAACAATGACCAACAATTACGAGAACGCAG
A_98_P194657	9606.72	12446.7	15689.4	32153.9	41534.9	38076.9	Detected	Detected	Detected	Detected	Detected	Detected	FALSE	DC958652	unmapped	TGATCACTCGAACGTACTCAGTTTCTCTGTAACGAATGCGAAGGAGAAAAGGATTGCGAG
A_98_P104504	13229.9	4748.02	8135.07	37337.4	34802.3	48308.3	Detected	Detected	Detected	Detected	Detected	Detected	FALSE	XM_003712182	unmapped	GTCTGGTCTGCAGGCCTGCGTTGACGTTGCCAACCAGATCAGGTCTGGCATGATTGAGAT
A_98_P126247	203.849	185.067	291.02	2048.67	925.047	1166.88	Detected	Detected	Detected	Detected	Detected	Detected	FALSE	XM_003709022	unmapped	TCAATAAGAAATAGGGGATTTTCCTTATTAGGAGGAATGCCTAGCCAGATTGGTGATGAC
A_98_P101454	82.8871	225.001	99.7778	726.913	353.015	300.225	Detected	Detected	Detected	Detected	Detected	Detected	FALSE	XM_003716523	unmapped	GTCATGCTGACCGAGTATGGCTTCAACATGATGGACAACAGCTGGCAGAGCGTCTACGCC
A_98_P204225	1378.44	1460.78	843.148	5198.71	3650.45	4856.34	Detected	Detected	Detected	Detected	Detected	Detected	FALSE	XM_003715057	unmapped	AACCCAGGACGAATAGCCCCAAGTCAACGACAGTCCGTCTCAGGACGAACCGCCATAGAA
A_98_P150321	1811.44	1330.17	1673.21	4152.68	5899.56	6682.16	Detected	Detected	Detected	Detected	Detected	Detected	FALSE	XM_003721250	unmapped	AAGGGGGTTCCCATCACGTCGAGATGCGAGAGGAGCCTGGTGAACTGGAACGCCTGGGTT
A_98_P226760	39.1266	16.4781	34.3966	115.623	164.763	165.619	Detected	Detected	Not Detected	Not Detected	Detected	Detected	FALSE	XM_003714212	unmapped	GTTCTTCTCCAAAGGGGCCATTTTGAGCGCAAACAAGAGAATGCTAGGTGCCAGGAGGCG
A_98_P238705	279.484	556.91	149.968	1253.74	1179.63	1172.4	Detected	Detected	Detected	Detected	Detected	Detected	FALSE	XM_003711961	unmapped	CAGATGCTACCGGCAGTTCTCAGAGGAGAGAGGCCATACTATGGCTCACTCCTGATCCGA
A_98_P132510	1783.31	2506.09	1527.16	14927.5	9002.13	15488.7	Detected	Detected	Detected	Detected	Detected	Detected	FALSE	XM_003718262	unmapped	GCCAAGCTGGGGCATTTGTGAACGGGGCTACAATCCCGTTGGATGGAGGCATTTCTTTGG
A_98_P244233	12.5799	17.2725	12.4392	463.188	186.567	45.213	Detected	Not Detected	Not Detected	Not Detected	Not Detected	Detected	FALSE		unmapped	TGCTGGCCATTACATGAGACCCCTGCTTGATGCTAACATTTTGCAATCAATTCGCAACCA
A_98_P238193	60.6941	79.7464	59.0454	255.393	178.547	247.809	Detected	Detected	Detected	Not Detected	Detected	Detected	FALSE		unmapped	GCTCGCTTTGTGTCGACTTTGATCTTTGCCAAACCTGCTTCTACAAGGGAGAGTCCTGCA
A_98_P146660	124.009	371.807	224.608	919.259	586.668	896.624	Detected	Detected	Detected	Detected	Detected	Detected	FALSE	XM_003718768	unmapped	GACGACGTCGACTTGTCCTGGTTCACGCTGAAGTACACTGCCAACAGCACACTCCCGAAA
A_98_P215413	101.358	53.2424	82.105	320.804	266.978	386.89	Detected	Detected	Detected	Detected	Detected	Detected	FALSE	XM_003718797	unmapped	CTGTCTTTTGCAACCTCACAAACGCAACTTCTCACGAATAAGATCTCTGCTCGAAGACGA
A_98_P100020	2713.27	886.725	7278.58	61835.8	42684.1	34247.1	Detected	Detected	Detected	Detected	Detected	Detected	FALSE	XM_003716148	unmapped	CTCTCTGGGTTAATACTTTCGATTCGGACACGCTCATTCGGGCTAATTAATTCTTTTCTG
A_98_P200306	128.399	117.747	127.266	819.185	221.301	440.892	Detected	Detected	Detected	Detected	Detected	Detected	FALSE	XM_003720830	unmapped	TTGGCGTTGGGTTTTTGTAATTGTTTTTTGTATTTCCCTCTTGGATCCTTTCTGTGTAGC
A_98_P223725	44.8419	107.129	94.0037	503.591	249.118	344.912	Detected	Detected	Detected	Not Detected	Detected	Detected	FALSE	XM_003712557	unmapped	CGCCAAGAATGCTATCGACTATCTATACAACGAATGGATCGGGAAGCCGATAGTCGCCGT
A_98_P155691	23.1727	22.3314	19.0975	280.707	157.168	207.391	Detected	Not Detected	Not Detected	Not Detected	Detected	Detected	FALSE		unmapped	GCAACGGCCGTACAGCAGTCGAAAAAAGCCGAAATCGAAGCTGGGGTAACAAGACCGAGT
A_98_P114745	35.7514	47.6761	93.6943	6666.06	5709.23	9509.24	Detected	Detected	Detected	Not Detected	Detected	Detected	FALSE	XM_003708756	unmapped	GATTACGTACAACCATTATTACACTGATAACATTCAAAAGTCCCGTCATGGTTTTTTGCG
A_98_P145583	2873.52	3237.37	3995.77	13886.7	11334.2	18589	Detected	Detected	Detected	Detected	Detected	Detected	FALSE	XM_003715494	unmapped	GCACATTGCCGAGTTTCAGGATTCCATCAGCGCCATGGAAAAGTGTGAAAAGCCCGTCAT
A_98_P155109	76.0083	367.636	97.7365	5686.51	1727.59	2540.69	Detected	Detected	Detected	Detected	Detected	Detected	FALSE	XM_003715486	unmapped	TGCGGCTGCTCCGAGCAGCGCCTCAAGTCCTACTGCCACGCGGCACGCAACGACCCCGAG
A_98_P123147	515.769	620.559	646.34	2639.57	1067.76	2019.4	Detected	Detected	Detected	Detected	Detected	Detected	FALSE	XM_001403947	unmapped	CTTCATTCATCACTATGATTCAAGTTTACGAGTACTATATTTCGCACAACTTGTCCAAGG
A_98_P241428	57.9397	28.9878	58.8216	642.883	263.984	291.94	Detected	Detected	Not Detected	Detected	Detected	Detected	FALSE	XM_003718598	unmapped	TTCGAAGCGGTCAAGAGATTTCTTGCCTCGGACAACAAGTATCACATATTCCTCGGGAGC
A_98_P175563	19.5957	15.8731	29.3969	460.544	865.434	964.458	Detected	Not Detected	Not Detected	Not Detected	Detected	Detected	FALSE	XM_003709013	unmapped	CGCCTACGATGGAAATCCTCCAGTCATTCCTCGATCTCAACCCCGAAGAGACCTCGTTGT
A_98_P220560	3689.65	9795.59	6452.24	19314.5	19155.2	20046.7	Detected	Detected	Detected	Detected	Detected	Detected	FALSE	XM_003710113	unmapped	GGCGCCTTACAGTCATGCAAAAAGGAACTTCATGTCTTTGATGACGGATTTTGTTACAGT
A_98_P217109	1565.96	949.298	11052.6	68972.2	43810.5	53833.7	Detected	Detected	Detected	Detected	Detected	Detected	FALSE	XM_003719506	unmapped	CATAGCAACCTTAACCAGTGCATCCCGCTGCGTGATTTGTGGTACTACCAGGTGTACTGC
A_98_P120826	323.5	767.168	637.968	4506.04	1482.56	1905.67	Detected	Detected	Detected	Detected	Detected	Detected	FALSE	XM_003710277	unmapped	GACAGTATTCTAACAACCAAGATTATTCAAGACGAGACAACAAAGCTTAAGAGGGAACTT
A_98_P148571	35.9055	39.1883	34.0566	450.732	229.368	121.259	Detected	Not Detected	Detected	Not Detected	Detected	Detected	FALSE	XM_003710640	unmapped	GGCCGCAGCGACCTGTGTTTGTGTCGCTGGAAGATCGAATGAGAAATGGCGACTACCAGA
A_98_P247889	432.293	676.365	563.389	2097.18	1357.59	1821.2	Detected	Detected	Detected	Detected	Detected	Detected	FALSE	XM_003720246	unmapped	TTCTCGACCGAAGTTGTCTACTTGAGGGCAAAACTATCACGTCTTCGGAGGGGTAATGCC
A_98_P214501	932.799	589.642	700.648	6530.79	4306.8	4086.5	Detected	Detected	Detected	Detected	Detected	Detected	FALSE	XM_364073	unmapped	GAACGTCTTTTACAAATACGTTTTTCATTATTGGGACTACCAAAAGTACGTCTTTGAAGG
A_98_P138918	344.738	238.41	388.111	909.037	809.665	1379.31	Detected	Detected	Detected	Detected	Detected	Detected	FALSE	XM_003708691	unmapped	CGCAAGTCCATGAGCCCTTTCCCGTCGGCCTACACGTATGCCGGGAGTCTCGATATATAA
A_98_P158476	54.2017	7.98762	29.5701	927.473	472.841	528.59	Detected	Not Detected	Not Detected	Not Detected	Detected	Detected	FALSE	XM_003713704	unmapped	AGGGACTCAGGAAAAGAAGCCTTATCGACTCGATAGTATAAGTACTCTCGGAGAGGACTT
A_98_P105178	25.046	11.1005	28.3728	83.0155	144.505	181.56	Detected	Not Detected	Not Detected	Not Detected	Detected	Detected	FALSE		unmapped	CTGCCACTCCAACTGTCATTGTTGGAATCACCAGTACTCCTCGCGCAATCACCGTTGTGA
A_98_P152549	21.526	46.9474	50.9325	788.488	439.905	615.005	Detected	Detected	Detected	Not Detected	Detected	Detected	FALSE	XM_003720350	unmapped	GGAATTCCAGGGGTTTGATGATCACTCCACCAACGTCTTGGTTCTTCACCCAACGAGCAC
A_98_P145248	1049.92	625.93	722.237	3412.02	3521.15	3266.25	Detected	Detected	Detected	Detected	Detected	Detected	FALSE	XM_003720472	unmapped	CTGCATCTTACAGGTCTCAGCTTCATCACCAACTACGGTACCATCTTTATTCAGATGCAG
A_98_P197959	28.4476	41.0565	577.68	13150.2	4188.6	3840.88	Detected	Detected	Detected	Not Detected	Detected	Detected	FALSE	XM_003718782	unmapped	GACCTCCGCATTTTTGGCTGGAACGACGATGTCAGCTCCTTCATGTGTATCCCCAGCTAG
A_98_P214008	760.202	978.061	464.612	3193.19	1485.29	2472.09	Detected	Detected	Detected	Detected	Detected	Detected	FALSE	XM_003719754	unmapped	TAAGACAAACATACCATCATTTGCCAATATCAATTTCCAGGATAAACTTGATGCACCTAC
A_98_P128536	517.867	256.172	337.261	2884.51	2596.66	3669.42	Detected	Detected	Detected	Detected	Detected	Detected	FALSE	XM_003711225	unmapped	CCATTGGCATCCTGAAACCCAACGTGGTCTTTGACGTCTATGGCAACTCTTCGTCCACCG
A_98_P195379	3230.13	4735.62	4832.97	14791.2	14577.6	10721.2	Detected	Detected	Detected	Detected	Detected	Detected	FALSE	XM_003709428	unmapped	GACCATGGGGCCAAGGAAGAAATCCATCTCGAGCAGTGATGAAGCAGTCGGGTTGGCATC
A_98_P114879	19.5511	16.0512	25.1376	114.307	86.6002	150.14	Detected	Not Detected	Not Detected	Not Detected	Detected	Detected	FALSE	XM_003721110	unmapped	AAGCTCTTTGGTCTACGAGACCGAGTCTCCCGATAAGATCGACCAGTATTATCCCGATCA
A_98_P245109	37.6774	42.8285	36.008	169.586	144.103	156.313	Detected	Detected	Detected	Not Detected	Detected	Detected	FALSE		unmapped	CGACAGGGTTCAATCAAGGGGAAAAAATGAGGCCGATATTGCGCCTGACAATTGAGGCAG
A_98_P238508	132.397	283.107	123.346	1154.31	367.17	671.858	Detected	Detected	Detected	Detected	Detected	Detected	FALSE	XM_003718028	unmapped	TGGTCTCGCTTATCACCAAATAAGCTGTTCCAGACAATAACCACCACTCCGAACCATACG
A_98_P115037	535.471	424.874	442.292	2750.09	7787.37	3132.13	Detected	Detected	Detected	Detected	Detected	Detected	FALSE	XM_003717510	unmapped	GCACGGAGGGCTATGCTGAAAGTGGCTTTGATTTCGATGACGAGAACCTTTCCGGCAACT
A_98_P245388	597.036	1775.55	1471.8	4823.36	3512.06	4733.3	Detected	Detected	Detected	Detected	Detected	Detected	FALSE	XM_360528	unmapped	AGCCTTACATGTTCGAGGAGGACAACATATTCAAGGATCAACCAAATGCCTTTGAGGAAG
A_98_P237604	348.303	311.82	401.953	4190.09	1302.36	1612.18	Detected	Detected	Detected	Detected	Detected	Detected	FALSE	XM_003709024	unmapped	AAGCCGGCGCCCAGATCCAGGCCGTGTTCCAAAGCGCCGAGGACACCTTCTTCAGCGAGG
A_98_P222170	13.062	34.3907	103.17	315.001	245.736	297.41	Detected	Detected	Detected	Not Detected	Detected	Detected	FALSE	XM_003719475	unmapped	GTCCATGTGCACTATAACCTTCGATTCCAAGATAGAAAAAGACGAATACTCTCAGCACAC
A_98_P183940	130.502	258.005	248.63	900.531	359.637	725.086	Detected	Detected	Detected	Detected	Detected	Detected	FALSE		unmapped	CGAGCAGAGTTTTCTGATATCAGCCCCTCAGCCTATGAGTACTTCTCGAAAGGGTATAAT
A_98_P218728	39.1345	46.4618	75.5874	196.688	268.297	252.586	Detected	Detected	Detected	Not Detected	Detected	Detected	FALSE	XM_003716827	unmapped	GTCTTTACGGGCCGGTACAGTCATGCTCCGCTGTGGAAGGTTTTCTTGAGGCCTGTCGTT
A_98_P177626	51.3842	73.3545	60.8555	255.11	164.935	149.06	Detected	Detected	Detected	Not Detected	Detected	Detected	FALSE	XM_003719745	unmapped	ATGCTTTCCCGTACATTCTGGGAGACACCTTCATGCAAAATATCGTCACCGTGTTTGACT
A_98_P114281	387.111	818.337	625.368	3093.46	1528.98	2327.16	Detected	Detected	Detected	Detected	Detected	Detected	FALSE	XM_003714353	unmapped	GACGACCTGCCGAATGCATCAACCGAGGTTTATGGCACGACTGATCGCATCAAGGGGATG
A_98_P147792	2642.57	7941.65	1647.28	64079.4	18264.6	25229	Detected	Detected	Detected	Detected	Detected	Detected	FALSE	XM_003714945	unmapped	CCGGTCTTGACCCCATCCACAACTACATGGACTACTCGGACGACTCTTGCTACGAGGAGT
A_98_P207095	36.9346	52.3225	50.8963	206.538	119.086	186.336	Detected	Detected	Detected	Not Detected	Detected	Detected	FALSE	XM_003720446	unmapped	AAGATGCACGAGAATCTACCAAATAACCTTGCAATATTATACAGTAGTACGGTACGGAGG
A_98_P233016	3376.09	3589.3	3547.17	14882.8	13981.1	16229	Detected	Detected	Detected	Detected	Detected	Detected	FALSE	XM_003717202	unmapped	CCTATGGTGCTTATGAGCGCCTGAAGGTTCTCTTCTTTCCCGGAAAGAGTAACCTGAAGC
A_98_P123499	2035.2	2020.85	2416.35	13465.6	21176.5	16999.8	Detected	Detected	Detected	Detected	Detected	Detected	FALSE	XM_366994	unmapped	CATGCCCTATGTAACCTCTTCTGAACTGTCGCCTGAAGAATCGGCAAATCTCACCGAGGC
A_98_P213365	49.0962	50.2207	53.4171	270.973	139.532	280.203	Detected	Detected	Detected	Not Detected	Detected	Detected	FALSE	XM_003710040	unmapped	AGAAGCCGACTCGGATGAAGGGATCGATGATGAAGGGAACGCACATGACCCGAAGCAAAT
A_98_P100964	186.787	237.738	127.155	1058.62	527.622	457.135	Detected	Detected	Detected	Detected	Detected	Detected	FALSE	XM_003711143	unmapped	TGGTGATATCCCTGAGGGCAAGTTCGAAGAGACCATGGAGGCTTATGGTTTGCCCCCCAC
A_98_P177675	21.0628	14.5591	17.7739	101.789	90.4258	60.3501	Detected	Not Detected	Not Detected	Not Detected	Detected	Detected	FALSE		unmapped	TTGGGCGCCTCACTACCCTCTGTTTTGGCAAACAAAGACGCGTCGCGTCCGAAACACTGA
A_98_P149411	15.4614	55.1731	60.774	237.245	176.816	302.32	Detected	Detected	Detected	Not Detected	Detected	Detected	FALSE	XM_003716310	unmapped	TTCACCAGTCAATCAGAGCTACTGGTTCAATACATTCTTCGGCATCTTGGTCATGCCCTT
A_98_P197119	72.3276	51.1152	64.2827	258.987	167.22	207.044	Detected	Detected	Detected	Not Detected	Detected	Detected	FALSE		unmapped	TAATCAACTCTAGAAGCGAATTTCTGATATGGGGTCGAGTAATAGTAGATGTCTATACAT
A_98_P242029	90.9513	54.0572	56.1985	729.058	302.673	688.435	Detected	Detected	Detected	Detected	Detected	Detected	FALSE		unmapped	CTGCATTGGTTCCACAGAGTAACACGGCTTCCCGTTCAATATTTAACAACCCACGACGAA
A_98_P211771	806.836	619.05	630.726	2312.08	3071.47	2460.18	Detected	Detected	Detected	Detected	Detected	Detected	FALSE	XM_003717252	unmapped	CTAAGAAGCAGAATGCGAGTGGCAGAAACAGCAGATGGAGGAATAGCAACAATGTCGGTG
A_98_P146827	245.703	373.144	237.19	2053.63	1707.68	3341.85	Detected	Detected	Detected	Detected	Detected	Detected	FALSE		unmapped	GGCTAAGAGTTTTGGGGAATTTTTGCGTACTGGTAGTTCCGGTACCTTTTCTTCTCCATG
A_98_P245304	47.3483	23.3799	35.7771	264.154	184.756	276.936	Detected	Not Detected	Not Detected	Not Detected	Detected	Detected	FALSE	BM862106	unmapped	ATGCCTGCTACCTAGAAAAGCACAATTCTCAATGCTAAACCACACCGTATCTCCCCGCGG
A_98_P144670	24.1546	44.9252	100.64	361.404	122.871	245.397	Detected	Detected	Detected	Not Detected	Detected	Detected	FALSE	XM_003709021	unmapped	CGACAACAGTAGAAGCTACAAGGACTTGGGTATCGACTACCGACCGCTGGAGGAAACGAT
A_98_P179773	1711.41	1799.54	2053.88	6986.57	5606.07	7736.11	Detected	Detected	Detected	Detected	Detected	Detected	FALSE	XM_003712600	unmapped	CGTGCAACCAAAAGACCCGTTGGCAAAAGTACCTTTGCCTCGTCGACAAGTACCGGCTGG
A_98_P238350	146.454	255.144	124.913	711.691	426.859	607.316	Detected	Detected	Detected	Detected	Detected	Detected	FALSE	XM_003710605	unmapped	CTTAGAGAATGCCACTTCAAAAAGGCCAACTTTAACCTTTGTTACCTAATGCAGACCTGG
A_98_P102950	17.4438	21.7107	48.2311	900.321	350.076	572.075	Detected	Detected	Not Detected	Not Detected	Detected	Detected	FALSE		unmapped	TGGCATCACCAATGATCTCCGAGAGGGGACCAGCCATGTCCCTTTACGGGACAGGAAGTT
A_98_P181832	1964.84	3436.88	2117.77	8656.68	7107.94	8421.07	Detected	Detected	Detected	Detected	Detected	Detected	FALSE	XM_003720021	unmapped	GTCACGGCATGTCCTACCCCATCTCCGGCCAGAACCCAGGCTACAAGCACTCGGGCTACG
A_98_P152308	62.8046	41.82	49.5571	466.489	826.398	423.763	Detected	Detected	Detected	Not Detected	Detected	Detected	FALSE	XM_003714811	unmapped	GCCAAGTTGACACAACTGCAGTTGGGTCTATAACCAGCCTTCCTAGCTTCGGTCTGCAAG
A_98_P216600	149.874	231.356	130.268	839.939	438.868	494.657	Detected	Detected	Detected	Detected	Detected	Detected	FALSE		unmapped	ACCGCTCAGAAAGACGGCTGATCCGCAAATCCGAGTCATCTACCAGCATCGGAAGGCCTT
A_98_P164986	3521.02	5441.08	3282.86	15354.3	13312.2	16787	Detected	Detected	Detected	Detected	Detected	Detected	FALSE	XM_003717761	unmapped	ACCGGTCGGAGCAACACTGACCAGGTAAGCTTGACATATAACATGAACATCCTGCAGCAC
A_98_P223742	1422.61	1436.96	2079.11	6645.53	3262.25	4955.82	Detected	Detected	Detected	Detected	Detected	Detected	FALSE	XM_003719758	unmapped	GATGAACGAGGCAATACTATTGCCTTTAACAGCAACGGAAGTGTGTTTTGTAACCTGCGT
A_98_P239262	12.4623	11.1679	11.5849	81.3742	67.0191	71.8843	Detected	Not Detected	Not Detected	Not Detected	Detected	Detected	FALSE	XM_003713214	unmapped	AACGTTTTCGTGGACAACGGGTTAATAAGTTTTGTGGTGTTGTACCACAAGAATATCCGG
A_98_P201023	42.7036	112.676	79.1343	1483.53	320.895	573.622	Detected	Detected	Detected	Not Detected	Detected	Detected	FALSE	XM_003712352	unmapped	AGGCGCTGCTGAAGGAGTCGCCTTGTCCTAGCTACAGCGACATTGAGCGGATGAAGTACA
A_98_P223188	1148.63	1123.82	1444.76	3580.07	4044.46	5820.65	Detected	Detected	Detected	Detected	Detected	Detected	FALSE	XM_003720896	unmapped	ACAGACCACAGTCCTGCAAATCACGCTCTATCAAGCACGCGATGGAGTCAAAAATCCGCT
A_98_P103929	545.65	1101.7	1041.31	3231.21	1976.95	2548.61	Detected	Detected	Detected	Detected	Detected	Detected	FALSE	XM_369947	unmapped	TTTCGTACAGATTCAGCTCGCTACCACTATTTATGGTCTGAGCGAGACTCAACGATCACT
A_98_P249108	30.7063	22.5952	34.2451	144.073	194.665	117.088	Detected	Not Detected	Not Detected	Not Detected	Detected	Detected	FALSE	XM_003715880	unmapped	CACCCTCAACAATGCCGACAAAAAAGCCTACATCGACGCAGAGCTCTGCCTGATGGCCAA
A_98_P103569	14.1594	31.3613	23.331	108.565	63.5835	51.1608	Detected	Not Detected	Detected	Not Detected	Detected	Detected	FALSE	XM_003718742	unmapped	GGCAAACGCCATGGGGAACTTCATGGACAACTTCAAATTCCTCTCGCCTCTGGTCAAGCT
A_98_P169219	52.7651	81.3695	76.8412	404.282	278.877	377.098	Detected	Detected	Detected	Not Detected	Detected	Detected	FALSE		unmapped	ACGTTTACGGAAAAAGTTTGTCAACCTGGAACTCTTGGTACCGTCTGAGCTTAAAAAGGG
A_98_P127223	450.447	748.056	431.679	7656.43	8044.26	6636.86	Detected	Detected	Detected	Detected	Detected	Detected	FALSE	XM_003710245	unmapped	TTGGTACAACGCATTCTACTCGGGCAATCAGCTCAAGCGTGACCTTAACCGTGTCATCGC
A_98_P156880	9369.15	7636.52	5011.82	25263.8	17847.5	20064.6	Detected	Detected	Detected	Detected	Detected	Detected	FALSE	XM_003719573	unmapped	GCAAGATCAAGAAGAATATTATGAAGTACAAGGACAAGCTGGACGACTTTGAGCTTCTCT
A_98_P246185	154.916	92.9023	158.704	618.419	343.47	623.037	Detected	Detected	Detected	Detected	Detected	Detected	FALSE	XM_003710408	unmapped	ACCGACAGCAACCACAGTAGCGGGACCAGTGCAAAGACAAAGACAAATGCCAACGTCCCC
A_98_P164270	521.774	171.159	2133.99	32432.9	24815	15666	Detected	Detected	Detected	Detected	Detected	Detected	FALSE	XM_003716148	unmapped	GAGTGGTTGAGTACACTCCTTAGTTTAGCTTATTTGATGGTTCAATAGAATCTGGCTTTT
A_98_P179054	11.6227	6.30979	7.27971	68.207	25.4614	67.8572	Detected	Not Detected	Not Detected	Not Detected	Detected	Not Detected	FALSE	XM_003714833	unmapped	ATTCTTTCTGGGCTATATGGATCGGAAAATGACAAGTATACGTCGCGAAAAAGTTTGGCA
A_98_P177658	721.548	1147.45	666.911	10072.6	7301.87	8471.43	Detected	Detected	Detected	Detected	Detected	Detected	FALSE	XM_003720901	unmapped	AGATGTCTTTGGCCATATTCAGGATCTTACAAAACTTTGACAAGATCAAGTCCAAGAACG
A_98_P150414	459.552	658.761	345.632	1985.35	1493.26	2187.55	Detected	Detected	Detected	Detected	Detected	Detected	FALSE	XM_003719368	unmapped	AAATGGAGCATTGTCAGCTTGTTGGCCCTTTTTGCATTCTGCATCACCTTCACCTGCATT
A_98_P247939	71.5139	146.709	77.4741	531.962	1126.79	791.019	Detected	Detected	Detected	Detected	Detected	Detected	FALSE	XM_003715650	unmapped	CAAGGTCATGGGGTGTTACATGTCTTTGCTTGATGGTTTTTCGCGCGATCAGGGGATCCT
A_98_P186342	1735.21	2481.02	1673.58	7370.21	8693.93	9038.85	Detected	Detected	Detected	Detected	Detected	Detected	FALSE	XM_003716343	unmapped	TGACTTCTGGGGAGCTTGTAAAGATTATATATAGTGATGTTCGGGAAGAGTTACATCCCG
A_98_P180702	5785.53	4747.86	4509.78	32056.6	23137.9	37370.7	Detected	Detected	Detected	Detected	Detected	Detected	FALSE	XM_003715402	unmapped	ACAAACGTCTCGACAAGGAGCGTTTCGGAAGCACGGGATTTCTGTTGCAGCTGATTGCAG
A_98_P204049	15.6237	25.7863	15.0311	90.883	44.4768	71.7392	Detected	Not Detected	Not Detected	Not Detected	Detected	Detected	FALSE		unmapped	CGTAGAACACATGACGTATAAAAATTATTTAAGACAAGAAATTCTTAATGAGAGGCCTTT
A_98_P152960	2506.08	3638.3	2723.92	10042.9	12511.5	14626.2	Detected	Detected	Detected	Detected	Detected	Detected	FALSE	XM_003717520	unmapped	GATGAGGACTTTGAAAGGTTGAGGAAGGATCAGGGTTTCATGAAGCACGCGACATATTTG
A_98_P168255	643.009	594.753	642.797	2647.45	1740.41	1959.38	Detected	Detected	Detected	Detected	Detected	Detected	FALSE	XM_003709148	unmapped	CGTGGACGACCTGATCCGGGAGGAGAGGAGACGGGCAAAACGGAAGAGACGTGATGAGGA
A_98_P192479	66.9518	85.891	51.2858	318.715	195.014	140.988	Detected	Detected	Detected	Detected	Detected	Detected	FALSE	XM_003710212	unmapped	AACCGATGAATGCCCAGACAGTGGCCGAGGCCAAGGAACTGCTGGAAAAATCAGGAGTCA
A_98_P132661	779.467	1652.37	1900.27	6197.86	3213.62	4474	Detected	Detected	Detected	Detected	Detected	Detected	FALSE	XM_003711992	unmapped	GCGATCCATCGATCAAGCATATCATGAGGAAAACGATACAGGTCGGGAGCATGACCTGGG
A_98_P204839	105.509	186.735	162.468	611.771	397.854	659.422	Detected	Detected	Detected	Detected	Detected	Detected	FALSE	XM_003720863	unmapped	AGCTTCGGAGGTGACCCTGATACCGTCACAATTGGTGGACTGAGTGCTGGTGCTCATGGT
A_98_P219131	2734.01	2624.79	3379.7	12717.9	8252.19	11780.1	Detected	Detected	Detected	Detected	Detected	Detected	FALSE	XM_003713335	unmapped	CGTTGTACCGACTGAAACTAGAACCATTCAACAAGATGACGAGTGAAAGGCTGGTCCAAT
A_98_P247569	20.7452	14.3712	21.04	79.0131	115.351	99.4947	Detected	Not Detected	Not Detected	Not Detected	Detected	Detected	FALSE	XM_003714873	unmapped	ACGAAGACTGGTTCTGAGCACAATGCGAGAAGCTCAAGTAGCGTATCACAGCATATTTCA
A_98_P160458	277.937	342.561	326.127	2315.23	1647.86	2082.93	Detected	Detected	Detected	Detected	Detected	Detected	FALSE	XM_003709987	unmapped	ACTATTCCGCCACGTTTGCGCAATGGGGCAATTTCCTGGGTGCTACTTGTACAGGCCGGA
A_98_P237061	10.1687	6.66577	11.0064	217.562	74.5754	199.098	Detected	Not Detected	Not Detected	Not Detected	Detected	Detected	FALSE	XM_003715619	unmapped	AAGAGCTCTGAGGAAGTGCTCGACATTCTCAAAGACGCATTCACGGCAAAGCTGGTCTCG
A_98_P115397	549.476	255.274	473.313	5927.23	3785.1	5649.43	Detected	Detected	Detected	Detected	Detected	Detected	FALSE	XM_003709971	unmapped	CAGAGGCCTCAAGGTCATGGACAATTTCATCAACCCCTTTATCGACCGTGCCCTCCGTCT
A_98_P111368	59.7154	47.28	49.931	140.042	163.103	193.38	Detected	Detected	Detected	Not Detected	Detected	Detected	FALSE	XM_003715962	unmapped	GAGTCGAGGCAGCCATACCCCCGATTGTGCACTTTGTGCAGCTGAAAAAGGACCAGGGAT
A_98_P149433	2587.61	2065.77	2493.52	24179.7	12304.7	11051.7	Detected	Detected	Detected	Detected	Detected	Detected	FALSE	XM_003712383	unmapped	GGTGAGGTATGTGAGGATTCTTTTGCCAGAGAACAAAAATGATGTGATGAACAAAGCGGT
A_98_P157213	55.4165	39.1393	47.8816	190.316	211.681	163.363	Detected	Detected	Detected	Detected	Detected	Detected	FALSE	XM_003716422	unmapped	ATGATAGTCACGAGTTTCGAATTGAGGGTGGGAGGATCAAGTACATCCATACCGTGACGG
A_98_P148326	1256.75	1405.69	1556.25	22284.2	5644.11	10768.6	Detected	Detected	Detected	Detected	Detected	Detected	FALSE	XM_003709703	unmapped	CTTCTCCCACCATCAGAGGTATCACCTCTTGAGCAGGAGATACTGGATGAGTACGAACGT
A_98_P143660	135.133	184.482	126.205	6163.51	2344.63	5676.23	Detected	Detected	Detected	Detected	Detected	Detected	FALSE	AY850327	unmapped	TTGAGGCTGCCGGATCGTGTGTTCCCGACCCTACCAAGATGCTTCTTTTCAAGGAGCGTG
A_98_P148268	532.216	688.186	382.048	3710.86	2561.86	2460.59	Detected	Detected	Detected	Detected	Detected	Detected	FALSE	XM_003716981	unmapped	CATCCTGCTTTTCTCTTTCCTTCAGAAGATGAAAAAGAAAAAGATTATCGTCTTCTTCAG
A_98_P140770	30.9428	30.2242	21.0677	134.343	68.5214	86.875	Detected	Not Detected	Detected	Not Detected	Detected	Detected	FALSE		unmapped	AAACTGGGGAGCAAATTGTTGTGCTACTCTGAAAAACACAACAAAGGGGGTAACGGTGGT
A_98_P238573	388.178	98.3471	539.445	2195.21	1723.99	2371.66	Detected	Detected	Detected	Detected	Detected	Detected	FALSE	XM_003720729	unmapped	TGGGGCGCCACAACAGCAAGGCTCGAAATGGATCAAAGGATATTCCACAATGGCCCGTTC
A_98_P115317	33.4963	26.3203	37.7946	319.867	169.833	77.6507	Detected	Detected	Detected	Not Detected	Detected	Detected	FALSE	XM_003713094	unmapped	CGCTCGAATGCTCCAGCCCATACTGGAAGAACATTACCAGTGTGCTAGATGTGCGCCACT
A_98_P202270	5594.98	3170.15	7901.74	75102.1	59777.5	69594.4	Detected	Detected	Detected	Detected	Detected	Detected	FALSE	XM_003716556	unmapped	GTCGCTATCATGATAGGTATCTGGACATACGGATACAACATCATGAGGAACTTGGGTAAC
A_98_P185394	10.5205	23.3762	14.8622	93.2708	34.8166	45.6676	Detected	Not Detected	Not Detected	Not Detected	Not Detected	Detected	FALSE	XM_003711260	unmapped	ACAAAACCACGACCTTATTTGCGCAGATATACGATCAAATACGCCTTCTTTACACCTTTG
A_98_P112528	130.056	193.276	237.909	511.549	482.633	601.099	Detected	Detected	Detected	Detected	Detected	Detected	FALSE	XM_003711262	unmapped	GTCCATCACCGATGGTAAATTTGGCTTTGGTACCAATGGTGGACTTAGCCGGACAACGAC
A_98_P227917	20.9667	22.4503	23.8591	91.3525	73.2793	84.4613	Detected	Not Detected	Not Detected	Not Detected	Detected	Detected	FALSE		unmapped	ATCTTTCCCTTCACAATTCTCATAGGACTTCTAGAAATCTTCGACGCAAGTATCACGACG
A_98_P229784	335.575	214.456	295.686	1091.82	709.913	756.869	Detected	Detected	Detected	Detected	Detected	Detected	FALSE		unmapped	GTCAACAATACGGGTACTCAACCTACCGACAAACTGTATTGAATCTACAAAGCAATCCAA
A_98_P159541	104.614	105.917	117.114	565.646	229.627	330.281	Detected	Detected	Detected	Not Detected	Detected	Detected	FALSE		unmapped	TTTAGTATATCGTTATATGACTATATACGTTGGGATTATACGCCAAGATGCTACTACTGC
A_98_P226828	2355.12	1986.4	3159.75	7010.03	6468.37	8780.33	Detected	Detected	Detected	Detected	Detected	Detected	FALSE	XM_368397	unmapped	GTCCCCACGTCTACGTGTCGACAACGGTGTCAAGCTTTGGCACGTGACTGGAACTCTGAT
A_98_P149478	671.207	1049.99	808.159	3203.86	2260.62	3296.66	Detected	Detected	Detected	Detected	Detected	Detected	FALSE	XM_003709652	unmapped	CCATTCCTGCAGCAATTCCCAGTGACACAAACATTGGCCTGCCCAAACTCTTTGTCACGT
A_98_P114170	49.727	43.1368	39.9108	283.148	168.587	228.125	Detected	Detected	Detected	Not Detected	Detected	Detected	FALSE		unmapped	AAGCCTGAGAGGAGTATCAAGATCAATAACTTGAGTGACCCGATCGAAATCTCGGATTAA
A_98_P238654	9234.85	7063.92	6933.08	30614.6	25861.7	37961.6	Detected	Detected	Detected	Detected	Detected	Detected	FALSE		unmapped	GGGATTGCATTCCCCAAGGACTTTTTGTCCATGGCCTTGACCGTACTTCGAGCCATGCAC
A_98_P205648	911.012	949.103	869.233	5666.3	4177.46	4559.61	Detected	Detected	Detected	Detected	Detected	Detected	FALSE	XM_003712668	unmapped	CCTCAGTACCTTGTCAAAATTGAGGGACAAGATGACATATTGGTTAGGCTGAGGAGTGAA
A_98_P185266	549.144	438.269	511.206	2066.05	1661.07	1887.12	Detected	Detected	Detected	Detected	Detected	Detected	FALSE	XM_003713052	unmapped	ATGGCCCTCAAGTCTTTCTGGTTTCCCAGGGCCTGAGAAGGTTGACAACGTCTACCAGTC
A_98_P242653	668.795	819.216	488.013	2930.46	3112.58	3028.7	Detected	Detected	Detected	Detected	Detected	Detected	FALSE	XM_003713968	unmapped	ATGTACTACAACGGATACTTTATCATATGTATCTTTATTGGTGCCTATATAGGCGCCATG
A_98_P135775	152.074	144.245	132.77	671.858	576.818	397.933	Detected	Detected	Detected	Detected	Detected	Detected	FALSE	XM_003711509	unmapped	GCGAGTTCAGCCCCATCATCTACAACACAAAGGACCTCAAGGTGGTGACGAGCGCGACAA
A_98_P241379	2027.66	2685.82	1805.65	10230.9	5096.84	5425.74	Detected	Detected	Detected	Detected	Detected	Detected	FALSE	XM_003715547	unmapped	TGATGCATTTCTTGAGGAAACCCCCAACAGCGCCTTCAGACCCACATTTGGCTTTGGCGG
A_98_P139331	2516.63	1706.22	3331.26	13251.6	5490.37	8044.76	Detected	Detected	Detected	Detected	Detected	Detected	FALSE	XM_003708871	unmapped	CAGGTGGCCACGGAAAAGATTGTCGACGCAGTTACGCAAAAGCCATACGATGCATGCGTC
A_98_P109073	204.315	122.234	157.709	2733.73	6862.25	3228.18	Detected	Detected	Detected	Detected	Detected	Detected	FALSE	XM_003720256	unmapped	AATGGGAACCGTCGTAAAGGGCGCCAATGGTCGTGATTTAGGAGAGTACTGGACCGCCAA
A_98_P145197	548.554	649.278	464.382	3012.68	1296.32	2554.63	Detected	Detected	Detected	Detected	Detected	Detected	FALSE	XM_003715102	unmapped	GTGACAAGACCATCAAAATCTGGAGTCTCACAAGCTATACATGCATTCGTACGTTCGAGG
A_98_P165437	73.9336	81.8016	70.8882	556.142	284.166	418.6	Detected	Detected	Detected	Detected	Detected	Detected	FALSE	XM_003717902	unmapped	TCTGCCGTTCAACCTTCAAAGAAGAAAGCGTTTCAGTTCGTCGGTCAGCACCCAGTCATG
A_98_P107347	74.6753	52.4249	55.7759	333.168	712.564	454.383	Detected	Detected	Detected	Not Detected	Detected	Detected	FALSE	XM_003711417	unmapped	CTGCGCTCATGCTACGGCACCATCAAGCAATTCATTAAGACCGAAATCGACAAGGCGATA
A_98_P128807	233.409	501.015	372.557	1483.4	1339.4	1415.12	Detected	Detected	Detected	Detected	Detected	Detected	FALSE	BM864178	unmapped	GTCATGAACATGGTACAGCAATGCATCAGACTGTGGATATTGTCATGGACAAAACTATCC
A_98_P166748	15.9133	15.8394	23.3762	99.2544	122.758	235.149	Detected	Not Detected	Not Detected	Not Detected	Detected	Detected	FALSE		unmapped	GACAAAGTACGACGGTATGCTTGGTACGTGGTCGATTCCAGCTCATGGGAAAATGGATAC
A_98_P221710	151.24	109.992	178.791	796.276	485.582	512.379	Detected	Detected	Detected	Detected	Detected	Detected	FALSE	XM_003716799	unmapped	TAGGCCAGACTTCTCCAACAGTCCGGGGATAGTCTCACCAGTGTGCGCCACAGTGAAGAA
A_98_P216862	1150.79	1139.7	507.369	7093.48	7122.28	3784.92	Detected	Detected	Detected	Detected	Detected	Detected	FALSE	XM_003712382	unmapped	ACTATGCTTAGTAGCACTTCTATAAGCTACGTTTTGTACTCTCATACATATGATTCTCGC
A_98_P176167	648.513	702.305	524.14	3627.52	2671.36	4318.5	Detected	Detected	Detected	Detected	Detected	Detected	FALSE	XM_003711386	unmapped	GCAAGGACCGAAGCTATCTATAATCATCTTCGTATAATCGACAAAAAGACATCCATTAGC
A_98_P141565	156.166	142.336	125.624	699	506.866	581.86	Detected	Detected	Detected	Detected	Detected	Detected	FALSE	XM_364367	unmapped	CGCTGGTACTCACTTGCTGACAAGTCATCTCCCCCTCTTTCAGATCCTCTTCTTCGAGGA
A_98_P200521	92.4739	38.6044	125.799	569.592	314.581	656.365	Detected	Detected	Detected	Detected	Detected	Detected	FALSE	XM_003718864	unmapped	AGGTGGCTTCCACTTTGATCCGCTGACTCTACGCGGTCTGCTCGACTGGGATCAACAAGT
A_98_P105217	1812.17	2189.09	1577.62	7180.8	4033.38	6303.78	Detected	Detected	Detected	Detected	Detected	Detected	FALSE	XM_003714075	unmapped	CCCAGTTACAAGAAGGGTGTTGTGTCTGAGGTCGCAGTTTTCACACTTGAAGACGACCGA
A_98_P131747	60.31	131.608	128.141	343.266	503.867	408.75	Detected	Detected	Detected	Not Detected	Detected	Detected	FALSE	XM_003710651	unmapped	AGGCTTGTCCCGCTGTTAGGAGCATCCTGATGACCAAAGGAAACCATTACATGGTAAAAT
A_98_P172366	722.822	435.795	511.189	6341.17	2632.05	6151.78	Detected	Detected	Detected	Detected	Detected	Detected	FALSE	XM_003718351	unmapped	CTCATTCGAAAATGTCGTCACGTTCAACATGGATGAGTACATCGGGATCCCTCGGGACCA
A_98_P251406	2138.27	3004.21	3005.92	10579.4	6960.15	11398.8	Detected	Detected	Detected	Detected	Detected	Detected	FALSE	XM_003709926	unmapped	AGGCGCAATATACGGAACAAAACTCACCAATCCGCAAAATCGGCTCCCAGTTCAACGTCA
A_98_P216417	41.1267	65.9375	45.5305	258.087	193.302	200.87	Detected	Detected	Detected	Not Detected	Detected	Detected	FALSE		unmapped	TTGCAGCGCAAGAACATTCTCATGGGAGATGATGGGAGGGATGTCATTGTCTACTGGGAG
A_98_P100236	677.97	1617.07	1066.35	4427.42	2898.22	2766.66	Detected	Detected	Detected	Detected	Detected	Detected	FALSE	XM_003715842	unmapped	TACACATGGGTTTCGTTCAGGTTATTCGGGATCCCTTCTACCGTCCGGCAATCGTGTCGG
A_98_P187139	3075.72	1467.8	1902.99	14403.5	17977.6	17220	Detected	Detected	Detected	Detected	Detected	Detected	FALSE	XM_003718111	unmapped	TGGGGCGACTACGTTGATAGGTGGATGGCGGGAGGGATTGAGGGGTTCGAGGTCGAGGTT
A_98_P120057	302.257	287.201	403.675	3508.47	4068.92	6417.3	Detected	Detected	Detected	Detected	Detected	Detected	FALSE	XM_003716381	unmapped	AGTTTGTCAACATGCCGTGCATCAAGACCTTCACCATGGACTTTGATGCCACACAAGAAA
A_98_P126763	355.23	876.225	378.753	15535.3	22258.1	16911.6	Detected	Detected	Detected	Detected	Detected	Detected	FALSE	XM_003715957	unmapped	CCAGACTCCCCCAGAGGGTTCGATGGTCTGCGGAGAGTTTATCCCCGGTGATACAATCTT
A_98_P140054	34.0813	111.095	78.2589	546.177	829.418	784.986	Detected	Detected	Detected	Not Detected	Detected	Detected	FALSE	XM_003714216	unmapped	CAAAGCATCCAAAATGGCATCTACAACCCTGCTGAAGTTCCTATCGCACATTTGCCGCCA
A_98_P172892	4897.1	4660.85	4725.04	41789.6	32334.9	46031.9	Detected	Detected	Detected	Detected	Detected	Detected	FALSE	XM_003716472	unmapped	GAGAACCTTCTCGGAAAGGAGAACAAGGGTTTCCCCTGCATCATGACCAACTTCAACCAC
A_98_P102277	269.57	306.304	353.042	1234.34	750.803	1411.49	Detected	Detected	Detected	Detected	Detected	Detected	FALSE	XM_003717474	unmapped	TGACGAGCCAACTTCGGGATTGGATTCGCAAACCTCATGGGCTATCCTGGACCTGCTCGA
A_98_P140989	2435.69	2663.91	2904.15	11214.7	8518.23	15052.5	Detected	Detected	Detected	Detected	Detected	Detected	FALSE	XM_003708862	unmapped	CCGACGCAAACAACCTCAAGGGGGTCGAGTGGACTGATGCTGCGACGCAGGCGTTGTTGA
A_98_P137309	19.131	15.7627	22.5646	75.0489	61.6579	61.3641	Detected	Not Detected	Not Detected	Not Detected	Detected	Detected	FALSE	XM_003720051	unmapped	CCCTCGTGATAGGAGAAGTCAGGTCCATGTCTGCATCTGGGTAATCCTCGGGCTGTGCAT
A_98_P239809	44.3968	69.468	60.5925	485.054	259.941	501.237	Detected	Detected	Detected	Not Detected	Detected	Detected	FALSE		unmapped	TTCGAAAATCCAGATAAAATCCAGGCCGTCCAGCAAACAGTAAATAAAGTTTTGGCCAGA
A_98_P152986	55.0607	100.597	108.174	314.941	181.244	372.034	Detected	Detected	Detected	Not Detected	Detected	Detected	FALSE		unmapped	TCGATGAAAATGACGGTTTCGCCAATCTCTGAGCCTGGACGTAGTCATGCCTCCGTTGGC
A_98_P191952	107.174	116.137	84.2348	21499.7	11998.9	5183.48	Detected	Detected	Detected	Detected	Detected	Detected	FALSE	XM_003711044	unmapped	CGCAAATTGAATATCAAGTATCGAGGCGAAACCATTCTCAAGGATCACTCCTGCCACGAT
A_98_P127579	341.596	72.2818	227.684	8273.63	14784.7	15656.9	Detected	Detected	Detected	Detected	Detected	Detected	FALSE	XM_003708921	unmapped	CAGCTCCTTAATTCCCATTCCCAATCGAATTTCCGACAAGGAGTGGATCATGGTCAGCGA
A_98_P119737	769.391	664.829	722.036	3807.53	2694.62	3080.39	Detected	Detected	Detected	Detected	Detected	Detected	FALSE	XM_003712668	unmapped	TTGAGTCGAGGGATCTAGTCCCTCAGTACCTTGTCAAAATTGAGGGACAAGATGACATAT
A_98_P113412	6107.92	7731.06	12111	40640.9	34831.8	43716.4	Detected	Detected	Detected	Detected	Detected	Detected	FALSE	XM_003711167	unmapped	TGGAGCAGATCGCCTGAGGACCCGCTATACTTTGTCCGGTTCAGGAACAGAGTCACTGGT
A_98_P245257	3060.67	3943.55	2520.51	30249.9	19665.7	14339.1	Detected	Detected	Detected	Detected	Detected	Detected	FALSE	XM_003720022	unmapped	CAAGAATTTCATCCTCGGCATCAAAATTAACAGCGTCGAGTTCCAGGAGAAGGGTTTCAA
A_98_P158879	103.231	181.073	234.688	787.295	628.361	840.704	Detected	Detected	Detected	Not Detected	Detected	Detected	FALSE	XM_003711113	unmapped	ACGACACACGGATGATTGTTTACAGGGGGACGATTAAACGGACGGAAACGATCGGGGAAT
A_98_P135366	175.81	262.796	199.559	2364.12	988.053	1468.79	Detected	Detected	Detected	Detected	Detected	Detected	FALSE	XM_003715539	unmapped	ACCGCATGGAGACGGCCGACTTTCCCGTAACAAACCTCGCACGAGAGCAAGCAAAGAAGA
A_98_P109539	107.212	82.7708	82.9069	327.677	331.531	368.911	Detected	Detected	Detected	Detected	Detected	Detected	FALSE	XM_003719619	unmapped	GTGTCTTTATCGAAATGTTCCTCACAACGCAGTTGATCTTGGTCATTCTCCTGTTGGCAG
A_98_P152619	102.68	175.557	158.391	1113.07	714.64	1018.7	Detected	Detected	Detected	Detected	Detected	Detected	FALSE	XM_003721272	unmapped	AACCTACACCGTTCCATGTATTGTTGGAAGAGCAACCAAGTATTGTTCTGCACATCACGC
A_98_P244066	35.6698	180.672	62.9285	1247.73	1106.23	236.626	Detected	Detected	Detected	Not Detected	Detected	Detected	FALSE	XM_003721434	unmapped	ACGTGGCGCAGATCATATGCAACGTCATCAACCCGTACATGCTCAATCCTACGGCTGGGG
A_98_P208309	434.92	406.002	447.887	2000.58	1468.95	1754.8	Detected	Detected	Detected	Detected	Detected	Detected	FALSE		unmapped	GTCCGGAAATGGGCAGGGCCCCAAAATGGGCACCCTCCCGAGCAGCGACCACGAAATTAA
A_98_P185824	468.549	777.213	668.209	2473.71	1882.86	2555.5	Detected	Detected	Detected	Detected	Detected	Detected	FALSE	XM_003709083	unmapped	ACATATTATTCTGCATCATCAATGTCGCAGCCCTGTTCGTTATTCTGGTAATGCTCATCT
A_98_P232985	34.97	40.7596	29.0607	239.779	117.169	90.6251	Detected	Not Detected	Detected	Not Detected	Detected	Detected	FALSE	XM_003714298	unmapped	ATTGGTTTGGTCAGGGGCAGACTTACCAGTCTTGCGTCGATTTTACCCAGGAAGCATCGG
A_98_P144333	185.722	287.596	279.827	1177.83	497.75	1047.92	Detected	Detected	Detected	Detected	Detected	Detected	FALSE	XM_003716365	unmapped	GCCGTAGGTGTGTTGCATCGTTTAGATCCCGGAAGCATAAGTATTGACGTGTGGGTGCTT
A_98_P231899	286.543	744.343	461.927	4157.35	2164.56	4086.35	Detected	Detected	Detected	Detected	Detected	Detected	FALSE	XM_003711716	unmapped	GACGGCATCGTCAGGCTGAGACAGTTGGATGCCATGTTGCGGCAGTATAATTCCCAGCGT
A_98_P227996	587.917	244.615	630.472	2344.75	2743.07	3033.16	Detected	Detected	Detected	Detected	Detected	Detected	FALSE	XM_003718315	unmapped	GTACTGCTCCGAGAAATGCCGTCGGAAAGACTGGCTGTTACACAGCCTACTGTGCACCCA
A_98_P237806	62.5289	66.2409	157.877	6153.43	2329.17	2432.82	Detected	Detected	Detected	Not Detected	Detected	Detected	FALSE	XM_003708971	unmapped	AGAAATAGAAGCAGACTACATTAGTCGCACAGCTTTTTCCGGAGTTCAAAGGATTATGGT
A_98_P147397	15.32	14.4963	20.4755	50.7257	58.1937	58.7091	Detected	Not Detected	Not Detected	Not Detected	Detected	Detected	FALSE		unmapped	ATCGAATTGGCAAAAAAGCTATTAAAATTAAGGAACTACTGGGACGAGACCTATGGTTGG
A_98_P218152	1508.93	3817.27	2920.93	8521.68	7143.15	9017.06	Detected	Detected	Detected	Detected	Detected	Detected	FALSE	XM_003716207	unmapped	GGCCAGAACAACAAAACATCATCGCAACAACAAAAGACGTCAGATAAGAGGAAACCACCA
A_98_P235837	1284.99	975.561	1264.21	5019.49	2509	3660.85	Detected	Detected	Detected	Detected	Detected	Detected	FALSE	XM_003712874	unmapped	GCATGGGATACCTTGTCTACTTGTGTAAGAACTTGTATACCGAACGCGTTATCATTTTTT
A_98_P206700	407.249	340.105	306.636	1769.47	3077.32	1031.94	Detected	Detected	Detected	Detected	Detected	Detected	FALSE	XM_003720052	unmapped	ATGAACACGAGGGATCGGTTGAAGATCGGGAGGGAGAACTCAAAGGCCCTGTTCAAGCTG
A_98_P211796	31.8006	28.791	38.3582	206.379	74.796	171.232	Detected	Detected	Detected	Not Detected	Detected	Detected	FALSE		unmapped	AACAAAATGCAGTCGGATGCTGCCGGAATTAGACCGGCTCTGGCCGCCTCCACCTGTTTT
A_98_P209402	508.726	646.826	439.917	4500.58	2889.86	2998.75	Detected	Detected	Detected	Detected	Detected	Detected	FALSE	XM_003715163	unmapped	GCCCAAAACATTCGCATCGATACGATTTGCGCTTTATTGACTTACATACGCTCTCCGGAT
A_98_P119234	13.6523	56.6869	27.1224	202.627	130.314	91.0589	Detected	Not Detected	Detected	Not Detected	Detected	Detected	FALSE	XM_003720749	unmapped	GCAGTTGAAGCTCCTTGAGCAATACTCGCAACTCTGGTTTGGAATACGTAACACCGTGGG
A_98_P141077	14.1208	10.4941	11.6492	64.9245	41.2389	61.6184	Detected	Not Detected	Not Detected	Not Detected	Detected	Detected	FALSE		unmapped	CGCTGAGAAATCAGGAAAAATTGGGTTTTACTGCAAAGTTCTGGATCAATTCTCCGCCGA
A_98_P233541	397.156	562.019	433.661	1453.78	1410.21	1681.73	Detected	Detected	Detected	Detected	Detected	Detected	FALSE		unmapped	GAGTTTGGGTATTGGGGCAAGACCTTTCGAAATGGGGATAAACAAAGTAGTATTGTGGCT
A_98_P190947	55.885	92.1323	106.84	1669.53	577.957	532.083	Detected	Detected	Detected	Not Detected	Detected	Detected	FALSE	XM_003710638	unmapped	TTGATCAGTTGACAAAGAATCATGACCGACGAATCGTTAAATATGTCATTCTTTCAGGCG
A_98_P132460	1074.61	2405.87	1189.37	9095.69	3846.92	5237.52	Detected	Detected	Detected	Detected	Detected	Detected	FALSE	XM_003720897	unmapped	ATAAGGCGCATGATTTGTACGGTCTGGGGACGTTGATGAACGAGCTGAGGGATGCCGCGA
A_98_P243050	1341.22	1796.91	1682.92	125351	84439.1	41325.9	Detected	Detected	Detected	Detected	Detected	Detected	FALSE	XM_003710383	unmapped	ACGAAGATATCCTAAAGGACCACTCTTGCCACGACAACATGATCACCATTGTCAATTCCA
A_98_P245852	52.2218	48.2915	66.1882	340.059	288.032	311.94	Detected	Detected	Detected	Not Detected	Detected	Detected	FALSE	XM_003713219	unmapped	GTTAATGGACCAGATATTATTGCGGACGGGTTACGAGAACGCAGTGATTAGCGGGTTGTG
A_98_P105590	1334.94	985.567	2506.74	13547.6	9343.94	13227.5	Detected	Detected	Detected	Detected	Detected	Detected	FALSE	XM_003712068	unmapped	ACATTTTTCGGAAAGTCGCATCAGACGGTTAAACAGCTCTTAAAGGCCTTCTTTGAAGCT
A_98_P179236	4138.19	6719.87	6022.75	19772.5	13156.7	15805	Detected	Detected	Detected	Detected	Detected	Detected	FALSE	XM_003721290	unmapped	TGGGGTTTCATACTTTCTCTGATTATCATATTCCTACTTGCCAATAACCTGGGCCATAGC
A_98_P136064	12.765	15.9228	11.8397	70.5322	41.4738	34.9463	Detected	Not Detected	Not Detected	Not Detected	Not Detected	Detected	FALSE	XM_368697	unmapped	CACAAGACATCCATTTAAAAGGCGTTTTTAAACTGATTTGGTTCGAGTTGACAATAGGCC
A_98_P174595	6076.44	1491.16	4441.22	41384.6	44772.1	64296.1	Detected	Detected	Detected	Detected	Detected	Detected	FALSE	XM_003720266	unmapped	TGCTGCCAAGAAAATGCTTGCAGGCCTCGGCTTCGAACAGCCAGGGGCCATTTCCAAGAT
A_98_P150744	11737.5	3458.32	8124.07	56461.8	60673.9	76243.5	Detected	Detected	Detected	Detected	Detected	Detected	FALSE	XM_003720269	unmapped	GCAGGATCGGTTGCTTCAAGAGCTGGTAGATAACGGCTTTGACCACGAGACCAAAATGAC
A_98_P243687	179.168	120.431	303.66	797.269	763.76	861.377	Detected	Detected	Detected	Detected	Detected	Detected	FALSE	XM_003716883	unmapped	ACTGTGGAATGGAACTGTTTGCCGACTTTTCTGTCTCGCAGGGAGTGGGTGTCATCGACG
A_98_P199840	1697.04	2441.56	2567.15	12747.7	7272.8	10053.6	Detected	Detected	Detected	Detected	Detected	Detected	FALSE	XM_003713118	unmapped	TGCTACTAATGAGCAGCCATGTGGTCATTGCGGACGGAAAAGTGACGGAGAGCAGACGCA
A_98_P116660	154.759	109.823	97.3625	646.048	560.013	658.887	Detected	Detected	Detected	Detected	Detected	Detected	FALSE	XM_003711535	unmapped	TTCTTCGCAGGGTGTGACCTGCACCCAACCCTCAGGCGGCCTTCAATGCAAGCTCGGCTT
A_98_P235095	1853.83	5971.89	5013.89	19194.4	11566.7	16072	Detected	Detected	Detected	Detected	Detected	Detected	FALSE	XM_003717179	unmapped	GGAGGAAAGCTGGGAGAAAAGTTGAAGGGTTTGAAGCTTGCCACTTCACCTACGGAGCTG
A_98_P136692	1110.23	1038.79	1060.75	3871.84	2980.56	4356.6	Detected	Detected	Detected	Detected	Detected	Detected	FALSE		unmapped	TGGTTTTGTGAAACCGGTATCAAAGCTTCAGAGGAATTGTAGATAATTCAGATCACACGG
A_98_P100541	86.7686	276.691	66.3494	1302.62	4279.25	565.323	Detected	Detected	Detected	Not Detected	Detected	Detected	FALSE	XM_003719951	unmapped	CGGGTTGATCAAGGCGCCATTCAAGACCGTCGGGCTTAGTGAGTTGGGGAAGGTTTTCGA
A_98_P171002	85.5302	75.6622	86.4483	456.892	201.728	244.133	Detected	Detected	Detected	Detected	Detected	Detected	FALSE	XM_003714649	unmapped	ATTGGATCGTATCCCTGGAACTATACACAAGCAGAAACTAACAGACGGGATGTTAGCGTT
A_98_P250975	378.495	430.458	455.072	1689.38	1006.65	1368.37	Detected	Detected	Detected	Detected	Detected	Detected	FALSE	XM_003714134	unmapped	CTCTCTGCCGTCTGCAACTCTGCTGGTTGTTTACTGGAATGGATTACTTCGATAGCCAAG
A_98_P155361	13.9221	23.979	32.2216	74.7628	190.491	155.076	Detected	Not Detected	Not Detected	Not Detected	Detected	Detected	FALSE	XM_003717553	unmapped	ACGATGACATCTCGACGATTGGAAAAATCATTGTCGCCGAGAATCCCAAATACTCGTACA
A_98_P134237	496.425	781.425	513.873	2488.97	1194.47	1898.8	Detected	Detected	Detected	Detected	Detected	Detected	FALSE	XM_003709820	unmapped	GACATTACTGCGCTGAGCAAAAAGATCATCTTTTCATTGCAAAGAGTTCGCAAGATCCAC
A_98_P248144	667.295	432.688	1095.05	3050.62	4025.99	7462.46	Detected	Detected	Detected	Detected	Detected	Detected	FALSE	XM_003715806	unmapped	TGGGTATGCCGATGCCGCTATAGTTGAGAGTGCTCTCCAGAGGGCCTGGCATGAGGTTAT
A_98_P152920	244.201	166.073	187.139	1457.78	682.177	925.925	Detected	Detected	Detected	Detected	Detected	Detected	FALSE		unmapped	AGGTGTGGCGTCTTGGCTGTATGCCGGCACCCGGGGCAAGGATCTACGGACGCGCTCAGT
A_98_P112504	207.213	89.1611	151.448	1930.82	3767.07	905.305	Detected	Detected	Detected	Detected	Detected	Detected	FALSE	XM_003715940	unmapped	CGCCGACACAAACGTCAACTTTCCAAAGACCGCCATCTTCAACGACTTTGTGACGCGCGT
A_98_P125792	491.15	451.95	613.939	2619.05	1377.42	2393.32	Detected	Detected	Detected	Detected	Detected	Detected	FALSE	XM_001412920	unmapped	ACCAAGAAACCGCCTACCGTTCAGATTTCCCCATCTGATAGCTTGGATCGAGGTGTGGGA
A_98_P171136	368.661	1083.53	746.117	4498.52	3328.67	4594.69	Detected	Detected	Detected	Detected	Detected	Detected	FALSE	BG809216	unmapped	GTACAGAGTAGAATATGCCCTCAAGACTCACCGAAGAGATCAATTTATAGAATGGATCAA
A_98_P163912	265.541	235.687	270.047	2961.9	2400.91	2701.69	Detected	Detected	Detected	Detected	Detected	Detected	FALSE	XM_366616	unmapped	ATCGTACTCGACTTGGGTATCATGTTGCTGCCATCGTATGAGATCTGGCATCTCAACTTT
A_98_P112671	511.173	551.634	467.292	4229.69	1418.72	1962.73	Detected	Detected	Detected	Detected	Detected	Detected	FALSE	XM_003711180	unmapped	GGACCAGGCGCTCTTCGCGGTCAAGGAGTTCCACCAGCGGACGGGGCTGAGCACGGAGGA
A_98_P198855	51.7658	51.8557	59.1101	1134.37	217.815	526.715	Detected	Detected	Detected	Not Detected	Detected	Detected	FALSE	XM_003720592	unmapped	ACAGCGGTGAAAGTCGACTCTTCTGTCAAGGAAAGCGAAACCCAAAGCAGCGTTATCCCT
A_98_P206754	11.7535	13.6391	7.33996	56.5081	48.9815	39.082	Detected	Not Detected	Not Detected	Not Detected	Not Detected	Detected	FALSE	XM_003712955	unmapped	GCACTACCAGGTCTGACGGGGATGTTCTCAACGTCAACTTTAGGGTCGCTCTGTTGGATC
A_98_P160969	23.3943	21.6342	14.4599	75.3792	49.6181	73.2015	Detected	Not Detected	Not Detected	Not Detected	Detected	Detected	FALSE	XM_003713723	unmapped	CAGAGTTCTGGAGACAAAGTCACCAATGAGAACAATTTATACAAGGAACAGGTTAATGTG
A_98_P211637	22.3984	17.1356	18.6422	95.3664	77.0983	93.657	Detected	Not Detected	Not Detected	Not Detected	Detected	Detected	FALSE		unmapped	TCTTCATTGTATCCAGGAAAAGACGTTTCTCTCATCAGACTGTCGTAAAAACACCCAAGT
A_98_P149514	65.6429	73.777	156.981	2734	957.912	1722.9	Detected	Detected	Detected	Not Detected	Detected	Detected	FALSE	XM_003708842	unmapped	CACAGGGATGCCATGATCGCCGTCATCAAAGACAAGGCCTCGCGGATAAAGGAGCAGCTT
A_98_P205494	180.906	115.025	162.498	965.78	461.16	481.322	Detected	Detected	Detected	Detected	Detected	Detected	FALSE	XM_003712577	unmapped	TGACGTTTACGTACACGTTTGACGTGGCTAGGTTTGTGGTCGCGTCTCTGGACCTGCCCA
A_98_P143685	501.717	486.967	524.332	2053.96	1550.03	2105.16	Detected	Detected	Detected	Detected	Detected	Detected	FALSE	XM_003709691	unmapped	ACGGGCACTTTCAGTCCTTCTGACTTGATTTCTCCTGGTTTCTCCACGATACACAGCACC
A_98_P221332	35.0645	38.0464	43.4045	146.919	100.269	100.767	Detected	Detected	Detected	Not Detected	Detected	Detected	FALSE		unmapped	GGCCCAGGCTAGTAATCCCGCCAAAGAAGATGATATCATATTCAGGAACACGGGCCCAAG
A_98_P182451	513.751	1072.89	1297.5	3347.13	2154.79	2407.01	Detected	Detected	Detected	Detected	Detected	Detected	FALSE	XM_003714990	unmapped	GGTCAATGATTGACATTCTGTTGGCGAAATTCAGGGTCTCATGTCCAGTTCTCTTCGGTT
A_98_P143393	1543.89	1551.11	2376.35	22436.4	18653.3	21757.5	Detected	Detected	Detected	Detected	Detected	Detected	FALSE		unmapped	TGATAACCAAGGTTTTTGTTGCGTTTTTGATGAAAATACCGGGACTATTTTTTCAACTCC
A_98_P225266	468.585	1222.13	974.691	3876.21	2137.65	2276.54	Detected	Detected	Detected	Detected	Detected	Detected	FALSE	XM_360872	unmapped	AAGTCGTGTTTTTTCTGTTAGAAAAGGTAGCCACATTTCAAGGTACTGAGGGTATCGAAA
A_98_P205231	873.03	2148.04	1454.94	12487.8	3322.24	5403.84	Detected	Detected	Detected	Detected	Detected	Detected	FALSE	XM_003713840	unmapped	CTTCATCGTCATCGGTCTTTACGTGTTCTGGAAGGTTTACTCTAGGGAATGGAGCCTTTA
A_98_P201393	138.263	280.863	297.792	1160.75	1108.39	1234.39	Detected	Detected	Detected	Detected	Detected	Detected	FALSE		unmapped	TCGAGACATAATCATGAGTATCCTGGTACATGAAAACAGGCTGACCTTTTCCGCGAGTTG
A_98_P196429	50.5614	114.067	93.2548	890.231	518.653	1012.42	Detected	Detected	Detected	Not Detected	Detected	Detected	FALSE	XM_003715815	unmapped	ATGTCGATAATGGTGCGCGGTTTCTGTATAGAAATGCTCAAGTTCGCCAACCACCCGGGT
A_98_P114480	337.062	241.382	424.757	1378.72	769.93	1141.65	Detected	Detected	Detected	Detected	Detected	Detected	FALSE		unmapped	AGGCAAGTAAGTACCTACCTGTAAATAATAAATGTGGGATGGATGGTTTGATTGACCACG
A_98_P138874	15.1925	17.8164	25.9351	105.793	57.1056	51.44	Detected	Not Detected	Not Detected	Not Detected	Not Detected	Detected	FALSE		unmapped	CAAATATTCTAGTCTCAATGAGAATATCAAAGTCGACATAAGCTACGAAGCGTACATCTG
A_98_P157465	2403.16	9905.8	8750.27	33848.1	36092.2	24729.9	Detected	Detected	Detected	Detected	Detected	Detected	FALSE	XM_003715259	unmapped	ATATTGTTCTTTGGCTGCCGAAAGTCTACCGAGGACTTTTTGTACAAGGATGAGTGGGAT
A_98_P218593	67.7236	160.775	104.768	305.851	393.638	371.722	Detected	Detected	Detected	Not Detected	Detected	Detected	FALSE	XM_003719068	unmapped	CTGGTCGCCACGTTGACCTTATGGCTGCAAAATCCATGTTTCGGACGGCCGTTCTAGGCT
A_98_P107920	28.76	38.5061	57.4122	300.312	117.719	175.585	Detected	Detected	Detected	Not Detected	Detected	Detected	FALSE		unmapped	AGGAACACTCGATGATTTCCATCCAAGGAGGCGAATAATACCGTGCTGGAAACGTACATA
A_98_P101936	356.79	496.033	360.131	1588.52	1018.58	1417.17	Detected	Detected	Detected	Detected	Detected	Detected	FALSE	XM_003714961	unmapped	TTCGACCAAGACGGCAAGCCAATGCGCGTGCTGCTGTACAACTCCAACTTTTACACTTCC
A_98_P151905	101.253	55.7828	128.794	4803.43	1484.37	1856.82	Detected	Detected	Detected	Detected	Detected	Detected	FALSE	XM_003708971	unmapped	GCAAGAACCCTGGCAACGTTGCTGGTGGTCTCAAGGCTGCCATCAAGAACCCCAACGTTT
A_98_P132442	595.536	520.816	586.228	5199.62	2582.88	5512.18	Detected	Detected	Detected	Detected	Detected	Detected	FALSE	XM_003714834	unmapped	CTCCACCAGCGCTGGAACCGGAACCGGCACCACGTTCCGCTCGCCCGGCCAGACCCCTGG
A_98_P131114	397.209	266.698	594.409	2164.97	1094.72	2593.43	Detected	Detected	Detected	Detected	Detected	Detected	FALSE	XM_003715358	unmapped	GCGTGTGTCTTCATACAATCCTTCAGCTTTACATCCGAACCTGTTTGCGCAACCAACAAA
A_98_P223428	160.45	533.234	396.334	1505.01	792.272	1211.51	Detected	Detected	Detected	Detected	Detected	Detected	FALSE	XM_359548	unmapped	CAACCGACACAAAAGTATAGCTTCAAGCTCTACGACGAGGGTCTTCTGGCTTCCATGGCA
A_98_P176581	1470.24	2116.78	2067.11	7205.14	5208.98	4959.92	Detected	Detected	Detected	Detected	Detected	Detected	FALSE	XM_003711493	unmapped	TGGAACGTTTTGCAGAGAGAATATCCCGAAGTTGCCAGGTTGTTCACTCAGCCCATATGG
A_98_P213740	171.934	221.405	180.64	626.474	637.545	777.012	Detected	Detected	Detected	Detected	Detected	Detected	FALSE	XM_003713591	unmapped	GAGAGTCTGTGAGGCATCTATTCAGATAGTAGCAGGCCTTATTGGAGATAGAGCGCAGCC
A_98_P119809	869.976	2669.23	1951.77	7091.84	4526.71	5582.31	Detected	Detected	Detected	Detected	Detected	Detected	FALSE		unmapped	GTTCCAATAGAGCCAGTAAATGGAAGACACTCAATAGGCTAGGTATAGAAGTGAGATAGG
A_98_P169086	34.1504	18.1787	34.4177	475.384	104.466	160.937	Detected	Not Detected	Not Detected	Not Detected	Detected	Detected	FALSE	XM_003712085	unmapped	CAGCAGCTCACAGCATGTAGCCACTCCTAGCAAGAGAGATGATGCGCAACTCATTCAGCC
A_98_P145011	11199.2	6436.43	8276.6	49212	46499.9	36650.2	Detected	Detected	Detected	Detected	Detected	Detected	FALSE	XM_003717815	unmapped	CGAGAACGAGAGATGGTACCTTTTCCAAGATAAGATGCATGCTTACTCCACCGGGCGAGG
[truncated: 11,497 more rows]
